# Supplementary material for: A comprehensive investigation of metagenome assembly by linked-read sequencing
Source: Microbiome. 2020 Nov 11;8:156. doi: 10.1186/s40168-020-00929-3 (PMC7659138; doi:10.1186/s40168-020-00929-3)
Supplement: Supplementary file 3 — Additional file 2: Table S4. Annotations of assemblies for the subsampled linked-reads from human gut microbiome. [file 40168_2020_929_MOESM2_ESM.xlsx]

## Sheet: SCR1
bins_name	completeness	contamination	tRNA_Num	5S_RNA	16S_RNA	23S_RNA	largest_species (percentage)	species_num	N50	total_length	coverage	quality	largest_genus	genus_nums	largest_phylum	phylum_nums
maxbin_1.035	100	0.74	61	yes	yes	yes	Roseburia hominis(10.31)	42	89481	3488133	143.63	High	Roseburia(10.31)	38	Proteobacteria(38.14)	7
maxbin_1.043	100	1.61	50	yes	yes	yes	Coriobacterium glomerans(21.88)	8	118868	2079977	111.48	High	Coriobacterium(21.88)	8	Actinobacteria(78.12)	2
maxbin_1.051	99.87	4.03	68	yes	yes	yes	Escherichia coli(95.35)	3	288864	5116881	67.75	High	Escherichia(95.35)	3	Proteobacteria(97.67)	2
maxbin_1.079	98.66	2.68	56	yes	yes	yes	Roseburia hominis(18.75)	21	479666	3544274	24.45	High	Roseburia(18.75)	18	Firmicutes(55.00)	6
maxbin_1.081	98.32	0	56	yes	yes	yes	Clostridioides difficile(14.81)	8	1145265	2219680	20.9	High	Clostridioides(14.81)	6	Firmicutes(25.93)	5
maxbin_1.034	98.12	0	52	yes	yes	yes	Aeromonas hydrophila(5.88)	17	167631	2420842	182.62	High	Burkholderia(11.76)	15	Proteobacteria(64.71)	2
maxbin_1.055	97.32	2.82	41	yes	yes	yes	Oscillibacter valericigenes(24.00)	16	181859	3755580	69.04	High	Oscillibacter(24.00)	17	Firmicutes(48.00)	3
maxbin_1.056	97.27	0	56	yes	yes	yes	Ruminococcus champanellensis(20.00)	6	441989	2411282	63.07	High	Ruminococcus(30.00)	6	Firmicutes(90.00)	2
maxbin_1.066	97.16	0	64	yes	yes	yes	Megasphaera elsdenii(94.12)	2	184947	2323838	46.48	High	Megasphaera(94.12)	1	Firmicutes(100.00)	1
maxbin_1.080	93.11	0	41	yes	yes	yes	Alistipes finegoldii(23.53)	4	323109	2815973	27.22	High	Alistipes(47.06)	3	Bacteroidetes(52.94)	2
maxbin_1.026	44.83	6.9	27	yes	yes	yes	Bacteroides thetaiotaomicron(21.26)	17	101164	4247207	247.54	Low	Bacteroides(48.82)	10	Bacteroidetes(57.48)	3
maxbin_1.038	43.04	0	30	yes	yes	yes	Megasphaera elsdenii(14.89)	20	79518	1696704	143.7	Low	Megasphaera(14.89)	17	Firmicutes(40.43)	6
maxbin_1.015	39.66	3.45	36	yes	yes	yes	Bacteroides vulgatus(24.64)	20	167904	2544192	375	Low	Bacteroides(36.96)	11	Bacteroidetes(56.52)	2
maxbin_1.044	39.64	9.36	25	yes	yes	yes	Alistipes shahii(57.14)	3	414902	1826159	90.77	Low	Alistipes(78.57)	2	Bacteroidetes(78.57)	2
maxbin_1.101	39.39	7.02	28	no	no	yes	[Eubacterium] rectale(4.77)	74	7954	3620433	29.93	Low	Roseburia(4.50)	53	Firmicutes(27.38)	7
maxbin_1.041	35.17	8.62	59	yes	no	no	Bacteroides thetaiotaomicron(68.22)	15	62332	4539666	92.3	Low	Bacteroides(75.97)	10	Bacteroidetes(79.07)	4
maxbin_1.022	32.68	2.24	12	yes	yes	no	Alistipes shahii(20.00)	6	390534	709185	335.53	Low	Alistipes(20.00)	6	Firmicutes(30.00)	4
maxbin_1.084	31.03	3.45	14	no	no	yes	Roseburia hominis(6.35)	24	70155	1415709	19.98	Low	Bacteroides(9.52)	16	Firmicutes(44.44)	4
maxbin_1.039	30.7	7.02	6	yes	yes	yes	Acidaminococcus intestini(15.38)	8	59648	582700	76.71	Low	Acidaminococcus(30.77)	8	Firmicutes(46.15)	2
maxbin_1.045	27.19	7.89	7	no	no	no	Clostridium acetobutylicum(14.29)	3	54409	356561	33.94	Low	Staphylococcus(14.29)	4	Firmicutes(57.14)	2
maxbin_1.077	24.81	2.34	33	no	yes	yes	[Eubacterium] rectale(23.91)	16	69751	1542319	24.58	Low	Roseburia(13.04)	13	Firmicutes(73.91)	3
maxbin_1.042	24.14	0	36	yes	yes	yes	Oscillibacter valericigenes(14.86)	25	82035	2185921	90.18	Low	Oscillibacter(14.86)	20	Firmicutes(52.70)	5
maxbin_1.010	24.14	0	14	no	no	no	Bacteroides helcogenes(30.43)	13	52945	1588765	2259.79	Low	Bacteroides(63.04)	6	Bacteroidetes(68.48)	3
maxbin_1.009	22.41	1.72	11	no	no	no	Bacteroides vulgatus(79.25)	3	30196	1115828	2664.34	Low	Bacteroides(83.02)	1	Bacteroidetes(83.02)	1
maxbin_1.008	21.23	0	12	no	yes	no	Bacteroides vulgatus(86.27)	6	27732	1191864	3044.66	Low	Bacteroides(90.20)	3	Bacteroidetes(92.16)	1
maxbin_1.024	17.54	0	13	no	no	no	Clostridium tetani(7.14)	8	179899	726256	337.72	Low	Clostridium(14.29)	6	Firmicutes(35.71)	3
maxbin_1.007	17.24	1.72	9	yes	yes	no	Bacteroides helcogenes(28.07)	11	12505	448045	2486.72	Low	Bacteroides(50.88)	5	Bacteroidetes(66.67)	3
maxbin_1.012	16.26	1.83	12	no	no	no	Bacteroides helcogenes(19.51)	13	15463	841947	1401.35	Low	Bacteroides(47.56)	6	Bacteroidetes(60.98)	2
maxbin_1.016	15.79	0	20	yes	yes	yes	Bacteroides vulgatus(27.59)	12	95827	915024	844.08	Low	Bacteroides(27.59)	11	Firmicutes(34.48)	4
maxbin_1.006	12.93	0	3	no	no	no	Bacteroides vulgatus(88.41)	4	20451	728847	3296.68	Low	Bacteroides(89.86)	2	Bacteroidetes(92.75)	1
maxbin_1.005	8.33	0	6	no	no	no	Bacteroides vulgatus(53.52)	8	18191	621638	3012.28	Low	Bacteroides(66.20)	3	Bacteroidetes(76.06)	1
maxbin_1.094	8.33	4.17	27	no	no	no	Bacteroides thetaiotaomicron(4.29)	56	6970	2569225	21.29	Low	Bacteroides(7.51)	38	Firmicutes(19.14)	8
maxbin_1.013	7.76	0	4	yes	yes	yes	Bacteroides vulgatus(8.85)	18	11136	876648	806.61	Low	Bacteroides(25.66)	9	Bacteroidetes(44.25)	3
maxbin_1.004	6.21	0	5	no	yes	yes	Bacteroides vulgatus(27.69)	8	12951	415044	3575.47	Low	Bacteroides(33.85)	4	Bacteroidetes(49.23)	1
maxbin_1.002	4.17	0	0	yes	yes	yes	Alistipes finegoldii(6.06)	8	8772	202310	3728.41	Low	Prevotella(12.12)	5	Bacteroidetes(36.36)	1
maxbin_1.047	4.17	4.17	4	no	no	no	Acidaminococcus intestini(14.29)	5	69426	414724	60.74	Low	Acidaminococcus(14.29)	5	Firmicutes(35.71)	2
maxbin_1.003	0	0	0	no	no	no	Prevotella melaninogenica(10.81)	9	11489	225717	3061.21	Low	Bacteroides(21.62)	3	Bacteroidetes(40.54)	2
maxbin_1.001	0	0	1	no	no	no	Bacteroides fragilis(4.44)	7	4837	153762	7006.75	Low	Prevotella(13.33)	2	Bacteroidetes(24.44)	1
maxbin_1.017	99.52	5.29	42	yes	no	no	Alistipes shahii(21.31)	10	118398	2584025	674.62	Medium	Alistipes(44.26)	6	Bacteroidetes(78.69)	2
maxbin_1.073	99.39	1.14	52	no	yes	yes	Bifidobacterium longum(45.83)	5	273838	2246919	30.72	Medium	Bifidobacterium(83.33)	3	Actinobacteria(91.67)	1
maxbin_1.033	99.25	4.53	49	yes	no	yes	Alistipes shahii(16.67)	11	290516	3620309	166.46	Medium	Bacteroides(46.67)	6	Bacteroidetes(80.00)	3
maxbin_1.062	98.66	0.67	42	no	yes	yes	Bacteroides thetaiotaomicron(10.94)	23	425774	2720829	52.32	Medium	Bacteroides(17.19)	18	Firmicutes(37.50)	4
maxbin_1.029	98.66	1.34	40	no	yes	no	[Eubacterium] eligens(24.14)	10	428043	2886193	200.91	Medium	Eubacterium(24.14)	7	Firmicutes(51.72)	3
maxbin_1.068	97.99	9.84	67	yes	yes	yes	Roseburia hominis(15.22)	30	143141	4017830	35.21	Medium	Roseburia(15.22)	27	Firmicutes(52.17)	5
maxbin_1.086	91.11	7.88	36	yes	no	yes	Alistipes shahii(29.33)	20	105496	2909964	16.36	Medium	Alistipes(52.00)	15	Bacteroidetes(60.00)	4
maxbin_1.030	88.46	8.17	47	yes	yes	no	Alistipes shahii(85.71)	4	123887	2969854	217.39	Medium	Alistipes(90.48)	3	Bacteroidetes(97.62)	2
maxbin_1.075	88.42	8.72	47	yes	yes	yes	Oscillibacter valericigenes(28.21)	12	145474	2266384	23.63	Medium	Oscillibacter(28.21)	11	Firmicutes(43.59)	4
maxbin_1.032	86.98	2.17	53	yes	yes	yes	Desulfovibrio vulgaris(42.86)	3	1504500	2827324	228.6	Medium	Desulfovibrio(42.86)	2	Proteobacteria(42.86)	2
maxbin_1.063	86.39	3.74	38	yes	yes	yes	Roseburia hominis(12.50)	18	144083	3181895	46.44	Medium	Roseburia(12.50)	18	Firmicutes(46.88)	3
maxbin_1.099	84.68	6.52	40	yes	yes	yes	Eggerthella lenta(80.75)	15	16547	2932044	38.9	Medium	Eggerthella(80.75)	15	Actinobacteria(85.63)	5
maxbin_1.065	83.02	0.94	31	no	no	no	Bacteroides thetaiotaomicron(8.33)	25	61343	2226412	39.84	Medium	Clostridium(11.11)	17	Firmicutes(58.33)	4
maxbin_1.060	82.99	0.68	42	yes	yes	yes	Ruminococcus champanellensis(16.67)	13	233847	2179996	57.53	Medium	Ruminococcus(16.67)	13	Proteobacteria(44.44)	4
maxbin_1.093	82.63	2.05	15	yes	yes	yes	Lactococcus garvieae(59.79)	16	17946	1745687	27.87	Medium	Lactococcus(60.85)	13	Firmicutes(67.72)	5
maxbin_1.096	78.82	4.65	31	yes	no	yes	Citrobacter koseri(25.76)	32	12137	3909569	17.84	Medium	Citrobacter(31.36)	19	Proteobacteria(91.53)	4
maxbin_1.050	78.52	5.43	35	yes	yes	yes	Oscillibacter valericigenes(78.26)	4	163479	2029473	73.7	Medium	Oscillibacter(78.26)	4	Firmicutes(82.61)	3
maxbin_1.027	77.88	2.18	64	yes	yes	yes	Parabacteroides distasonis(45.65)	9	222457	4082137	198.15	Medium	Parabacteroides(45.65)	5	Bacteroidetes(91.30)	3
maxbin_1.048	75.81	5.91	30	yes	yes	yes	Odoribacter splanchnicus(33.73)	17	84034	3634935	90.38	Medium	Odoribacter(33.73)	14	Bacteroidetes(56.63)	4
maxbin_1.083	73.68	0	25	yes	yes	yes	[Clostridium] saccharolyticum(15.15)	15	87322	1944739	21.11	Medium	Lachnoclostridium(15.15)	13	Firmicutes(87.88)	1
maxbin_1.092	70.67	4.94	24	yes	yes	yes	[Eubacterium] rectale(5.56)	53	21642	1600635	52.72	Medium	Clostridium(9.26)	36	Firmicutes(47.53)	7
maxbin_1.069	69.9	4.84	33	yes	yes	yes	Oscillibacter valericigenes(6.67)	34	35397	1724314	35.14	Medium	Oscillibacter(6.67)	37	Proteobacteria(35.00)	5
maxbin_1.059	69.8	0	32	no	yes	no	Mycobacteroides abscessus(12.50)	8	283695	1512095	65.77	Medium	Desulfovibrio(12.50)	8	Firmicutes(50.00)	4
maxbin_1.067	64.77	0.34	39	yes	yes	yes	Lactobacillus ruminis(14.29)	3	1757428	1984121	43.43	Medium	Roseburia(14.29)	3	Firmicutes(42.86)	1
maxbin_1.020	63.42	0	56	yes	yes	yes	Roseburia hominis(18.92)	13	176150	2279679	419.63	Medium	Roseburia(18.92)	11	Firmicutes(45.95)	3
maxbin_1.100	63.07	5.48	29	no	no	no	[Clostridium] saccharolyticum(9.05)	61	17641	4080099	24.66	Medium	Lachnoclostridium(9.49)	54	Firmicutes(22.08)	8
maxbin_1.023	58.08	1.92	50	yes	yes	yes	Parabacteroides distasonis(29.41)	8	653610	3117134	322.2	Medium	Bacteroides(41.18)	5	Bacteroidetes(82.35)	3
maxbin_1.040	58.02	7.25	66	no	yes	yes	Roseburia hominis(36.17)	7	123071	3003049	109.66	Medium	Roseburia(36.17)	5	Firmicutes(87.23)	2
maxbin_1.014	54.31	2.88	21	yes	yes	yes	Bacteroides vulgatus(40.54)	18	62641	2218155	792.72	Medium	Bacteroides(50.45)	9	Bacteroidetes(66.67)	3
maxbin_1.052	50.65	7.59	45	yes	yes	yes	[Clostridium] saccharolyticum(33.33)	10	167127	2603559	72.24	Medium	Lachnoclostridium(33.33)	9	Firmicutes(87.50)	3
maxbin_1.078	98.66	29.42	53	yes	yes	yes	Clostridioides difficile(6.52)	25	180962	3032736	486.62	Other	Ruminococcus(8.70)	18	Firmicutes(65.22)	6
maxbin_1.028	98.25	67.46	93	yes	yes	yes	Bacteroides thetaiotaomicron(46.85)	12	114302	7302379	225.12	Other	Bacteroides(54.55)	6	Bacteroidetes(55.94)	3
maxbin_1.058	96.06	83.38	74	yes	yes	yes	Bacteroides thetaiotaomicron(47.83)	23	125628	10379249	48.47	Other	Bacteroides(61.74)	18	Bacteroidetes(70.43)	4
maxbin_1.097	95.26	82.03	21	no	no	no	[Eubacterium] rectale(5.56)	70	9166	4058164	20.04	Other	Roseburia(5.12)	54	Firmicutes(31.33)	10
maxbin_1.076	95.01	40.34	68	yes	yes	yes	Bacteroides thetaiotaomicron(35.84)	23	243373	9390478	28.84	Other	Bacteroides(45.09)	16	Bacteroidetes(72.25)	4
maxbin_1.053	94.62	14.61	64	yes	yes	yes	Roseburia hominis(20.73)	22	164062	4012348	82.28	Other	Roseburia(20.73)	20	Firmicutes(60.98)	5
maxbin_1.064	93.99	19.63	55	yes	yes	yes	Alistipes shahii(50.00)	4	288303	3798428	37.88	Other	Alistipes(93.75)	3	Bacteroidetes(93.75)	3
maxbin_1.037	89.26	17.47	48	yes	yes	yes	Oscillibacter valericigenes(39.58)	16	252899	3720487	186.37	Other	Oscillibacter(39.58)	14	Firmicutes(60.42)	5
maxbin_1.049	88.71	43.85	63	yes	yes	yes	Bacteroides thetaiotaomicron(67.54)	10	187281	7471120	72.47	Other	Bacteroides(76.32)	6	Bacteroidetes(90.35)	3
maxbin_1.087	88.29	14.03	41	yes	yes	yes	Roseburia hominis(10.40)	29	45852	2968189	20.37	Other	Lachnoclostridium(10.40)	25	Firmicutes(38.73)	6
maxbin_1.070	86.91	15.77	43	yes	yes	yes	Oscillibacter valericigenes(36.59)	10	151196	2320176	27.73	Other	Oscillibacter(36.59)	9	Firmicutes(51.22)	3
maxbin_1.071	86.9	38.78	83	yes	yes	yes	Roseburia hominis(8.43)	36	219535	4532160	28.66	Other	Roseburia(8.43)	33	Firmicutes(37.35)	7
maxbin_1.089	85.69	11.84	39	yes	yes	yes	[Clostridium] saccharolyticum(13.25)	35	45558	2482059	18	Other	Lachnoclostridium(13.91)	30	Firmicutes(37.09)	6
maxbin_1.103	85.09	92.07	18	yes	no	no	Oscillibacter valericigenes(13.39)	180	6794	4455573	21.62	Other	Oscillibacter(13.39)	138	Firmicutes(20.62)	14
maxbin_1.061	84.02	44.62	41	yes	yes	yes	Roseburia hominis(20.00)	12	155445	3446455	85.62	Other	Roseburia(20.00)	11	Firmicutes(77.50)	4
maxbin_1.085	80.12	15.22	46	yes	yes	yes	[Clostridium] saccharolyticum(19.30)	27	93052	3079936	19.36	Other	Lachnoclostridium(20.18)	23	Firmicutes(55.26)	5
maxbin_1.088	79.33	36.07	30	yes	yes	no	Alistipes shahii(71.55)	6	45720	2908837	16.68	Other	Alistipes(88.79)	7	Bacteroidetes(91.38)	4
maxbin_1.046	79.13	30.38	36	no	yes	yes	Roseburia hominis(23.81)	13	148089	2867715	87.83	Other	Roseburia(23.81)	11	Firmicutes(83.33)	2
maxbin_1.074	78.75	21.48	54	yes	yes	yes	Roseburia hominis(12.50)	20	181521	3755254	49.86	Other	Bacteroides(15.28)	14	Firmicutes(61.11)	4
maxbin_1.072	75.95	15.19	53	no	no	yes	Roseburia hominis(25.00)	12	172217	3168102	31.87	Other	Roseburia(25.00)	10	Firmicutes(77.78)	3
maxbin_1.091	75.17	25.63	42	no	yes	yes	Roseburia hominis(1.82)	77	22211	3746024	26.9	Other	Ruminococcus(2.05)	66	Firmicutes(17.08)	11
maxbin_1.098	73.8	32.06	57	no	yes	yes	[Clostridium] saccharolyticum(11.11)	73	14923	4997943	63.66	Other	Lachnoclostridium(11.59)	63	Firmicutes(27.86)	10
maxbin_1.090	71.55	24.06	36	yes	yes	no	Alistipes shahii(27.57)	21	43835	2607490	62.27	Other	Alistipes(32.43)	16	Actinobacteria(41.62)	5
maxbin_1.031	70.18	14.19	47	yes	yes	yes	Acidaminococcus fermentans(13.79)	14	144447	2384874	187.27	Other	Acidaminococcus(24.14)	13	Firmicutes(51.72)	3
maxbin_1.082	68.97	17.24	51	yes	yes	yes	[Eubacterium] rectale(21.92)	17	105075	2844250	20.03	Other	Lachnoclostridium(15.07)	14	Firmicutes(71.23)	4
maxbin_1.019	66.67	14.04	34	yes	yes	yes	Selenomonas ruminantium(18.75)	9	199630	1272446	547.74	Other	Selenomonas(18.75)	7	Firmicutes(68.75)	3
maxbin_1.102	63.64	23.03	18	yes	no	no	Roseburia hominis(7.80)	73	6346	2547316	20.77	Other	Roseburia(7.80)	58	Firmicutes(26.00)	9
maxbin_1.104	62.84	27.32	37	yes	no	no	Oscillibacter valericigenes(2.28)	150	6314	3999020	42.22	Other	Bifidobacterium(3.58)	122	Firmicutes(13.45)	10
maxbin_1.036	58.62	14.26	51	yes	yes	yes	Bacteroides thetaiotaomicron(60.51)	17	66293	5204616	129.97	Other	Bacteroides(72.61)	12	Bacteroidetes(77.71)	3
maxbin_1.054	57.89	12.28	34	yes	yes	yes	Roseburia hominis(26.67)	11	183202	2675790	101.76	Other	Roseburia(26.67)	10	Firmicutes(86.67)	2
maxbin_1.025	56.03	27.59	32	yes	yes	no	Bacteroides helcogenes(16.07)	11	130868	2155666	209.99	Other	Bacteroides(50.00)	6	Bacteroidetes(64.29)	2
maxbin_1.021	43.1	18.97	36	yes	yes	yes	Bacteroides helcogenes(18.39)	17	171282	3064992	305.76	Other	Bacteroides(40.23)	10	Bacteroidetes(55.17)	3
maxbin_1.095	42.04	18.78	49	yes	yes	yes	Parabacteroides distasonis(6.35)	86	9032	6395306	30.16	Other	Bacteroides(8.27)	69	Bacteroidetes(21.50)	5
maxbin_1.011	41.38	12.04	14	no	no	no	Bacteroides vulgatus(33.33)	8	26926	1291836	1959.09	Other	Bacteroides(61.76)	4	Bacteroidetes(69.61)	1
maxbin_1.018	41.38	32.76	35	yes	yes	yes	Bacteroides helcogenes(13.54)	25	37271	3353173	360.47	Other	Bacteroides(25.76)	16	Bacteroidetes(52.40)	6
maxbin_1.057	36.73	10.07	36	yes	yes	yes	Oscillibacter valericigenes(18.09)	26	81164	3278776	41.1	Other	Oscillibacter(18.09)	22	Firmicutes(63.83)	3

## Sheet: SCR2
bins_name	completeness	contamination	tRNA_Num	5S_RNA	16S_RNA	23S_RNA	largest_species (percentage)	species_num	N50	total_length	coverage	quality	largest_genus	genus_nums	largest_phylum	phylum_nums
maxbin_1_2.035	100	2.37	63	yes	yes	yes	Desulfovibrio vulgaris(75.00)	4	1030521	4275962	92.69	High	Desulfovibrio(100.00)	1	Proteobacteria(100.00)	1
maxbin_1_2.059	100	0	59	yes	yes	yes	Megasphaera elsdenii(95.65)	2	168756	2398034	22.97	High	Megasphaera(95.65)	1	Firmicutes(100.00)	1
maxbin_1_2.032	99.25	0	52	yes	yes	yes	Bacteroides thetaiotaomicron(14.29)	11	457738	3251639	245.61	High	Bacteroides(35.71)	7	Bacteroidetes(85.71)	2
maxbin_1_2.060	99.06	1.42	49	yes	yes	yes	Finegoldia magna(3.73)	36	44362	2869147	33.52	High	Clostridium(6.72)	25	Firmicutes(41.79)	6
maxbin_1_2.037	98.12	0	50	yes	yes	yes	Burkholderia ambifaria(7.69)	16	172005	2495134	81.76	High	Burkholderia(23.08)	12	Proteobacteria(73.08)	1
maxbin_1_2.046	97.31	4.84	58	yes	yes	yes	Odoribacter splanchnicus(70.59)	5	600712	4323325	30.92	High	Odoribacter(70.59)	4	Bacteroidetes(88.24)	2
maxbin_1_2.053	97.27	0	49	yes	yes	yes	Alistipes shahii(29.17)	8	350906	2563761	23	High	Alistipes(37.50)	7	Firmicutes(45.83)	3
maxbin_1_2.024	95.94	0.58	70	yes	yes	yes	Parabacteroides distasonis(78.57)	3	283239	4930684	162.06	High	Parabacteroides(78.57)	2	Bacteroidetes(78.57)	2
maxbin_1_2.017	95.43	0.96	37	yes	yes	yes	Alistipes finegoldii(42.86)	6	164092	2307455	498.38	High	Alistipes(60.00)	5	Bacteroidetes(88.57)	1
maxbin_1_2.042	95.16	2.69	50	yes	yes	yes	Odoribacter splanchnicus(25.00)	7	344128	4301966	54.54	High	Bacteroides(50.00)	4	Bacteroidetes(75.00)	2
maxbin_1_2.054	90.27	1.34	47	yes	yes	yes	Roseburia hominis(22.22)	6	342239	2061939	421.59	High	Roseburia(22.22)	6	Firmicutes(55.56)	2
maxbin_1_2.050	48.73	1.9	20	no	yes	no	[Eubacterium] rectale(22.22)	9	217598	1954043	39.16	Low	Clostridioides(16.67)	7	Firmicutes(77.78)	2
maxbin_1_2.011	46.88	9.54	22	yes	no	no	Bacteroides vulgatus(28.42)	11	64228	2121951	1002.34	Low	Bacteroides(58.95)	5	Bacteroidetes(71.58)	1
maxbin_1_2.030	46.55	3.45	33	yes	yes	yes	Oscillibacter valericigenes(20.34)	16	66433	1732435	87.15	Low	Oscillibacter(20.34)	16	Firmicutes(52.54)	5
maxbin_1_2.010	46.18	0.59	12	yes	no	yes	Bacteroides helcogenes(38.10)	10	66515	1645296	1143.4	Low	Bacteroides(61.90)	3	Bacteroidetes(79.37)	2
maxbin_1_2.023	43.1	3.45	25	no	no	yes	Bacteroides thetaiotaomicron(36.92)	13	100556	2948033	229.9	Low	Bacteroides(60.00)	8	Bacteroidetes(64.62)	5
maxbin_1_2.008	43.1	0	12	yes	yes	yes	Bacteroides vulgatus(66.15)	6	73385	1931581	1401.41	Low	Bacteroides(70.77)	3	Bacteroidetes(73.85)	1
maxbin_1_2.074	42.26	0	25	no	yes	no	[Eubacterium] rectale(8.89)	44	12347	2132341	21.46	Low	Roseburia(5.08)	30	Firmicutes(40.63)	5
maxbin_1_2.014	37.17	0.37	23	no	yes	yes	Bacteroides vulgatus(34.04)	13	123000	1601647	390.29	Low	Bacteroides(59.57)	8	Bacteroidetes(74.47)	2
maxbin_1_2.013	31.03	0	5	yes	no	yes	Bacteroides vulgatus(32.14)	12	103505	1591808	520.08	Low	Bacteroides(48.21)	7	Bacteroidetes(62.50)	4
maxbin_1_2.016	23.42	0	35	yes	yes	yes	uncultured crAssphage(34.88)	14	96372	1247031	281.8	Low	Bacteroides(13.95)	10	Firmicutes(25.58)	4
maxbin_1_2.015	22.41	0	19	yes	no	no	Bacteroides vulgatus(37.04)	7	312161	1159792	306.89	Low	Bacteroides(62.96)	4	Bacteroidetes(70.37)	2
maxbin_1_2.012	19.6	1.53	15	yes	yes	yes	Bacteroides helcogenes(14.67)	15	45556	1053029	691.15	Low	Bacteroides(45.33)	9	Bacteroidetes(60.00)	3
maxbin_1_2.009	18.62	0	15	yes	no	no	Bacteroides vulgatus(61.82)	4	81877	1357009	1248.57	Low	Bacteroides(70.91)	2	Bacteroidetes(74.55)	1
maxbin_1_2.036	15.52	0	11	yes	yes	no	Bacteroides thetaiotaomicron(76.47)	9	46026	1534140	78.61	Low	Bacteroides(88.24)	5	Bacteroidetes(92.16)	2
maxbin_1_2.018	14.24	0.37	21	yes	yes	no	Bacteroides salanitronis(26.47)	12	80127	843596	209.56	Low	Bacteroides(55.88)	7	Bacteroidetes(64.71)	2
maxbin_1_2.033	14.11	0.63	17	yes	yes	yes	Bacteroides thetaiotaomicron(70.00)	4	180171	802602	79.36	Low	Bacteroides(80.00)	2	Bacteroidetes(90.00)	2
maxbin_1_2.034	8.84	0.02	8	no	no	no	Bacteroides thetaiotaomicron(50.00)	4	116473	843168	75.93	Low	Bacteroides(68.75)	2	Bacteroidetes(75.00)	1
maxbin_1_2.044	8.33	0	29	no	yes	no	[Eubacterium] rectale(28.57)	10	104879	1264083	35.8	Low	Roseburia(17.14)	7	Firmicutes(77.14)	2
maxbin_1_2.006	4.72	0	1	no	no	no	Prevotella sp. oral taxon 299(2.94)	8	2419	151781	3499.66	Low	Prevotella(10.29)	5	Bacteroidetes(16.18)	1
maxbin_1_2.007	4.17	0	5	no	no	no	Bacteroides vulgatus(18.67)	8	18952	482335	1100.28	Low	Bacteroides(24.00)	3	Bacteroidetes(33.33)	1
maxbin_1_2.005	3.45	0	10	no	no	no	Prevotella melaninogenica(10.00)	5	3152	121536	4434.66	Low	Prevotella(20.00)	3	Bacteroidetes(27.50)	2
maxbin_1_2.003	1.41	0	1	no	no	no	Bacteroides vulgatus(6.12)	7	2882	126493	4632.64	Low	Prevotella(16.33)	3	Bacteroidetes(24.49)	1
maxbin_1_2.004	0	0	0	no	no	no	Bacteroides salanitronis(2.63)	4	2930	101754	2715.08	Low	Prevotella(5.26)	2	Bacteroidetes(15.79)	1
maxbin_1_2.002	0	0	1	no	no	no	Prevotella melaninogenica(8.89)	5	2827	119476	5387.52	Low	Prevotella(20.00)	2	Bacteroidetes(26.67)	1
maxbin_1_2.001	0	0	0	no	no	no	Prevotella ruminicola(6.06)	5	4764	121122	6352.36	Low	Bacteroides(9.09)	3	Bacteroidetes(18.18)	2
maxbin_1_2.031	100	7.11	53	yes	yes	yes	Roseburia hominis(17.86)	26	143163	4006867	83.07	Medium	Roseburia(17.86)	22	Firmicutes(29.76)	6
maxbin_1_2.047	99.63	6.21	58	yes	yes	yes	Escherichia coli(44.00)	13	438583	5137998	25.47	Medium	Escherichia(44.00)	11	Proteobacteria(90.00)	4
maxbin_1_2.055	97.99	1.34	45	no	yes	yes	Bacteroides thetaiotaomicron(12.12)	20	494027	3046802	169.86	Medium	Bacteroides(18.18)	15	Firmicutes(27.27)	4
maxbin_1_2.029	97.32	0.36	55	no	yes	yes	[Eubacterium] eligens(29.17)	6	295752	3146702	97.8	Medium	Eubacterium(29.17)	4	Firmicutes(58.33)	2
maxbin_1_2.056	95.92	7.82	74	yes	yes	yes	Oscillibacter valericigenes(6.71)	39	100352	4364471	23.05	Medium	Oscillibacter(6.71)	33	Firmicutes(31.54)	6
maxbin_1_2.027	95.91	6.73	51	yes	yes	yes	Alistipes shahii(83.78)	5	203907	3342350	157.52	Medium	Alistipes(83.78)	4	Bacteroidetes(94.59)	2
maxbin_1_2.057	95.24	6.12	39	yes	yes	yes	Roseburia hominis(18.18)	20	160786	3594883	22.94	Medium	Roseburia(18.18)	20	Firmicutes(52.27)	3
maxbin_1_2.063	90.02	9.56	42	yes	yes	yes	Oscillibacter valericigenes(4.90)	49	32978	2226998	19.17	Medium	Oscillibacter(4.90)	47	Actinobacteria(27.45)	6
maxbin_1_2.064	89.93	2.01	47	no	yes	yes	Roseburia hominis(10.53)	42	103702	3085819	18.36	Medium	Roseburia(10.53)	35	Firmicutes(44.74)	4
maxbin_1_2.069	85.54	9.64	41	yes	yes	yes	Citrobacter koseri(16.96)	60	48075	2888155	16.75	Medium	Citrobacter(20.14)	46	Proteobacteria(59.01)	6
maxbin_1_2.019	84.51	5.08	58	yes	no	yes	Bacteroides helcogenes(35.80)	12	114792	4765197	253.03	Medium	Bacteroides(75.31)	6	Bacteroidetes(79.01)	3
maxbin_1_2.067	82.49	5.38	31	yes	no	yes	Roseburia hominis(15.32)	27	72341	2404166	14.34	Medium	Roseburia(15.32)	25	Firmicutes(42.74)	5
maxbin_1_2.021	70.27	1.27	29	yes	yes	yes	uncultured crAssphage(36.84)	15	199650	1885671	291.94	Medium	Bacteroides(13.16)	9	Firmicutes(26.32)	3
maxbin_1_2.038	51.9	0.63	47	yes	yes	yes	Megasphaera elsdenii(10.20)	25	135579	2182784	63.41	Medium	Bacteroides(16.33)	19	Firmicutes(40.82)	4
maxbin_1_2.025	50.86	8.62	37	yes	no	yes	Bacteroides thetaiotaomicron(65.12)	13	100201	4375188	104.04	Medium	Bacteroides(75.58)	7	Bacteroidetes(86.05)	2
maxbin_1_2.041	100	22.45	61	yes	yes	yes	Alistipes shahii(52.78)	8	267470	3115942	34.93	Other	Alistipes(55.56)	6	Bacteroidetes(55.56)	3
maxbin_1_2.028	100	13.16	61	yes	yes	yes	Acidaminococcus fermentans(17.24)	15	138631	2763134	91.46	Other	Acidaminococcus(27.59)	14	Firmicutes(62.07)	2
maxbin_1_2.066	99.06	10.61	54	no	yes	yes	Eggerthella lenta(61.81)	9	157054	2621560	23.9	Other	Eggerthella(61.81)	7	Actinobacteria(81.94)	3
maxbin_1_2.020	98.66	11.24	89	yes	yes	yes	Oscillibacter valericigenes(21.43)	12	393992	3192397	240.91	Other	Oscillibacter(21.43)	10	Firmicutes(46.43)	4
maxbin_1_2.022	98.33	17.4	75	yes	yes	yes	Parabacteroides distasonis(15.94)	18	641345	5785847	189.06	Other	Bacteroides(39.13)	13	Bacteroidetes(65.22)	4
maxbin_1_2.061	97.99	13.42	52	yes	yes	yes	Clostridioides difficile(3.09)	38	108455	3361680	50.46	Other	Clostridium(10.31)	28	Firmicutes(48.45)	6
maxbin_1_2.062	94.83	55.49	54	yes	yes	yes	Alistipes shahii(67.54)	21	109333	4489218	18.92	Other	Alistipes(78.84)	17	Bacteroidetes(80.87)	6
maxbin_1_2.049	94.63	16.77	37	yes	yes	no	Oscillibacter valericigenes(29.17)	13	229920	3148713	36.25	Other	Oscillibacter(29.17)	13	Firmicutes(45.83)	3
maxbin_1_2.045	94.58	13.68	68	yes	yes	yes	Roseburia hominis(21.43)	23	126733	3948896	88.11	Other	Roseburia(21.43)	17	Firmicutes(60.71)	6
maxbin_1_2.077	93.62	22.15	67	yes	yes	yes	[Clostridium] saccharolyticum(4.08)	70	46506	3975883	20.74	Other	Lachnoclostridium(4.66)	61	Firmicutes(24.20)	9
maxbin_1_2.080	93.17	29.81	37	yes	yes	yes	Alistipes shahii(22.47)	55	24528	3768178	15.56	Other	Alistipes(36.39)	47	Bacteroidetes(42.72)	8
maxbin_1_2.026	92.75	12.02	60	no	yes	yes	[Eubacterium] rectale(82.50)	6	205315	3357156	122.84	Other	Bacteroides(2.50)	5	Firmicutes(90.00)	3
maxbin_1_2.075	87.67	30.09	53	yes	yes	yes	Oscillibacter valericigenes(3.58)	69	38027	3267721	18.85	Other	Oscillibacter(3.58)	61	Firmicutes(20.90)	9
maxbin_1_2.070	86.28	20.85	34	yes	no	no	Oscillibacter valericigenes(11.96)	49	58962	2259364	22.67	Other	Oscillibacter(11.96)	45	Firmicutes(28.80)	9
maxbin_1_2.058	85.96	62.22	50	no	yes	yes	[Eubacterium] rectale(21.92)	17	127199	3912601	44.57	Other	Roseburia(17.81)	15	Firmicutes(87.67)	2
maxbin_1_2.078	85.27	68.34	27	no	yes	no	Roseburia hominis(6.95)	61	17524	3598844	20.92	Other	Roseburia(6.95)	50	Firmicutes(40.37)	10
maxbin_1_2.065	83.45	20.39	61	yes	yes	yes	Bacteroides thetaiotaomicron(14.53)	63	24100	4763320	37.01	Other	Bacteroides(21.92)	48	Firmicutes(27.59)	7
maxbin_1_2.072	80.43	13.26	33	yes	yes	yes	Parabacteroides distasonis(20.91)	47	37311	5941285	18.86	Other	Bacteroides(24.55)	38	Bacteroidetes(54.09)	9
maxbin_1_2.043	78.95	24.56	53	yes	yes	yes	Roseburia hominis(32.69)	16	165239	4111115	88.82	Other	Roseburia(32.69)	12	Firmicutes(84.62)	3
maxbin_1_2.071	78.07	24.83	37	yes	yes	yes	[Eubacterium] rectale(15.71)	47	40506	3453748	22.37	Other	Lachnoclostridium(7.85)	36	Firmicutes(63.87)	6
maxbin_1_2.048	77.59	24.76	36	yes	yes	yes	Oscillibacter valericigenes(56.00)	7	153862	1910710	31.02	Other	Oscillibacter(56.00)	7	Firmicutes(72.00)	3
maxbin_1_2.040	73.32	18.18	43	yes	yes	yes	Oscillibacter valericigenes(21.33)	25	117862	3651496	47.56	Other	Oscillibacter(21.33)	23	Firmicutes(58.67)	5
maxbin_1_2.039	72.57	29.47	38	yes	yes	yes	Bacteroides thetaiotaomicron(72.89)	15	82343	6714186	64.67	Other	Bacteroides(80.72)	12	Bacteroidetes(83.73)	4
maxbin_1_2.052	66.69	44.28	51	yes	yes	yes	Bacteroides thetaiotaomicron(60.34)	23	72635	7430148	29	Other	Bacteroides(75.86)	19	Bacteroidetes(77.16)	5
maxbin_1_2.076	66.05	32.83	40	yes	yes	yes	[Clostridium] saccharolyticum(6.94)	106	11366	3680695	46.32	Other	Lachnoclostridium(8.10)	85	Firmicutes(26.12)	9
maxbin_1_2.073	57.05	14.91	29	yes	yes	yes	Clostridium sp. SY8519(4.20)	38	28600	2129613	13.2	Other	Clostridium(6.29)	30	Firmicutes(38.46)	5
maxbin_1_2.051	48.1	15.61	26	no	yes	yes	[Eubacterium] rectale(25.93)	8	123758	2396134	29.7	Other	Lachnoclostridium(22.22)	7	Firmicutes(85.19)	1
maxbin_1_2.068	42.16	16.95	33	yes	yes	no	Bacteroides thetaiotaomicron(30.75)	41	25723	5079747	18.07	Other	Bacteroides(40.94)	32	Bacteroidetes(49.90)	5
maxbin_1_2.079	40.91	23.49	11	no	no	no	[Eubacterium] rectale(8.04)	53	13437	2681756	17.11	Other	Lachnoclostridium(5.09)	40	Firmicutes(38.61)	6

## Sheet: SCR4
bins_name	completeness	contamination	tRNA_Num	5S_RNA	16S_RNA	23S_RNA	largest_species (percentage)	species_num	N50	total_length	coverage	quality	largest_genus	genus_nums	largest_phylum	phylum_nums
maxbin_1_4.024	100	0	67	yes	yes	yes	Desulfovibrio vulgaris(62.50)	4	496454	4259516	46.11	High	Desulfovibrio(68.75)	3	Proteobacteria(75.00)	2
maxbin_1_4.027	100	0.74	69	yes	yes	yes	Roseburia hominis(8.60)	37	79720	3202447	38.86	High	Roseburia(8.60)	33	Proteobacteria(37.63)	6
maxbin_1_4.014	100	1.92	61	yes	yes	yes	Selenomonas ruminantium(14.29)	21	138373	2793513	210.57	High	Clostridium(20.00)	15	Firmicutes(65.71)	4
maxbin_1_4.032	100	3.23	53	yes	yes	yes	Olsenella uli(25.00)	10	114382	2193277	26.95	High	Olsenella(25.00)	11	Actinobacteria(75.00)	4
maxbin_1_4.031	99.46	0	55	yes	yes	yes	Odoribacter splanchnicus(40.91)	5	436761	4633423	28.52	High	Odoribacter(40.91)	3	Bacteroidetes(77.27)	2
maxbin_1_4.018	99.42	1.41	85	yes	yes	yes	Parabacteroides distasonis(60.00)	10	225187	5434925	71.03	High	Parabacteroides(60.00)	8	Bacteroidetes(75.00)	2
maxbin_1_4.034	99.37	1.35	71	yes	yes	yes	Escherichia coli(72.34)	6	250204	4870255	19.02	High	Escherichia(72.34)	6	Proteobacteria(78.72)	3
maxbin_1_4.020	99.01	0	50	yes	yes	yes	Alistipes shahii(91.67)	2	192077	3435766	54.18	High	Alistipes(100.00)	1	Bacteroidetes(100.00)	1
maxbin_1_4.012	98.56	0.96	52	yes	yes	yes	Alistipes finegoldii(37.50)	6	202859	2453107	229.12	High	Alistipes(54.17)	5	Bacteroidetes(95.83)	1
maxbin_1_4.021	97.29	3.59	47	yes	yes	yes	Acidaminococcus fermentans(16.28)	16	159685	2564186	44.66	High	Acidaminococcus(18.60)	15	Firmicutes(41.86)	4
maxbin_1_4.041	97.27	0	47	yes	yes	yes	Ethanoligenens harbinense(13.89)	13	157153	2440107	19.47	High	Enterococcus(13.89)	12	Firmicutes(58.33)	4
maxbin_1_4.035	96.24	1.08	52	yes	yes	yes	Odoribacter splanchnicus(53.85)	9	295229	4173500	64.96	High	Odoribacter(53.85)	6	Bacteroidetes(76.92)	2
maxbin_1_4.023	95.47	2.64	46	yes	yes	yes	Bacteroides vulgatus(25.00)	8	490411	3078728	41.05	High	Bacteroides(58.33)	4	Bacteroidetes(100.00)	1
maxbin_1_4.025	93.75	0	51	yes	yes	yes	Burkholderia sp. KJ006(5.00)	13	172594	2269181	42.54	High	Burkholderia(25.00)	10	Proteobacteria(80.00)	1
maxbin_1_4.044	90.94	2.16	35	yes	yes	yes	Oscillibacter valericigenes(9.62)	28	104943	2055686	14.27	High	Oscillibacter(9.62)	27	Actinobacteria(25.00)	3
maxbin_1_4.036	42.11	7.02	31	yes	yes	yes	Roseburia hominis(22.58)	10	195273	1774445	18.67	Low	Roseburia(22.58)	11	Firmicutes(70.97)	2
maxbin_1_4.007	41.38	3.45	21	yes	yes	yes	Bacteroides vulgatus(34.78)	7	141553	2239248	706.66	Low	Bacteroides(52.17)	4	Bacteroidetes(63.04)	2
maxbin_1_4.029	41.14	0.63	30	yes	yes	yes	Megasphaera elsdenii(17.39)	15	227626	1688521	30.86	Low	Megasphaera(17.39)	12	Firmicutes(60.87)	4
maxbin_1_4.008	29.31	0	27	yes	no	yes	Bacteroides vulgatus(80.77)	3	148469	2298759	1123.21	Low	Bacteroides(92.31)	1	Bacteroidetes(92.31)	1
maxbin_1_4.004	25.86	0	15	yes	no	no	Prevotella ruminicola(17.24)	9	35682	701282	2523.9	Low	Prevotella(29.31)	4	Bacteroidetes(39.66)	2
maxbin_1_4.002	17.24	0	7	no	no	no	Prevotella melaninogenica(12.20)	8	62588	724747	3232.99	Low	Prevotella(26.83)	2	Bacteroidetes(43.90)	1
maxbin_1_4.003	13.79	0	11	no	no	no	Prevotella ruminicola(16.07)	15	26608	843121	2930.62	Low	Prevotella(37.50)	9	Bacteroidetes(57.14)	4
maxbin_1_4.005	11.57	1.79	14	no	yes	yes	Bacteroides vulgatus(4.69)	12	19625	582981	2065.15	Low	Prevotella(18.75)	5	Bacteroidetes(29.69)	2
maxbin_1_4.001	10.34	0	1	no	yes	yes	Prevotella ruminicola(12.50)	12	16915	318824	3898.88	Low	Prevotella(31.25)	6	Bacteroidetes(50.00)	3
maxbin_1_4.006	0	0	3	no	no	no	Prevotella melaninogenica(10.91)	9	33152	617303	1597.4	Low	Prevotella(25.45)	4	Bacteroidetes(30.91)	4
maxbin_1_4.015	98.66	6.04	92	yes	yes	yes	Roseburia hominis(40.00)	9	481425	3639422	125.06	Medium	Roseburia(40.00)	7	Firmicutes(65.00)	4
maxbin_1_4.017	95.6	8.32	57	yes	yes	yes	Bacteroides thetaiotaomicron(70.51)	10	154980	6681695	59.62	Medium	Bacteroides(82.05)	5	Bacteroidetes(83.33)	3
maxbin_1_4.047	89.02	8.96	27	no	no	no	Oscillibacter valericigenes(3.12)	74	33270	3207865	13.5	Medium	Ruminococcus(4.02)	69	Proteobacteria(21.88)	7
maxbin_1_4.011	86.7	4.28	45	yes	yes	yes	Bacteroides vulgatus(51.67)	12	215408	4023884	287.56	Medium	Bacteroides(73.33)	8	Bacteroidetes(80.00)	3
maxbin_1_4.022	85.4	1.03	56	no	yes	yes	Bacteroides thetaiotaomicron(30.43)	7	889813	2763949	43.1	Medium	Bacteroides(30.43)	7	Firmicutes(39.13)	2
maxbin_1_4.042	84.02	1.69	29	yes	yes	yes	[Clostridium] saccharolyticum(18.27)	17	76606	2843628	15.43	Medium	Lachnoclostridium(20.19)	13	Firmicutes(53.85)	4
maxbin_1_4.049	84.02	2.1	31	no	no	no	Megasphaera elsdenii(88.89)	4	23228	1957219	15.04	Medium	Megasphaera(88.89)	6	Firmicutes(91.11)	3
maxbin_1_4.009	59.47	0.04	27	yes	yes	yes	Bacteroides helcogenes(50.00)	5	104226	1962779	629.43	Medium	Bacteroides(91.67)	2	Bacteroidetes(91.67)	2
maxbin_1_4.033	58.62	8.62	22	yes	yes	yes	Faecalitalea cylindroides(11.11)	11	299731	1159416	21.95	Medium	Faecalitalea(11.11)	9	Firmicutes(40.74)	4
maxbin_1_4.016	100	36.83	100	yes	yes	yes	Bacteroides thetaiotaomicron(15.22)	17	476724	6713120	83.45	Other	Bacteroides(47.83)	11	Bacteroidetes(67.39)	3
maxbin_1_4.019	98.25	22.81	88	no	yes	yes	[Eubacterium] rectale(66.67)	7	405992	3894993	63.49	Other	Roseburia(6.06)	6	Firmicutes(84.85)	3
maxbin_1_4.030	98.25	56.14	119	yes	yes	yes	[Eubacterium] rectale(19.19)	26	191418	7198546	27.75	Other	Roseburia(16.16)	20	Firmicutes(59.60)	5
maxbin_1_4.040	97.47	17.22	106	yes	yes	yes	Roseburia hominis(6.73)	65	37853	6268989	20.49	Other	Roseburia(6.73)	54	Firmicutes(29.82)	9
maxbin_1_4.026	96.64	19.13	71	yes	yes	yes	Roseburia hominis(19.15)	27	116257	4164373	42.62	Other	Roseburia(19.15)	23	Firmicutes(63.83)	5
maxbin_1_4.046	94.87	33.1	59	yes	yes	yes	Oscillibacter valericigenes(3.69)	127	21200	3775407	15.35	Other	Oscillibacter(3.69)	102	Proteobacteria(17.05)	11
maxbin_1_4.045	92.98	14.19	25	no	no	no	[Eubacterium] rectale(8.93)	32	38823	2895133	17.78	Other	Roseburia(8.48)	26	Firmicutes(45.98)	6
maxbin_1_4.013	89.57	10.74	60	yes	yes	no	Bacteroides helcogenes(26.67)	10	401996	4278230	361.11	Other	Bacteroides(73.33)	6	Bacteroidetes(83.33)	4
maxbin_1_4.028	88.98	20.87	40	yes	yes	yes	Bacteroides thetaiotaomicron(82.14)	9	42012	5868215	33.88	Other	Bacteroides(87.24)	5	Bacteroidetes(87.24)	2
maxbin_1_4.043	87.18	36.44	43	yes	yes	yes	Bacteroides thetaiotaomicron(24.97)	60	22435	9337024	14.31	Other	Bacteroides(50.89)	43	Bacteroidetes(54.79)	8
maxbin_1_4.039	81.28	31.6	32	yes	yes	yes	Oscillibacter valericigenes(16.41)	38	112353	2899138	16.17	Other	Oscillibacter(16.41)	35	Firmicutes(25.78)	7
maxbin_1_4.037	79.31	17.95	33	yes	yes	yes	Oscillibacter valericigenes(21.62)	20	165688	3237078	18.78	Other	Oscillibacter(21.62)	20	Firmicutes(36.49)	5
maxbin_1_4.048	75.58	14.95	27	yes	no	yes	Alistipes finegoldii(49.54)	14	14877	3066609	14.27	Other	Alistipes(70.95)	12	Bacteroidetes(72.17)	4
maxbin_1_4.038	73.68	22.81	58	yes	yes	yes	Bacteroides thetaiotaomicron(8.64)	73	23047	3603582	34.62	Other	Bacteroides(13.89)	50	Firmicutes(33.33)	7
maxbin_1_4.010	50	17.24	44	yes	no	no	Bacteroides helcogenes(31.48)	8	118429	2311420	553.44	Other	Bacteroides(74.07)	5	Bacteroidetes(79.63)	2

## Sheet: SCR8
bins_name	completeness	contamination	tRNA_Num	5S_RNA	16S_RNA	23S_RNA	largest_species (percentage)	species_num	N50	total_length	coverage	quality	largest_genus	genus_nums	largest_phylum	phylum_nums
maxbin_1_8.010	100	3.19	52	yes	yes	yes	Selenomonas ruminantium(13.51)	24	128797	2793106	104.22	High	Selenomonas(16.22)	19	Firmicutes(56.76)	4
maxbin_1_8.023	100	4.38	50	yes	yes	yes	Roseburia hominis(6.82)	40	100622	3000009	19.48	High	Roseburia(6.82)	33	Proteobacteria(39.77)	6
maxbin_1_8.022	100	4.93	52	yes	yes	yes	Desulfovibrio vulgaris(52.00)	17	172391	4378484	22.71	High	Desulfovibrio(58.00)	14	Proteobacteria(72.00)	5
maxbin_1_8.018	98.66	4.25	91	yes	yes	yes	Bacteroides thetaiotaomicron(12.38)	23	359016	3939465	27.18	High	Bacteroides(19.05)	18	Firmicutes(26.67)	6
maxbin_1_8.009	98.56	1.92	39	yes	yes	yes	Alistipes finegoldii(39.47)	9	111234	2411961	125.73	High	Alistipes(63.16)	6	Bacteroidetes(94.74)	2
maxbin_1_8.025	93.7	1.25	40	yes	yes	yes	Cupriavidus pinatubonensis(7.14)	17	109133	2424849	19.16	High	Burkholderia(14.29)	12	Proteobacteria(57.14)	3
maxbin_1_8.035	31.58	4.97	19	yes	no	no	Oscillibacter valericigenes(9.02)	65	16530	1888134	12.99	Low	Oscillibacter(9.02)	62	Firmicutes(29.51)	6
maxbin_1_8.007	31.31	4.34	25	yes	yes	yes	Bacteroides helcogenes(36.59)	11	112706	1929913	222.94	Low	Bacteroides(70.73)	7	Bacteroidetes(75.61)	3
maxbin_1_8.004	22.41	0	10	yes	no	yes	Bacteroides vulgatus(30.30)	9	141415	1128266	398.74	Low	Bacteroides(39.39)	6	Bacteroidetes(60.61)	1
maxbin_1_8.029	19.3	0.88	11	no	no	no	Roseburia hominis(14.10)	29	20237	1851830	13.57	Low	Roseburia(14.10)	20	Firmicutes(46.26)	5
maxbin_1_8.001	12.07	0	5	no	yes	yes	Bacteroides thetaiotaomicron(20.00)	7	27831	325225	1768.03	Low	Bacteroides(40.00)	2	Bacteroidetes(66.67)	2
maxbin_1_8.003	12.07	5.17	17	yes	no	no	Bacteroides thetaiotaomicron(8.18)	12	27490	1436738	891.42	Low	Bacteroides(20.00)	4	Bacteroidetes(37.27)	4
maxbin_1_8.019	100	3.37	51	yes	yes	no	Alistipes shahii(77.50)	4	183531	3421618	26.01	Medium	Alistipes(80.00)	3	Bacteroidetes(80.00)	2
maxbin_1_8.020	99.98	8.68	49	yes	yes	yes	Acidaminococcus fermentans(14.63)	21	120319	2631267	23.71	Medium	Acidaminococcus(21.95)	21	Firmicutes(56.10)	4
maxbin_1_8.016	97.1	3.01	47	no	yes	yes	[Eubacterium] rectale(62.50)	14	154465	3585783	30.37	Medium	Roseburia(7.81)	11	Firmicutes(85.94)	4
maxbin_1_8.015	93.46	5.58	64	yes	yes	yes	Parabacteroides distasonis(80.65)	4	249262	5016473	31.47	Medium	Parabacteroides(80.65)	4	Bacteroidetes(87.10)	2
maxbin_1_8.021	89.93	4.36	48	yes	yes	yes	Oscillibacter valericigenes(28.12)	18	82175	2669068	23.37	Medium	Oscillibacter(28.12)	15	Firmicutes(62.50)	5
maxbin_1_8.008	82.32	8.67	46	yes	yes	yes	Bacteroides vulgatus(62.26)	9	127151	3909379	135.35	Medium	Bacteroides(81.13)	5	Bacteroidetes(83.02)	3
maxbin_1_8.024	76.79	0.75	31	yes	yes	yes	Bacteroides vulgatus(22.22)	10	277847	2423251	19.48	Medium	Bacteroides(44.44)	6	Bacteroidetes(83.33)	2
maxbin_1_8.033	76	0.69	32	yes	yes	yes	Escherichia coli(80.28)	12	48308	3479089	11.7	Medium	Escherichia(80.28)	9	Proteobacteria(83.10)	4
maxbin_1_8.006	74.72	3.35	38	yes	yes	yes	Bacteroides helcogenes(48.94)	7	106633	2896992	339.75	Medium	Bacteroides(89.36)	3	Bacteroidetes(95.74)	1
maxbin_1_8.027	70.25	2.53	42	yes	yes	yes	Megasphaera elsdenii(17.11)	28	49642	1826230	14.18	Medium	Megasphaera(17.11)	21	Firmicutes(38.16)	8
maxbin_1_8.002	68.64	0.84	46	no	yes	yes	Prevotella ruminicola(15.52)	18	36874	2480239	1391.57	Medium	Prevotella(39.66)	8	Bacteroidetes(56.90)	6
maxbin_1_8.005	65.04	0	35	yes	no	yes	Bacteroides vulgatus(77.78)	3	172241	3358003	351.46	Medium	Bacteroides(88.89)	1	Bacteroidetes(88.89)	1
maxbin_1_8.026	59.3	9.9	19	yes	yes	yes	Bacteroides thetaiotaomicron(42.72)	25	36956	4881235	13.83	Medium	Bacteroides(58.58)	18	Bacteroidetes(62.46)	5
maxbin_1_8.014	53.45	3.45	26	yes	yes	no	Bacteroides thetaiotaomicron(50.00)	13	139559	3785562	37.6	Medium	Bacteroides(65.38)	8	Bacteroidetes(75.00)	3
maxbin_1_8.030	51.22	7.59	22	yes	no	yes	Roseburia hominis(10.17)	63	18363	3634834	63.41	Medium	Roseburia(10.17)	51	Firmicutes(35.22)	9
maxbin_1_8.028	50.88	3.51	37	no	yes	yes	Roseburia hominis(28.70)	20	84481	2977876	15.58	Medium	Roseburia(28.70)	17	Firmicutes(64.81)	4
maxbin_1_8.012	100	11.83	86	yes	yes	yes	Roseburia hominis(27.78)	11	178836	3295926	62.98	Other	Roseburia(27.78)	10	Firmicutes(69.44)	4
maxbin_1_8.032	100	23.53	44	yes	yes	yes	Bifidobacterium longum(13.86)	42	53666	2495594	12.16	Other	Bifidobacterium(16.27)	36	Actinobacteria(46.99)	6
maxbin_1_8.031	94.62	45.74	67	yes	no	no	Odoribacter splanchnicus(59.92)	17	62275	6690072	13.07	Other	Odoribacter(59.92)	15	Bacteroidetes(74.71)	4
maxbin_1_8.036	87.93	32.3	37	yes	yes	yes	Oscillibacter valericigenes(16.78)	100	17233	3164289	13.24	Other	Oscillibacter(16.78)	82	Proteobacteria(28.29)	8
maxbin_1_8.013	87.93	32.82	91	yes	yes	yes	Parabacteroides distasonis(28.00)	18	289004	6011467	50.37	Other	Bacteroides(38.00)	13	Bacteroidetes(78.00)	2
maxbin_1_8.011	87.36	18.59	60	yes	yes	yes	Bacteroides helcogenes(20.83)	14	309707	5375765	73.34	Other	Bacteroides(52.08)	8	Bacteroidetes(68.75)	2
maxbin_1_8.034	85.01	43.13	25	yes	yes	yes	[Clostridium] saccharolyticum(9.77)	44	22376	3230130	12.52	Other	Lachnoclostridium(11.72)	32	Firmicutes(46.88)	7
maxbin_1_8.017	69	12.64	41	yes	yes	yes	Bacteroides thetaiotaomicron(71.70)	15	99582	5209492	25.26	Other	Bacteroides(77.36)	10	Bacteroidetes(83.02)	3

## Sheet: SCF2
bins_name	completeness	contamination	tRNA_Num	5S_RNA	16S_RNA	23S_RNA	largest_species (percentage)	species_num	N50	total_length	coverage	quality	largest_genus	genus_nums	largest_phylum	phylum_nums
maxbin_1_2.062	100	0	56	yes	yes	yes	Megasphaera elsdenii(81.82)	2	279990	2388772	24.99	High	Megasphaera(81.82)	2	Firmicutes(86.36)	1
maxbin_1_2.036	100	1.48	65	yes	yes	yes	Desulfovibrio vulgaris(56.25)	4	405176	4294730	102.31	High	Desulfovibrio(68.75)	2	Proteobacteria(68.75)	2
maxbin_1_2.051	99.82	1.85	66	yes	yes	yes	Escherichia coli(87.10)	5	450066	4974118	39.97	High	Escherichia(87.10)	5	Proteobacteria(90.32)	3
maxbin_1_2.037	97.5	0	45	yes	yes	yes	Burkholderia ambifaria(21.43)	9	359864	2499393	101.27	High	Burkholderia(35.71)	7	Proteobacteria(78.57)	1
maxbin_1_2.055	93.96	0.67	48	yes	yes	yes	Oscillibacter valericigenes(40.00)	5	367171	2196524	37.4	High	Oscillibacter(40.00)	5	Firmicutes(70.00)	3
maxbin_1_2.023	93.04	3.16	51	yes	yes	yes	Selenomonas ruminantium(17.24)	18	128865	2257301	451.34	High	Clostridium(20.69)	12	Firmicutes(65.52)	4
maxbin_1_2.063	90.57	0.94	46	yes	yes	yes	Clostridium botulinum(3.48)	34	39127	2283957	20.49	High	Clostridium(6.96)	21	Firmicutes(43.48)	6
maxbin_1_2.029	47.58	2.43	36	no	yes	no	Bacteroides thetaiotaomicron(57.35)	11	110158	3946690	111.84	Low	Bacteroides(72.06)	7	Bacteroidetes(82.35)	2
maxbin_1_2.013	44.14	0	18	yes	yes	yes	Bacteroides helcogenes(50.00)	9	118864	1623842	1386.11	Low	Bacteroides(82.35)	5	Bacteroidetes(94.12)	1
maxbin_1_2.022	38.62	0	35	yes	yes	no	Bacteroides helcogenes(34.69)	11	151706	2973548	289.94	Low	Bacteroides(61.22)	7	Bacteroidetes(73.47)	3
maxbin_1_2.020	38.03	5.18	35	yes	yes	yes	Bacteroides vulgatus(28.12)	10	158843	1908435	560.5	Low	Bacteroides(59.38)	7	Bacteroidetes(78.12)	2
maxbin_1_2.077	34.19	9.25	19	yes	yes	no	Bacteroides thetaiotaomicron(15.91)	54	15475	3465356	17.74	Low	Bacteroides(21.28)	42	Bacteroidetes(35.54)	6
maxbin_1_2.088	32.94	3.63	11	no	no	no	Eggerthella lenta(71.65)	10	5591	1251195	25.17	Low	Eggerthella(71.65)	10	Actinobacteria(75.08)	3
maxbin_1_2.047	32.7	2.53	38	yes	yes	yes	Roseburia hominis(14.85)	23	58011	2430254	42.06	Low	Roseburia(14.85)	19	Firmicutes(64.36)	6
maxbin_1_2.014	31.2	0	24	no	yes	no	Bacteroides vulgatus(73.08)	3	156671	1515461	1399.86	Low	Bacteroides(76.92)	2	Bacteroidetes(76.92)	2
maxbin_1_2.015	31.03	5.17	19	yes	no	yes	Bacteroides helcogenes(34.04)	10	57478	1571400	1232.94	Low	Bacteroides(76.60)	6	Bacteroidetes(85.11)	3
maxbin_1_2.086	30.53	1.34	4	no	no	no	[Eubacterium] rectale(5.22)	33	7510	677187	18.76	Low	Clostridium(4.48)	27	Firmicutes(39.55)	7
maxbin_1_2.011	27.59	0	6	yes	no	no	Bacteroides vulgatus(66.67)	3	112909	1109584	1735.57	Low	Bacteroides(85.71)	2	Bacteroidetes(90.48)	1
maxbin_1_2.012	25.86	0	16	yes	no	yes	Bacteroides vulgatus(45.83)	5	111385	1344409	1549.9	Low	Bacteroides(83.33)	2	Bacteroidetes(87.50)	1
maxbin_1_2.018	23.04	0	11	yes	no	yes	Bacteroides vulgatus(40.43)	12	89691	1376863	610.56	Low	Bacteroides(70.21)	9	Bacteroidetes(74.47)	5
maxbin_1_2.026	18.1	1.72	37	yes	yes	yes	Roseburia hominis(20.00)	15	154724	1344245	191.23	Low	Roseburia(20.00)	13	Firmicutes(31.43)	4
maxbin_1_2.010	13.79	0	10	yes	no	yes	Bacteroides vulgatus(46.15)	6	84714	952560	1311.2	Low	Bacteroides(53.85)	5	Bacteroidetes(76.92)	3
maxbin_1_2.016	11.67	0.37	11	yes	yes	yes	Bacteroides helcogenes(13.73)	13	40526	799948	648.28	Low	Bacteroides(49.02)	8	Bacteroidetes(76.47)	3
maxbin_1_2.008	8.84	0	12	yes	yes	yes	Prevotella melaninogenica(8.96)	11	12701	554108	4828.15	Low	Prevotella(29.85)	3	Bacteroidetes(46.27)	2
maxbin_1_2.050	8.79	0.63	12	no	no	no	Odoribacter splanchnicus(11.11)	8	484378	599707	39.37	Low	Oscillibacter(11.11)	8	Firmicutes(27.78)	4
maxbin_1_2.006	8.62	0	1	no	no	no	Prevotella ruminicola(26.32)	4	19181	230195	6289.95	Low	Prevotella(26.32)	2	Bacteroidetes(42.11)	1
maxbin_1_2.002	8.62	0	1	no	no	no	Prevotella ruminicola(12.50)	10	12543	267706	8259.95	Low	Prevotella(31.25)	3	Bacteroidetes(56.25)	2
maxbin_1_2.046	8.28	0.22	1	no	no	no	Cellulomonas fimi(50.00)	2	105606	147162	33.45	Low	Oscillibacter(50.00)	2	Firmicutes(50.00)	2
maxbin_1_2.017	7.02	0	9	no	no	no	Bacteroides thetaiotaomicron(16.67)	10	47956	456617	709.63	Low	Bacteroides(22.22)	9	Firmicutes(27.78)	3
maxbin_1_2.007	4.17	0	16	no	no	no	Prevotella melaninogenica(25.00)	5	14743	307577	5720.78	Low	Prevotella(53.57)	2	Bacteroidetes(57.14)	2
maxbin_1_2.045	4.17	0	9	no	no	no	Roseburia hominis(40.00)	5	89682	426620	48.55	Low	Roseburia(40.00)	4	Firmicutes(70.00)	2
maxbin_1_2.004	1.72	0	0	no	no	no	Prevotella melaninogenica(9.09)	9	11450	191706	6485.93	Low	Prevotella(22.73)	6	Bacteroidetes(36.36)	3
maxbin_1_2.009	0	0	5	no	no	no	Bacteroides vulgatus(9.38)	10	34558	250669	2318.32	Low	Bacteroides(15.62)	7	Bacteroidetes(34.38)	2
maxbin_1_2.005	0	0	0	no	no	no	Bacteroides vulgatus(18.75)	3	11081	108477	7003.96	Low	Bacteroides(31.25)	2	Bacteroidetes(31.25)	2
maxbin_1_2.003	0	0	5	no	no	no	Bacteroides salanitronis(8.33)	9	12948	234671	7257.82	Low	Prevotella(29.17)	5	Bacteroidetes(45.83)	3
maxbin_1_2.001	0	0	2	no	no	no	Odoribacter splanchnicus(4.76)	1	5641	100316	3755.4	Low	Odoribacter(4.76)	1	Bacteroidetes(9.52)	1
maxbin_1_2.053	0	0	1	no	no	no	Roseburia hominis(20.00)	9	36968	594056	28.63	Low	Roseburia(20.00)	9	Firmicutes(40.00)	3
maxbin_1_2.032	99.38	9.58	56	yes	yes	yes	Acidaminococcus fermentans(27.78)	9	270126	2600277	126.64	Medium	Acidaminococcus(44.44)	9	Firmicutes(83.33)	2
maxbin_1_2.064	98.66	4.36	56	no	yes	yes	Lactococcus lactis(4.88)	40	167134	3332664	26.91	Medium	Bacteroides(7.32)	26	Firmicutes(34.76)	8
maxbin_1_2.031	97.1	5.13	55	no	yes	yes	[Eubacterium] rectale(74.07)	4	884763	3349405	128.53	Medium	Roseburia(18.52)	3	Firmicutes(100.00)	1
maxbin_1_2.041	91.13	7.53	46	yes	yes	yes	Olsenella uli(22.22)	7	199768	2251491	51.7	Medium	Alistipes(22.22)	6	Actinobacteria(51.85)	3
maxbin_1_2.069	90.55	2.78	47	no	yes	yes	Bifidobacterium longum(42.68)	17	99482	2007825	16.61	Medium	Bifidobacterium(62.20)	12	Actinobacteria(68.29)	4
maxbin_1_2.038	89.93	4.14	56	yes	yes	yes	Oscillibacter valericigenes(36.36)	16	89779	2873606	92.6	Medium	Oscillibacter(36.36)	15	Firmicutes(63.64)	5
maxbin_1_2.030	85.58	4.04	69	yes	no	no	Parabacteroides distasonis(95.45)	1	268298	4348266	142.81	Medium	Parabacteroides(95.45)	1	Bacteroidetes(95.45)	1
maxbin_1_2.061	84.62	2.88	30	yes	yes	yes	Alistipes finegoldii(55.88)	6	237866	2629714	25.95	Medium	Alistipes(88.24)	4	Bacteroidetes(88.24)	3
maxbin_1_2.072	84.56	2.01	31	yes	yes	yes	Oscillibacter valericigenes(5.37)	42	46838	2503598	29.97	Medium	Oscillibacter(5.37)	39	Firmicutes(30.87)	6
maxbin_1_2.021	83.96	0.8	45	yes	yes	yes	Alistipes finegoldii(36.84)	8	82361	2283061	505.52	Medium	Alistipes(71.05)	5	Bacteroidetes(92.11)	2
maxbin_1_2.035	81.89	4.91	49	yes	yes	yes	Alistipes finegoldii(17.65)	10	323595	2879964	106.21	Medium	Bacteroides(29.41)	6	Bacteroidetes(82.35)	3
maxbin_1_2.071	79.82	9.26	47	yes	yes	yes	Oscillibacter valericigenes(10.00)	48	48525	2013994	25.51	Medium	Oscillibacter(10.00)	48	Firmicutes(22.94)	8
maxbin_1_2.059	77.55	5.44	16	no	no	no	Roseburia hominis(10.26)	20	115903	2603436	27.58	Medium	Roseburia(10.26)	21	Firmicutes(35.90)	3
maxbin_1_2.034	71.14	2.68	31	no	yes	no	[Eubacterium] eligens(30.43)	6	283666	2754261	163.91	Medium	Eubacterium(30.43)	4	Firmicutes(56.52)	3
maxbin_1_2.082	61.97	3.32	29	no	yes	yes	[Clostridium] saccharolyticum(3.63)	42	16442	1594699	18.39	Medium	Lachnoclostridium(4.15)	36	Firmicutes(30.57)	7
maxbin_1_2.019	51.72	1.72	20	yes	yes	no	Bacteroides vulgatus(48.78)	11	125797	2182432	510.77	Medium	Bacteroides(60.98)	8	Bacteroidetes(82.93)	4
maxbin_1_2.039	100	55.17	88	yes	yes	yes	Roseburia hominis(5.97)	55	108979	5390120	77.06	Other	Bacteroides(6.72)	46	Firmicutes(28.36)	10
maxbin_1_2.070	98.32	53.32	54	yes	yes	yes	Ruminococcus albus(2.38)	56	60920	3903114	18.17	Other	Clostridium(9.05)	40	Firmicutes(32.86)	13
maxbin_1_2.068	97.99	10.74	54	yes	yes	yes	Roseburia hominis(17.65)	30	93793	3519451	18.79	Other	Roseburia(17.65)	27	Firmicutes(46.32)	6
maxbin_1_2.033	97.84	11.06	47	yes	yes	yes	Alistipes shahii(86.05)	6	142626	3457124	99.88	Other	Alistipes(90.70)	5	Bacteroidetes(90.70)	4
maxbin_1_2.024	96.55	21.55	87	yes	yes	yes	Oscillibacter valericigenes(24.24)	10	235284	3486389	360.12	Other	Roseburia(24.24)	9	Firmicutes(66.67)	3
maxbin_1_2.054	96.55	10.03	64	yes	yes	yes	Clostridioides difficile(23.08)	7	388851	2711445	32.4	Other	Clostridioides(23.08)	6	Firmicutes(76.92)	2
maxbin_1_2.080	96.22	71.56	52	yes	yes	yes	Alistipes shahii(17.37)	97	17108	4943104	23.32	Other	Alistipes(29.07)	74	Bacteroidetes(38.03)	10
maxbin_1_2.083	95.26	67.74	28	yes	yes	yes	Roseburia hominis(6.69)	90	11609	3418896	26.54	Other	Roseburia(6.69)	70	Firmicutes(26.58)	7
maxbin_1_2.067	94.64	59.74	85	yes	yes	yes	Oscillibacter valericigenes(4.26)	60	54007	3852294	18.76	Other	Oscillibacter(4.26)	51	Proteobacteria(25.53)	5
maxbin_1_2.056	91.96	27.58	68	yes	yes	yes	[Eubacterium] rectale(21.74)	18	108187	4658627	27.33	Other	Roseburia(17.39)	16	Firmicutes(89.13)	2
maxbin_1_2.065	90.91	72.81	99	yes	yes	yes	Citrobacter koseri(15.25)	91	42135	7164798	20.24	Other	Citrobacter(17.50)	68	Proteobacteria(52.69)	7
maxbin_1_2.044	90.88	80.7	62	yes	yes	yes	[Eubacterium] rectale(20.83)	18	204435	4907076	54.34	Other	Roseburia(16.67)	14	Firmicutes(75.00)	3
maxbin_1_2.052	89.66	35.74	38	yes	yes	yes	Oscillibacter valericigenes(30.30)	15	235514	3846068	74.56	Other	Oscillibacter(30.30)	16	Firmicutes(48.48)	3
maxbin_1_2.058	89.24	33.35	51	yes	yes	yes	Bacteroides thetaiotaomicron(55.50)	21	179382	7249888	24.61	Other	Bacteroides(71.73)	15	Bacteroidetes(74.87)	4
maxbin_1_2.042	88.89	12.58	49	yes	yes	yes	Roseburia hominis(31.03)	10	151858	4210506	57.31	Other	Roseburia(31.03)	8	Firmicutes(86.21)	2
maxbin_1_2.043	88.17	47.04	71	yes	yes	yes	Bacteroides thetaiotaomicron(26.32)	11	223576	6495123	58.18	Other	Bacteroides(47.37)	8	Bacteroidetes(77.19)	5
maxbin_1_2.060	84.81	25.63	69	yes	yes	yes	Roseburia hominis(18.02)	31	84227	4235049	33.64	Other	Roseburia(18.02)	25	Firmicutes(65.77)	3
maxbin_1_2.040	83.78	44.6	80	yes	no	yes	Bacteroides thetaiotaomicron(65.84)	20	69880	8055727	73.7	Other	Bacteroides(76.24)	17	Bacteroidetes(79.21)	4
maxbin_1_2.057	81.65	14.87	38	yes	yes	yes	[Clostridium] saccharolyticum(28.95)	12	188619	3050094	33.33	Other	Lachnoclostridium(31.58)	10	Firmicutes(76.32)	2
maxbin_1_2.074	81.26	38.17	33	yes	no	no	Oscillibacter valericigenes(9.13)	103	16770	2915042	19.93	Other	Oscillibacter(9.13)	85	Firmicutes(20.91)	8
maxbin_1_2.087	79	57.91	43	yes	no	yes	[Clostridium] saccharolyticum(6.87)	122	8218	5342971	31.11	Other	Lachnoclostridium(7.35)	101	Firmicutes(20.32)	11
maxbin_1_2.025	77.59	29.98	58	yes	yes	yes	Bacteroides helcogenes(38.00)	13	272868	4218686	235.03	Other	Bacteroides(66.00)	8	Bacteroidetes(90.00)	3
maxbin_1_2.048	76.88	30.38	56	yes	yes	yes	Bacteroides thetaiotaomicron(60.59)	16	82874	6854667	38.99	Other	Bacteroides(70.00)	12	Bacteroidetes(82.94)	5
maxbin_1_2.049	75.86	28.06	41	yes	yes	yes	Oscillibacter valericigenes(57.50)	13	132015	2570426	43.49	Other	Oscillibacter(57.50)	14	Firmicutes(72.50)	4
maxbin_1_2.081	74.72	14.69	46	yes	yes	yes	Lactococcus garvieae(17.63)	51	18472	2390719	21.95	Other	Lactococcus(18.59)	40	Firmicutes(36.86)	5
maxbin_1_2.079	73.68	44.5	42	no	no	yes	[Clostridium] saccharolyticum(6.35)	72	14021	4281142	19.71	Other	Lachnoclostridium(6.52)	59	Firmicutes(29.67)	7
maxbin_1_2.078	70.19	39.31	7	no	yes	no	[Eubacterium] rectale(5.81)	72	11080	2818917	15.84	Other	Roseburia(4.65)	50	Firmicutes(35.58)	6
maxbin_1_2.084	62.8	19.28	11	no	no	no	[Eubacterium] rectale(9.49)	31	12274	1199954	14.16	Other	Eubacterium(8.86)	24	Firmicutes(46.20)	5
maxbin_1_2.066	61.12	25.92	77	yes	yes	yes	Bacteroides thetaiotaomicron(14.82)	65	21230	6164294	39.19	Other	Bacteroides(19.76)	44	Firmicutes(29.13)	8
maxbin_1_2.027	58.4	12.7	46	yes	yes	yes	Parabacteroides distasonis(22.50)	12	176964	3954376	393.28	Other	Bacteroides(50.00)	7	Bacteroidetes(82.50)	2
maxbin_1_2.085	55.45	20.86	21	no	no	no	Alistipes shahii(56.00)	31	7683	2763004	15.08	Other	Alistipes(69.09)	24	Bacteroidetes(71.82)	7
maxbin_1_2.073	53.33	30.67	66	no	yes	yes	Roseburia hominis(10.63)	32	30951	3261725	14.93	Other	Roseburia(10.63)	27	Firmicutes(44.93)	6
maxbin_1_2.028	53.21	14.31	35	yes	yes	yes	Bacteroides thetaiotaomicron(41.27)	14	154169	3728461	117.48	Other	Bacteroides(58.73)	9	Bacteroidetes(76.19)	3
maxbin_1_2.075	49.59	13.63	14	yes	yes	yes	Parabacteroides distasonis(13.04)	73	21215	5083235	21.89	Other	Bacteroides(16.30)	55	Bacteroidetes(35.87)	11
maxbin_1_2.076	46.33	14.63	33	yes	yes	no	[Eubacterium] rectale(5.22)	44	21285	2584581	29.96	Other	Roseburia(5.22)	29	Firmicutes(36.57)	9

## Sheet: SCF4
bins_name	completeness	contamination	tRNA_Num	5S_RNA	16S_RNA	23S_RNA	largest_species (percentage)	species_num	N50	total_length	coverage	quality	largest_genus	genus_nums	largest_phylum	phylum_nums
maxbin_1_4.028	100	0	62	yes	yes	yes	Desulfovibrio vulgaris(75.00)	2	618644	4270369	65.06	High	Desulfovibrio(75.00)	3	Proteobacteria(87.50)	2
maxbin_1_4.036	100	1.61	50	yes	yes	yes	Coriobacterium glomerans(25.00)	6	253500	2238031	35.92	High	Coriobacterium(25.00)	6	Actinobacteria(70.00)	2
maxbin_1_4.032	100	2	53	yes	yes	yes	Roseburia hominis(16.67)	22	140140	3118412	45.85	High	Burkholderia(18.75)	18	Proteobacteria(39.58)	6
maxbin_1_4.021	99.42	2.44	77	yes	yes	yes	Parabacteroides distasonis(70.97)	7	378812	5398137	78.85	High	Parabacteroides(70.97)	3	Bacteroidetes(90.32)	2
maxbin_1_4.043	99.37	3.47	65	yes	yes	yes	Escherichia coli(30.00)	14	350571	4981869	16.37	High	Escherichia(30.00)	8	Proteobacteria(93.33)	2
maxbin_1_4.013	98.56	0.96	37	yes	yes	yes	Alistipes finegoldii(32.26)	8	159327	2349939	417.85	High	Alistipes(61.29)	5	Bacteroidetes(90.32)	2
maxbin_1_4.055	97.31	0	38	yes	yes	yes	Megasphaera elsdenii(96.67)	1	43223	2237067	15.11	High	Megasphaera(96.67)	1	Firmicutes(96.67)	1
maxbin_1_4.017	49.12	0	19	no	no	no	Clostridium tetani(7.69)	9	199648	1323601	179.59	Low	Clostridium(30.77)	6	Firmicutes(53.85)	3
maxbin_1_4.014	44.62	0.63	46	yes	yes	yes	Selenomonas ruminantium(19.35)	16	96894	1555523	294.18	Low	Selenomonas(19.35)	14	Firmicutes(45.16)	4
maxbin_1_4.027	44.52	0	12	yes	no	no	Oscillibacter valericigenes(81.82)	2	134671	1120214	66.21	Low	Oscillibacter(81.82)	2	Firmicutes(90.91)	1
maxbin_1_4.008	41.89	0.38	35	yes	yes	no	Bacteroides vulgatus(71.05)	5	136689	2344682	918.02	Low	Bacteroides(84.21)	2	Bacteroidetes(86.84)	1
maxbin_1_4.061	40.76	2.88	13	yes	no	no	Alistipes finegoldii(13.06)	61	9239	1809284	13.09	Low	Alistipes(25.16)	60	Bacteroidetes(32.17)	8
maxbin_1_4.029	36.06	6.11	22	yes	yes	yes	Bacteroides thetaiotaomicron(75.44)	8	69174	2668158	60.1	Low	Bacteroides(85.96)	5	Bacteroidetes(85.96)	2
maxbin_1_4.009	32.76	0	17	yes	yes	yes	Bacteroides helcogenes(45.00)	9	82660	1658427	751.48	Low	Bacteroides(82.50)	5	Bacteroidetes(95.00)	2
maxbin_1_4.007	31.03	6.9	28	yes	yes	yes	Bacteroides vulgatus(36.51)	9	140480	1837548	890.09	Low	Bacteroides(47.62)	5	Bacteroidetes(50.79)	2
maxbin_1_4.034	27.59	5.17	18	no	no	no	Roseburia hominis(29.55)	15	79887	1752014	50.42	Low	Roseburia(29.55)	13	Firmicutes(63.64)	4
maxbin_1_4.057	24.49	3.67	15	yes	yes	no	Bacteroides thetaiotaomicron(12.35)	51	8376	2494494	17.87	Low	Bacteroides(22.63)	36	Bacteroidetes(27.57)	6
maxbin_1_4.026	20.97	1.34	18	yes	yes	yes	Oscillibacter valericigenes(100.00)	1	785262	785262	69.6	Low	Oscillibacter(100.00)	1	Firmicutes(100.00)	1
maxbin_1_4.025	13.87	0.67	23	yes	yes	yes	Roseburia hominis(35.00)	8	88301	704260	67.6	Low	Roseburia(35.00)	7	Firmicutes(70.00)	3
maxbin_1_4.004	12.5	0	2	yes	no	no	Prevotella ruminicola(8.77)	11	8532	350928	3500.24	Low	Prevotella(22.81)	5	Bacteroidetes(33.33)	2
maxbin_1_4.002	12.07	0	9	no	no	no	Prevotella ruminicola(9.52)	13	19162	442740	4082.62	Low	Prevotella(23.81)	7	Bacteroidetes(42.86)	5
maxbin_1_4.005	11.66	0.36	21	yes	yes	yes	Prevotella melaninogenica(8.33)	10	11409	544297	2739.48	Low	Prevotella(20.24)	6	Bacteroidetes(35.71)	4
maxbin_1_4.003	5.17	0	2	no	no	no	Prevotella ruminicola(14.81)	8	10240	370626	3904.73	Low	Prevotella(33.33)	6	Bacteroidetes(37.04)	2
maxbin_1_4.011	4.17	4.17	6	yes	no	yes	Bacteroides fragilis(17.86)	11	12776	595221	424.97	Low	Bacteroides(51.79)	7	Bacteroidetes(67.86)	2
maxbin_1_4.001	0	0	0	no	no	no	Bacteroides thetaiotaomicron(12.50)	6	6417	114719	4465.98	Low	Prevotella(25.00)	2	Bacteroidetes(41.67)	1
maxbin_1_4.006	0	0	20	yes	yes	yes	Bacteroides vulgatus(9.43)	10	25853	369515	1469.56	Low	Bacteroides(26.42)	5	Bacteroidetes(41.51)	1
maxbin_1_4.023	99.98	6.89	52	yes	yes	yes	Acidaminococcus fermentans(25.00)	16	200368	2716651	57.9	Medium	Acidaminococcus(31.25)	16	Firmicutes(59.38)	2
maxbin_1_4.030	99.25	6.79	62	yes	yes	yes	Bacteroides thetaiotaomicron(22.22)	9	333664	3603973	61.87	Medium	Bacteroides(66.67)	5	Bacteroidetes(88.89)	2
maxbin_1_4.041	96.6	6.04	54	yes	yes	yes	Ruminococcus champanellensis(15.62)	13	167565	2626675	24.59	Medium	Ruminococcus(15.62)	11	Firmicutes(68.75)	2
maxbin_1_4.022	92.75	2.23	52	no	yes	yes	[Eubacterium] rectale(80.00)	5	165344	3239020	74.29	Medium	Roseburia(11.43)	4	Firmicutes(97.14)	2
maxbin_1_4.044	84.98	9.25	73	no	yes	yes	Clostridioides difficile(2.66)	64	22018	3068715	62.67	Medium	Clostridium(4.73)	41	Firmicutes(31.66)	8
maxbin_1_4.046	83.56	1.17	35	yes	no	no	Eggerthella lenta(29.79)	16	109074	1745365	21.44	Medium	Eggerthella(29.79)	15	Actinobacteria(46.81)	4
maxbin_1_4.045	80.25	0.79	32	yes	yes	yes	[Clostridium] saccharolyticum(37.04)	18	92687	2751145	19.27	Medium	Lachnoclostridium(38.89)	16	Firmicutes(77.78)	3
maxbin_1_4.031	79.38	0	42	yes	yes	yes	Pseudomonas aeruginosa(7.69)	7	378902	2295589	58.82	Medium	Paraburkholderia(15.38)	5	Proteobacteria(61.54)	1
maxbin_1_4.059	78.89	3.36	28	yes	yes	yes	Roseburia hominis(5.56)	57	12969	2134779	28.78	Medium	Roseburia(5.56)	50	Firmicutes(26.30)	7
maxbin_1_4.058	78.14	4.34	38	no	yes	yes	Bifidobacterium longum(63.98)	22	22024	1955829	22.89	Medium	Bifidobacterium(64.93)	20	Actinobacteria(81.99)	4
maxbin_1_4.015	72	6.26	59	yes	yes	yes	Bacteroides helcogenes(32.43)	8	138436	3977836	197.48	Medium	Bacteroides(59.46)	5	Bacteroidetes(66.22)	3
maxbin_1_4.033	52.42	2.42	30	yes	yes	yes	Bacteroides thetaiotaomicron(60.20)	15	51280	3291415	49.8	Medium	Bacteroides(66.33)	12	Bacteroidetes(70.41)	3
maxbin_1_4.060	51.01	0.34	14	no	no	no	[Clostridium] clariflavum(1.71)	41	13045	1462797	12.78	Medium	Clostridium(3.43)	36	Firmicutes(22.29)	9
maxbin_1_4.020	100	20.69	50	yes	yes	yes	Alistipes shahii(70.37)	6	277709	3648414	77.46	Other	Alistipes(85.19)	3	Bacteroidetes(85.19)	3
maxbin_1_4.018	99.23	32.41	86	yes	yes	yes	Parabacteroides distasonis(22.97)	18	219564	6574590	136.68	Other	Bacteroides(35.14)	13	Bacteroidetes(63.51)	4
maxbin_1_4.042	98.28	76.44	55	yes	yes	yes	Oscillibacter valericigenes(33.33)	30	140969	4979171	28.37	Other	Oscillibacter(33.33)	27	Firmicutes(50.00)	4
maxbin_1_4.024	98.25	17.54	99	no	yes	yes	[Eubacterium] rectale(30.00)	6	570733	3468649	72.36	Other	Bacteroides(20.00)	4	Firmicutes(65.00)	2
maxbin_1_4.012	98.04	10.35	57	yes	yes	yes	Bacteroides vulgatus(44.44)	16	255693	4663144	325.03	Other	Bacteroides(66.67)	11	Bacteroidetes(75.31)	4
maxbin_1_4.048	97.48	21.31	60	yes	yes	yes	Ruminococcus champanellensis(4.72)	44	61759	3340500	26.33	Other	Ruminococcus(5.51)	43	Firmicutes(23.62)	6
maxbin_1_4.040	96.55	46.55	63	yes	yes	yes	Odoribacter splanchnicus(68.75)	6	390726	5834713	30.6	Other	Odoribacter(68.75)	4	Bacteroidetes(81.25)	3
maxbin_1_4.049	96.49	25.52	51	yes	yes	yes	Bacteroides thetaiotaomicron(10.99)	53	73601	4750604	18.49	Other	Bacteroides(20.88)	43	Bacteroidetes(33.24)	6
maxbin_1_4.016	93.96	27.25	97	yes	yes	yes	Roseburia hominis(26.47)	14	233314	3230039	171.4	Other	Roseburia(26.47)	14	Firmicutes(64.71)	4
maxbin_1_4.051	93.62	43.31	41	no	yes	no	Oscillibacter valericigenes(3.48)	81	48520	4125472	15.1	Other	Oscillibacter(3.48)	73	Proteobacteria(22.61)	8
maxbin_1_4.053	90.64	17.19	31	no	yes	yes	Alistipes shahii(38.60)	13	32798	3083167	26.72	Other	Alistipes(72.51)	10	Bacteroidetes(73.98)	3
maxbin_1_4.050	87.53	34.44	30	yes	yes	no	[Eubacterium] rectale(8.40)	40	43458	3776687	16.27	Other	Roseburia(8.40)	29	Firmicutes(45.80)	6
maxbin_1_4.047	85.96	20.59	53	yes	no	no	Bacteroides thetaiotaomicron(5.11)	91	12944	4696600	29.05	Other	Bacteroides(8.40)	59	Firmicutes(25.21)	9
maxbin_1_4.054	78.43	35.08	44	yes	yes	yes	Bacteroides thetaiotaomicron(21.00)	46	25805	7371826	14.69	Other	Bacteroides(38.84)	37	Bacteroidetes(48.88)	7
maxbin_1_4.062	77.63	41.77	24	no	no	no	Oscillibacter valericigenes(9.14)	124	7491	2687349	21.66	Other	Oscillibacter(9.14)	107	Firmicutes(20.00)	13
maxbin_1_4.052	77.59	30.72	47	yes	yes	yes	Roseburia hominis(2.93)	134	13775	5705845	24.4	Other	Roseburia(2.93)	104	Firmicutes(21.98)	11
maxbin_1_4.038	77.19	15.62	74	yes	yes	yes	[Eubacterium] rectale(40.00)	12	191347	4018136	29.82	Other	Roseburia(25.00)	10	Firmicutes(86.67)	2
maxbin_1_4.039	76.86	31.65	49	yes	yes	yes	[Eubacterium] rectale(21.15)	20	120403	2743068	31.37	Other	Roseburia(19.23)	17	Firmicutes(76.92)	4
maxbin_1_4.019	73.28	24.76	30	yes	no	yes	Bacteroides thetaiotaomicron(55.29)	16	127204	5551577	82.22	Other	Bacteroides(76.47)	12	Bacteroidetes(78.82)	3
maxbin_1_4.037	69.44	40.67	54	yes	yes	yes	Bacteroides thetaiotaomicron(64.02)	20	68932	7974786	29.21	Other	Bacteroides(74.30)	14	Bacteroidetes(78.04)	4
maxbin_1_4.064	69.3	39.98	29	yes	yes	no	Roseburia hominis(4.07)	98	7945	4416873	21.37	Other	Lachnoclostridium(4.29)	79	Firmicutes(23.87)	10
maxbin_1_4.056	66.59	16.52	32	yes	no	no	Ethanoligenens harbinense(2.06)	107	11568	2101503	15.52	Other	Pseudomonas(2.75)	91	Proteobacteria(24.40)	9
maxbin_1_4.035	62.52	12.06	70	yes	yes	yes	Roseburia hominis(13.21)	34	91186	3414601	57.56	Other	Roseburia(13.21)	28	Firmicutes(48.11)	6
maxbin_1_4.063	53.09	23.37	16	yes	no	no	[Eubacterium] rectale(4.54)	61	6596	2097727	16.08	Other	Clostridium(4.10)	43	Firmicutes(32.18)	9
maxbin_1_4.010	47.21	12.12	41	yes	yes	yes	Bacteroides vulgatus(33.33)	8	118612	2335682	683.01	Other	Bacteroides(71.67)	5	Bacteroidetes(78.33)	1

## Sheet: SCF8
bins_name	completeness	contamination	tRNA_Num	5S_RNA	16S_RNA	23S_RNA	largest_species (percentage)	species_num	N50	total_length	coverage	quality	largest_genus	genus_nums	largest_phylum	phylum_nums
maxbin_1_8.027	100	1.37	74	yes	yes	yes	Roseburia hominis(15.38)	33	124607	3425804	32.26	High	Roseburia(15.38)	29	Firmicutes(35.90)	6
maxbin_1_8.021	99.2	4.84	49	yes	yes	yes	Alistipes shahii(85.00)	4	138069	3490513	51.46	High	Alistipes(90.00)	3	Bacteroidetes(90.00)	3
maxbin_1_8.013	98.56	0.96	39	yes	yes	yes	Alistipes finegoldii(39.47)	10	122627	2359366	221.27	High	Alistipes(57.89)	7	Bacteroidetes(92.11)	2
maxbin_1_8.022	98.18	1.5	55	yes	yes	yes	Acidaminococcus fermentans(12.90)	14	154040	2482399	44.52	High	Acidaminococcus(22.58)	12	Firmicutes(61.29)	2
maxbin_1_8.026	98.12	1.3	46	yes	yes	yes	Klebsiella michiganensis(7.14)	11	220093	2512634	38.44	High	Burkholderia(35.71)	8	Proteobacteria(92.86)	1
maxbin_1_8.036	97.16	1.18	43	yes	yes	yes	Escherichia coli(84.11)	9	71395	4573875	15.61	High	Escherichia(84.11)	8	Proteobacteria(91.39)	4
maxbin_1_8.024	95.27	0	57	yes	yes	yes	Desulfovibrio vulgaris(59.26)	8	291646	4139392	42.77	High	Desulfovibrio(70.37)	6	Proteobacteria(77.78)	4
maxbin_1_8.042	94.28	1.79	40	yes	yes	yes	Oscillibacter valericigenes(5.31)	41	45777	2177072	13.44	High	Oscillibacter(5.31)	42	Firmicutes(31.86)	5
maxbin_1_8.014	91.73	4.83	74	yes	yes	yes	Bacteroides helcogenes(30.43)	9	269393	4623952	122.22	High	Bacteroides(71.74)	5	Bacteroidetes(76.09)	3
maxbin_1_8.007	48.28	0	23	yes	yes	yes	Bacteroides vulgatus(49.18)	7	136371	3141513	549.62	Low	Bacteroides(62.30)	4	Bacteroidetes(65.57)	2
maxbin_1_8.038	47.72	8.77	19	no	no	yes	Roseburia hominis(11.31)	40	19673	2267855	17.36	Low	Roseburia(11.31)	28	Firmicutes(38.69)	6
maxbin_1_8.011	44.21	4.34	24	no	yes	yes	Bacteroides vulgatus(51.28)	6	168407	2353643	246.14	Low	Bacteroides(74.36)	3	Bacteroidetes(76.92)	2
maxbin_1_8.030	43.35	0.84	33	yes	yes	yes	Megasphaera elsdenii(13.64)	25	65739	1632012	27.61	Low	Megasphaera(13.64)	22	Firmicutes(50.00)	7
maxbin_1_8.010	36.62	2.97	31	yes	yes	no	Bacteroides helcogenes(33.87)	11	87585	1948518	364.62	Low	Bacteroides(69.35)	8	Bacteroidetes(75.81)	3
maxbin_1_8.009	35.34	3.01	26	yes	yes	yes	Bacteroides vulgatus(72.41)	4	141304	1678391	489.01	Low	Bacteroides(79.31)	2	Bacteroidetes(79.31)	1
maxbin_1_8.008	34.48	0	25	no	yes	yes	Bacteroides helcogenes(40.00)	8	82660	1733551	582.6	Low	Bacteroides(77.50)	4	Bacteroidetes(90.00)	3
maxbin_1_8.041	30.16	3.98	31	yes	yes	no	Megasphaera elsdenii(5.84)	82	12326	3779290	18.91	Low	Megasphaera(5.84)	73	Firmicutes(25.00)	8
maxbin_1_8.006	22.57	0.57	12	yes	no	no	Prevotella melaninogenica(10.00)	16	13326	858061	1604.45	Low	Prevotella(20.91)	8	Bacteroidetes(36.36)	4
maxbin_1_8.005	14.9	0	16	no	no	no	Prevotella ruminicola(13.51)	7	21637	459699	2066.3	Low	Prevotella(48.65)	2	Bacteroidetes(56.76)	1
maxbin_1_8.001	8.62	0	7	no	no	no	Prevotella ruminicola(7.46)	14	13947	533432	2859.66	Low	Prevotella(22.39)	6	Bacteroidetes(43.28)	4
maxbin_1_8.003	8.33	0	2	no	no	no	Prevotella ruminicola(13.16)	9	20594	378774	2263.11	Low	Prevotella(36.84)	4	Bacteroidetes(57.89)	2
maxbin_1_8.002	7.76	0	1	no	no	no	Prevotella ruminicola(17.46)	14	12588	486348	2634.22	Low	Prevotella(41.27)	8	Bacteroidetes(50.79)	5
maxbin_1_8.004	4.17	0	1	yes	no	no	Prevotella ruminicola(11.11)	4	11616	186160	2237.33	Low	Prevotella(18.52)	3	Bacteroidetes(29.63)	1
maxbin_1_8.023	98.66	7.63	85	yes	yes	yes	[Eubacterium] eligens(25.00)	5	547638	3339905	43.83	Medium	Eubacterium(25.00)	3	Firmicutes(50.00)	3
maxbin_1_8.016	97.32	7.05	84	yes	yes	yes	Roseburia hominis(30.00)	12	318446	3133994	116.66	Medium	Roseburia(30.00)	11	Firmicutes(66.67)	3
maxbin_1_8.019	97.1	6.75	65	yes	yes	yes	[Eubacterium] rectale(57.81)	12	123683	3844475	83.6	Medium	Bacteroides(9.38)	9	Firmicutes(67.19)	3
maxbin_1_8.033	94.83	5.64	46	yes	yes	yes	Olsenella uli(21.05)	14	116448	2110812	21.4	Medium	Olsenella(21.05)	12	Actinobacteria(68.42)	4
maxbin_1_8.028	86.42	0	45	yes	yes	yes	Bacteroides vulgatus(26.67)	7	297500	2851247	36.87	Medium	Bacteroides(66.67)	3	Bacteroidetes(93.33)	1
maxbin_1_8.031	84.95	0.54	41	yes	yes	yes	Odoribacter splanchnicus(54.29)	8	216027	3943605	24.71	Medium	Odoribacter(54.29)	5	Bacteroidetes(88.57)	3
maxbin_1_8.045	84.88	7.38	36	yes	no	no	Bifidobacterium longum(7.61)	73	21023	1983710	15.95	Medium	Alistipes(11.17)	58	Actinobacteria(31.47)	7
maxbin_1_8.018	82.19	6.64	45	yes	no	yes	Bacteroides thetaiotaomicron(86.00)	5	186402	5669398	53.45	Medium	Bacteroides(96.00)	2	Bacteroidetes(96.00)	2
maxbin_1_8.043	74.6	3.8	33	yes	yes	yes	[Clostridium] saccharolyticum(18.43)	43	25468	2907060	13.8	Medium	Lachnoclostridium(20.28)	35	Firmicutes(50.69)	7
maxbin_1_8.012	60.34	0	42	yes	yes	yes	Bacteroides vulgatus(58.33)	8	349766	2687060	262.44	Medium	Bacteroides(75.00)	5	Bacteroidetes(83.33)	3
maxbin_1_8.015	100	17.54	61	yes	yes	yes	Selenomonas ruminantium(14.29)	24	103094	2719833	150.88	Other	Clostridium(21.43)	18	Firmicutes(64.29)	4
maxbin_1_8.017	98.28	43.97	92	yes	yes	yes	Roseburia hominis(17.33)	20	308857	6618270	70.98	Other	Bacteroides(29.33)	14	Bacteroidetes(53.33)	3
maxbin_1_8.039	98.25	54.39	84	yes	yes	yes	Bacteroides fragilis(10.78)	98	16871	6561602	35.68	Other	Bacteroides(17.03)	74	Firmicutes(24.40)	8
maxbin_1_8.040	96.77	88.35	66	yes	yes	yes	Bacteroides fragilis(28.22)	56	21700	10602537	17	Other	Bacteroides(43.83)	44	Bacteroidetes(58.74)	6
maxbin_1_8.025	96.64	12.75	54	yes	yes	yes	Oscillibacter valericigenes(26.74)	24	71625	3568333	37.98	Other	Oscillibacter(26.74)	22	Firmicutes(58.14)	6
maxbin_1_8.046	96.26	48.76	36	yes	yes	no	Ethanoligenens harbinense(2.13)	164	9693	3369481	13.36	Other	Ethanoligenens(2.13)	130	Proteobacteria(21.28)	15
maxbin_1_8.020	92.07	13.21	72	yes	yes	yes	Parabacteroides distasonis(73.33)	6	271950	5094077	52.39	Other	Parabacteroides(73.33)	6	Bacteroidetes(86.67)	2
maxbin_1_8.029	87.63	12.11	50	yes	yes	yes	Bacteroides thetaiotaomicron(74.34)	15	67484	6157543	31.21	Other	Bacteroides(84.21)	11	Bacteroidetes(87.50)	2
maxbin_1_8.047	85.45	21.54	14	no	no	no	Ethanoligenens harbinense(3.43)	103	13141	2922629	13.07	Other	Ruminococcus(3.71)	86	Proteobacteria(20.29)	8
maxbin_1_8.048	82.91	57.36	37	no	no	yes	Alistipes finegoldii(29.68)	34	8494	3932307	15.39	Other	Alistipes(45.85)	27	Bacteroidetes(46.98)	6
maxbin_1_8.034	82.37	17.61	58	yes	yes	yes	Roseburia hominis(37.66)	13	88022	4037263	25.84	Other	Roseburia(37.66)	12	Firmicutes(89.61)	2
maxbin_1_8.037	72.26	33.97	24	yes	yes	yes	Oscillibacter valericigenes(14.89)	73	34914	2613195	20.91	Other	Oscillibacter(14.89)	63	Proteobacteria(25.00)	7
maxbin_1_8.035	70.53	15.31	48	yes	yes	yes	Oscillibacter valericigenes(16.67)	53	46473	2974466	17.03	Other	Oscillibacter(16.67)	49	Firmicutes(26.11)	5
maxbin_1_8.044	69.2	41.97	16	no	no	no	[Eubacterium] rectale(7.84)	56	12666	2418019	13.65	Other	Roseburia(3.64)	44	Firmicutes(35.85)	10
maxbin_1_8.032	60.07	17.47	72	no	yes	no	Bacteroides thetaiotaomicron(8.73)	106	11354	5364320	26.9	Other	Bacteroides(15.01)	64	Firmicutes(23.25)	10
