# Supplementary material for: A comprehensive investigation of metagenome assembly by linked-read sequencing
Source: Microbiome. 2020 Nov 11;8:156. doi: 10.1186/s40168-020-00929-3 (PMC7659138; doi:10.1186/s40168-020-00929-3)
Supplement: Supplementary file 4 — Additional file 3: Table S7 A summary of 65,535 microbes in human microbiome project covered by 10x linked-reads from human gut microbiome. Table S8. A summary of 1,285 microbes in human microbiome project covered by 10x linked-reads of human gut microbiome with genomic coverage>90% and sequencing depth > 20X. [file 40168_2020_929_MOESM3_ESM.xlsx]

## Sheet: Table S7
Table 3. A summary of 65,535 microbes from human microbiome project covered by 10x linked-reads from human gut microbiome.
Id	Genome size(bp)	Sequencing depth	1X(%)	2X(%)	4X(%)	8X(%)	10X(%)	20X(%)	30X(%)	40X(%)	50X(%)	60X(%)
BACT_1312|gi|293371859|ref|NZ_ADMO01000093.1|	2546	7864.76	100	100	100	100	100	100	100	100	100	100
BACT_3005|gi|222823012|gb|EQ973388.1|	2493	7695.71	100	100	100	100	100	100	100	100	100	100
BACT_177|gi|208431411|ref|NZ_ABVO01000062.1|	1686	7674.85	100	100	100	100	100	100	100	100	100	100
BACT_1320|gi|294778102|ref|NZ_ADKO01000100.1|	2555	7662.93	100	100	100	100	100	100	100	100	100	100
BACT_893|gi|260101269|ref|NZ_ACBX02000073.1|	724	7274.94	100	100	100	100	100	100	100	100	100	100
BACT_191|gi|223713029|gb|ACDR01000148.1|	2196	7078.25	100	100	100	100	100	100	99.91	99.91	99.86	99.86
BACT_1312|gi|293373579|ref|NZ_ADMO01000146.1|	1216	7067.09	100	100	100	100	100	100	100	100	100	100
BACT_893|gi|260101216|ref|NZ_ACBX02000020.1|	1174	6946.13	100	100	100	100	100	100	100	100	100	99.91
BACT_1312|gi|293372849|ref|NZ_ADMO01000118.1|	1088	6817.86	100	100	100	100	100	100	100	100	100	100
BACT_1320|gi|294777927|ref|NZ_ADKO01000092.1|	1799	6599.85	100	100	100	100	100	100	100	100	100	100
BACT_1456|gi|282878390|ref|NZ_ADEG01000065.1|	1156	6530.67	100	100	100	100	100	100	100	100	100	100
BACT_188|gi|222296122|ref|NZ_ABZY01000106.1|	2750	6502.15	100	100	100	100	100	100	100	100	100	100
BACT_192|gi|298484497|ref|NZ_GG774845.1|	3085	6412.05	100	100	100	100	100	100	100	100	99.97	99.97
BACT_191|gi|223712994|gb|ACDR01000183.1|	1109	6145.9	100	100	100	100	100	100	100	100	100	99.91
BACT_186|gi|261889181|gb|ACPQ01000113.1|	2755	6093.5	100	100	100	100	100	100	100	100	100	99.96
BACT_1320|gi|294777799|ref|NZ_ADKO01000087.1|	3682	6034.91	100	100	100	100	100	100	99.97	99.97	99.97	99.97
BACT_1455|gi|288927204|ref|NZ_GG739985.1|	1154	6002.69	100	100	100	100	100	100	100	100	100	100
BACT_1456|gi|282877319|ref|NZ_ADEG01000026.1|	1759	5973.59	100	100	100	100	100	100	100	99.94	99.94	99.94
BACT_1312|gi|293371282|ref|NZ_ADMO01000071.1|	654	5680.69	100	100	100	100	100	100	100	100	100	100
BACT_191|gi|223713102|gb|ACDR01000075.1|	1656	5021.3	100	100	100	100	100	100	100	100	100	100
BACT_191|gi|223713038|gb|ACDR01000139.1|	8398	4852.37	100	100	100	100	100	100	100	100	100	100
BACT_191|gi|223713006|gb|ACDR01000171.1|	2370	4825.15	100	100	100	100	100	100	100	100	100	100
BACT_178|gi|239514124|ref|NZ_ABXI02000079.1|	4914	4792.41	100	100	100	100	100	100	100	100	100	100
BACT_225|gi|223987081|ref|NZ_ACBZ01000082.1|	7176	4644.32	100	100	100	100	100	100	100	100	100	100
BACT_191|gi|223713004|gb|ACDR01000173.1|	1684	4637.32	100	100	100	100	100	100	100	100	100	100
BACT_1320|gi|294778198|ref|NZ_ADKO01000103.1|	828	4516.04	100	100	100	100	100	100	100	100	100	100
BACT_1312|gi|293373508|ref|NZ_ADMO01000142.1|	1839	4371.13	100	100	100	100	100	100	99.95	99.95	99.89	99.89
BACT_191|gi|223713001|gb|ACDR01000176.1|	1496	3959.4	100	100	100	100	100	100	99.93	99.87	99.8	99.8
BACT_191|gi|223713072|gb|ACDR01000105.1|	12894	3704.38	100	100	100	100	100	100	100	100	100	100
BACT_1320|gi|294777949|ref|NZ_ADKO01000097.1|	43979	3642.43	100	100	100	100	100	100	100	100	100	100
BACT_191|gi|223712984|gb|ACDR01000193.1|	729	3438.22	100	100	100	100	100	100	100	100	100	100
BACT_1320|gi|294775854|ref|NZ_ADKO01000033.1|	100886	3409.99	100	100	100	100	100	100	100	100	100	100
BACT_1320|gi|294775927|ref|NZ_ADKO01000034.1|	8450	3218.29	100	100	100	100	100	100	100	100	100	99.99
BACT_192|gi|298484585|ref|NZ_GG774880.1|	680	3105.21	100	100	100	100	100	100	100	100	100	100
BACT_1320|gi|294775382|ref|NZ_ADKO01000013.1|	3703	3014.01	100	100	100	100	100	100	100	100	100	100
BACT_1320|gi|294776075|ref|NZ_ADKO01000037.1|	8567	2980.61	100	100	100	100	100	100	100	100	100	100
BACT_3015|gi|302858749|gb|GL384009.1|	1801	2931.62	100	100	100	100	100	100	100	100	100	100
BACT_1320|gi|294778313|ref|NZ_ADKO01000107.1|	15089	2891.1	100	100	100	100	100	100	100	100	99.99	99.99
BACT_191|gi|223712985|gb|ACDR01000192.1|	800	2725.76	100	100	100	100	100	100	100	100	99.75	99.62
BACT_1320|gi|294776643|ref|NZ_ADKO01000064.1|	14715	2722.88	100	100	100	100	100	100	100	100	100	100
BACT_1002|gi|224993796|ref|NZ_ACFY01000105.1|	976	2697.04	100	100	100	100	100	100	100	100	100	100
BACT_184|gi|226332117|gb|ACIC01000203.1|	726	2654.2	100	100	100	100	100	100	100	100	100	100
BACT_1320|gi|294775243|ref|NZ_ADKO01000009.1|	98424	2646.29	100	100	100	100	100	100	100	100	100	100
BACT_184|gi|226332103|gb|ACIC01000217.1|	2793	2541.01	100	100	100	100	100	100	100	100	100	100
BACT_1320|gi|294776492|ref|NZ_ADKO01000058.1|	37105	2506.19	100	100	100	100	100	100	99.99	99.99	99.98	99.97
BACT_1320|gi|294775524|ref|NZ_ADKO01000021.1|	819	2498.09	100	100	100	100	100	100	99.88	99.88	99.88	99.88
BACT_184|gi|226332102|gb|ACIC01000218.1|	2419	2355.91	100	100	100	100	100	100	100	100	100	100
BACT_1320|gi|294777003|ref|NZ_ADKO01000073.1|	1976	2277.84	100	100	100	100	100	100	100	100	100	100
BACT_1320|gi|294775139|ref|NZ_ADKO01000006.1|	89597	2274.32	100	100	100	100	100	100	99.99	99.99	99.99	99.99
BACT_191|gi|223712990|gb|ACDR01000187.1|	874	2250.98	100	100	100	100	100	100	100	99.89	99.66	99.43
BACT_1320|gi|294775367|ref|NZ_ADKO01000012.1|	18628	2094.49	100	100	100	100	100	100	100	100	99.99	99.98
BACT_1320|gi|294777002|ref|NZ_ADKO01000072.1|	734	2079.15	100	100	100	100	100	100	100	100	100	100
BACT_1320|gi|294775330|ref|NZ_ADKO01000010.1|	34777	1995.45	100	100	100	100	100	100	100	99.99	99.99	99.98
BACT_191|gi|223713103|gb|ACDR01000074.1|	720	1989.75	100	100	100	100	100	100	99.86	99.86	99.86	99.72
BACT_191|gi|223712967|gb|ACDR01000210.1|	510	1936.81	100	100	100	100	100	100	100	100	100	100
BACT_1311|gi|294647135|ref|NZ_ADMP01000239.1|	2429	1887.81	100	100	100	100	100	100	100	99.92	99.88	99.84
BACT_3005|gi|222823009|gb|EQ973391.1|	2429	1887.77	100	100	100	100	100	100	100	99.92	99.88	99.84
BACT_3015|gi|302858721|gb|GL384021.1|	1018	1844.33	100	100	100	100	100	100	100	100	100	100
BACT_1320|gi|294775199|ref|NZ_ADKO01000007.1|	4629	1786.84	100	100	100	100	100	100	100	100	100	100
BACT_191|gi|223713153|gb|ACDR01000024.1|	2591	1753.67	100	100	100	100	100	100	100	99.96	99.92	99.92
BACT_1320|gi|294778204|ref|NZ_ADKO01000105.1|	10550	1668.73	100	100	100	100	100	100	100	100	100	100
BACT_192|gi|270297140|ref|NZ_GG730118.1|	846	1486.5	100	100	100	100	100	100	100	99.88	99.41	99.17
BACT_1024|gi|226332847|gb|ACII01000172.1|	1542	1382.31	100	100	100	100	100	100	100	100	100	100
BACT_1024|gi|226332848|gb|ACII01000171.1|	2251	1364.65	100	100	100	100	100	100	100	100	100	100
BACT_1002|gi|224993822|ref|NZ_ACFY01000131.1|	542	1149.24	100	100	100	100	100	100	100	100	100	100
BACT_1002|gi|224993841|ref|NZ_ACFY01000150.1|	1793	1127.94	100	100	100	100	100	100	100	100	100	100
BACT_1002|gi|224993821|ref|NZ_ACFY01000130.1|	703	1074.55	100	100	100	100	100	100	100	100	100	100
BACT_538|gi|223045148|ref|NZ_ACEP01000098.1|	507	1050.82	100	100	100	100	100	100	100	100	100	100
BACT_332|gi|218294094|ref|NZ_ACCK01000460.1|	4170	959.577	100	100	100	100	100	100	100	100	100	100
BACT_1002|gi|224993736|ref|NZ_ACFY01000045.1|	1395	843.636	100	100	100	100	100	100	100	100	100	100
BACT_1024|gi|226332836|gb|ACII01000183.1|	990	807.617	100	100	100	100	100	100	100	100	100	100
BACT_852|gi|145218787|ref|NZ_AAXE02000113.1|	3666	731.613	100	100	100	100	100	100	100	100	100	100
BACT_3015|gi|302858727|gb|GL384018.1|	1233	709.139	100	100	100	100	100	100	100	100	100	100
BACT_852|gi|145218735|ref|NZ_AAXE02000061.1|	32768	614.231	100	100	100	100	100	100	100	100	100	100
BACT_1002|gi|224993719|ref|NZ_ACFY01000028.1|	1481	607.111	100	100	100	100	100	100	100	100	100	100
BACT_538|gi|223045166|ref|NZ_ACEP01000116.1|	1469	532.479	100	100	100	100	100	100	100	100	100	100
BACT_332|gi|218294012|ref|NZ_ACCK01000446.1|	2010	531.686	100	100	100	100	100	100	100	100	100	100
BACT_1321|gi|294806004|ref|NZ_ADKP01000016.1|	691	523.886	100	100	100	100	100	100	100	100	100	100
BACT_3015|gi|302858717|gb|GL384023.1|	900	502.167	100	100	100	100	100	100	100	100	99.78	99.22
BACT_3015|gi|302858711|gb|GL384026.1|	712	494.854	100	100	100	100	100	100	100	100	98.88	98.31
BACT_1001|gi|239935170|ref|NZ_ABYJ02000302.1|	1636	474.916	100	100	100	100	100	100	100	100	99.94	99.88
BACT_391|gi|229504941|ref|NZ_ACIO01001292.1|	517	461.896	100	100	100	100	100	100	100	100	100	99.42
BACT_1024|gi|226332838|gb|ACII01000181.1|	1029	458.972	100	100	100	100	100	100	100	100	100	100
BACT_1024|gi|226332842|gb|ACII01000177.1|	1565	457.436	100	100	100	100	100	100	100	100	100	100
BACT_1002|gi|224993807|ref|NZ_ACFY01000116.1|	4440	453.718	100	100	100	100	100	100	100	100	100	100
BACT_538|gi|223045177|ref|NZ_ACEP01000127.1|	867	452.25	100	100	100	100	100	100	100	100	100	100
BACT_538|gi|223045214|ref|NZ_ACEP01000164.1|	1580	437.954	100	100	100	100	100	100	100	100	100	100
BACT_193|gi|223712862|gb|ACDI01000102.1|	2544	424.011	100	100	100	100	100	100	100	100	100	99.92
BACT_1319|gi|224485922|ref|NZ_EQ999675.1|	2544	422.92	100	100	100	100	100	100	100	100	100	100
BACT_1373|gi|300959326|ref|NZ_GG773590.1|	4039	421.873	100	100	100	100	100	100	100	100	100	100
BACT_3015|gi|302858723|gb|GL384020.1|	1185	376.281	100	100	100	100	100	100	99.07	98.06	97.3	95.86
BACT_1001|gi|239935169|ref|NZ_ABYJ02000301.1|	768	354.419	100	100	100	100	100	100	99.74	98.57	98.05	97.27
BACT_1024|gi|226332820|gb|ACII01000199.1|	572	345.154	100	100	100	100	100	100	100	100	100	100
BACT_184|gi|226332099|gb|ACIC01000221.1|	1694	332.716	100	100	100	100	100	100	100	100	100	100
BACT_1453|gi|282859287|ref|NZ_ADFO01000075.1|	509	329.42	100	100	100	100	100	100	94.5	94.5	94.5	94.5
BACT_3015|gi|302858731|gb|GL384016.1|	1336	317.347	100	100	100	100	100	100	99.55	99.03	98.2	97.08
BACT_1002|gi|224993798|ref|NZ_ACFY01000107.1|	1867	313.093	100	100	100	100	100	100	99.68	99.3	99.04	98.88
BACT_176|gi|208431262|ref|NZ_ABWZ01000035.1|	10728	292.19	100	100	100	100	100	100	100	100	100	100
BACT_1024|gi|226332822|gb|ACII01000197.1|	593	289.246	100	100	100	100	100	100	100	100	100	100
BACT_1002|gi|224993863|ref|NZ_ACFY01000172.1|	564	275.363	100	100	100	100	100	100	99.29	98.4	97.7	97.16
BACT_1024|gi|226332825|gb|ACII01000194.1|	611	270.34	100	100	100	100	100	100	100	99.84	99.84	99.84
BACT_639|gi|223983696|ref|NZ_ACCF01000067.1|	6882	266.497	100	100	100	100	100	100	100	100	100	99.9
BACT_366|gi|223713184|gb|ACDJ01000055.1|	1200	258.033	100	100	100	100	100	100	99.58	96.5	94.67	92.83
BACT_1024|gi|226332837|gb|ACII01000182.1|	1007	246.26	100	100	100	100	100	100	100	100	100	100
BACT_3015|gi|302858740|gb|GL384012.1|	1703	246.043	100	100	100	100	100	100	99.53	98.36	97.36	96.89
BACT_192|gi|270297137|ref|NZ_GG730117.1|	1286	244.481	100	100	100	100	100	100	100	99.69	93.7	92.15
BACT_397|gi|207998429|ref|NZ_ABWO01000253.1|	845	242.482	100	100	100	100	100	100	100	100	100	99.88
BACT_1002|gi|224993799|ref|NZ_ACFY01000108.1|	678	239.524	100	100	100	100	100	100	100	100	100	100
BACT_1002|gi|224993737|ref|NZ_ACFY01000046.1|	602	237.834	100	100	100	100	100	100	100	99.83	99.34	98.67
BACT_220|gi|223955946|ref|NZ_DS990252.1|	1397	216.16	100	100	100	100	100	100	100	99.64	99.21	99.07
BACT_391|gi|229504758|ref|NZ_ACIO01001110.1|	849	206.413	100	100	100	100	100	100	100	100	100	100
BACT_1024|gi|226332881|gb|ACII01000138.1|	1424	206.193	100	100	100	100	100	100	100	100	100	100
BACT_75|gi|163805927|ref|NZ_ABGD02000033.1|	3146	205.065	100	100	100	100	100	100	100	100	99.97	99.97
BACT_1024|gi|226332919|gb|ACII01000100.1|	1567	201.832	100	100	100	100	100	100	100	100	99.81	99.49
BACT_1024|gi|226332823|gb|ACII01000196.1|	602	201.47	100	100	100	100	100	100	100	100	100	100
BACT_332|gi|218294081|ref|NZ_ACCK01000457.1|	561	200.938	100	100	100	100	100	100	100	100	100	100
BACT_1002|gi|224993826|ref|NZ_ACFY01000135.1|	6084	200.386	100	100	100	100	100	100	100	100	100	100
BACT_1002|gi|224993709|ref|NZ_ACFY01000018.1|	11873	196.388	100	100	100	100	100	100	99.97	99.96	99.9	99.81
BACT_1002|gi|224993825|ref|NZ_ACFY01000134.1|	2088	194.077	100	100	100	100	100	100	100	100	100	100
BACT_1002|gi|224993791|ref|NZ_ACFY01000100.1|	5949	180.762	100	100	100	100	100	100	99.98	99.98	99.98	99.98
BACT_332|gi|218292484|ref|NZ_ACCK01000067.1|	552	176.009	100	100	100	100	100	100	99.46	98.37	97.46	95.83
BACT_1002|gi|224993725|ref|NZ_ACFY01000034.1|	4726	173.328	100	100	100	100	100	100	100	100	100	100
BACT_1002|gi|224993810|ref|NZ_ACFY01000119.1|	1432	173.11	100	100	100	100	100	100	100	100	100	100
BACT_391|gi|229501074|ref|NZ_ACIO01000214.1|	1230	167.425	100	100	100	100	100	100	100	100	100	99.59
BACT_184|gi|226332191|gb|ACIC01000129.1|	1846	165.657	100	100	100	100	100	100	100	99.78	97.94	95.83
BACT_639|gi|223986971|ref|NZ_ACCF01000278.1|	1041	164.28	100	100	100	100	100	100	100	100	100	100
BACT_332|gi|218294099|ref|NZ_ACCK01000461.1|	998	163.16	100	100	100	100	100	100	100	100	100	100
BACT_1002|gi|224993846|ref|NZ_ACFY01000155.1|	5308	161.668	100	100	100	100	100	100	100	100	100	99.92
BACT_397|gi|207998243|ref|NZ_ABWO01000067.1|	1391	160.851	100	100	100	100	100	100	99.57	98.42	97.92	97.41
BACT_1024|gi|226332845|gb|ACII01000174.1|	1708	152.669	100	100	100	100	100	100	99.94	99.94	99.94	99.94
BACT_1024|gi|226332908|gb|ACII01000111.1|	508	152.138	100	100	100	100	100	100	98.03	97.05	95.47	92.32
BACT_1024|gi|226332917|gb|ACII01000102.1|	2724	146.84	100	100	100	100	100	100	100	100	100	100
BACT_1002|gi|224993755|ref|NZ_ACFY01000064.1|	5151	146.195	100	100	100	100	100	100	100	100	100	100
BACT_1024|gi|226332827|gb|ACII01000192.1|	626	144.708	100	100	100	100	100	100	100	100	100	100
BACT_1024|gi|226332819|gb|ACII01000200.1|	520	143.54	100	100	100	100	100	100	100	100	100	100
BACT_391|gi|229501075|ref|NZ_ACIO01000215.1|	6973	141.153	100	100	100	100	100	100	100	100	99.97	99.87
BACT_1024|gi|226332828|gb|ACII01000191.1|	634	138.853	100	100	100	100	100	100	100	100	100	100
BACT_1024|gi|226332872|gb|ACII01000147.1|	14358	129.806	100	100	100	100	100	100	99.97	99.97	99.97	99.97
BACT_397|gi|207998462|ref|NZ_ABWO01000286.1|	1610	128.871	100	100	100	100	100	100	99.75	98.82	98.51	97.76
BACT_1024|gi|226332873|gb|ACII01000146.1|	9828	128.488	100	100	100	100	100	100	100	100	100	100
BACT_1001|gi|239934751|ref|NZ_ABYJ02000016.1|	9864	120.431	100	100	100	100	100	100	100	100	100	99.85
BACT_1024|gi|226332829|gb|ACII01000190.1|	659	118.434	100	100	100	100	100	100	99.85	97.57	95.9	92.26
BACT_1024|gi|226332973|gb|ACII01000046.1|	2419	108.472	100	100	100	100	100	100	100	100	99.92	99.3
BACT_397|gi|207998452|ref|NZ_ABWO01000276.1|	523	106.214	100	100	100	100	100	100	100	100	100	99.62
BACT_1001|gi|239936294|ref|NZ_ABYJ02000403.1|	571	105.391	100	100	100	100	100	100	100	100	100	100
BACT_1001|gi|239934752|ref|NZ_ABYJ02000017.1|	1352	104.723	100	100	100	100	100	100	100	100	100	100
BACT_639|gi|223986944|ref|NZ_ACCF01000268.1|	4627	102.742	100	100	100	100	100	100	100	98.44	90.47	72.75
BACT_1001|gi|239934750|ref|NZ_ABYJ02000015.1|	2069	100.13	100	100	100	100	100	100	100	100	100	100
BACT_1001|gi|239934754|ref|NZ_ABYJ02000019.1|	2243	91.2292	100	100	100	100	100	100	100	100	100	99.78
BACT_1022|gi|197304056|ref|NZ_ABOU02000059.1|	8322	90.5618	100	100	100	100	100	100	100	100	99.95	97.56
BACT_332|gi|218294143|ref|NZ_ACCK01000468.1|	622	83.8328	100	100	100	100	100	100	100	100	100	87.62
BACT_397|gi|207998465|ref|NZ_ABWO01000289.1|	723	81.3748	100	100	100	100	100	100	100	100	100	97.93
BACT_1022|gi|197304070|ref|NZ_ABOU02000061.1|	5013	79.4877	100	100	100	100	100	100	100	97.85	92.04	82.61
BACT_391|gi|229504879|ref|NZ_ACIO01001231.1|	532	74.3459	100	100	100	100	100	100	99.81	97.74	90.41	78.76
BACT_371|gi|223982476|ref|NZ_ACCJ01000631.1|	1951	71.3198	100	100	100	100	100	100	100	98	84.37	66.07
BACT_130|gi|229164855|ref|NZ_ACLY01000206.1|	693	70.5599	100	100	100	100	100	100	100	100	99.28	85.71
BACT_332|gi|218293968|ref|NZ_ACCK01000427.1|	963	61.4019	100	100	100	100	100	100	100	100	90.86	71.13
BACT_1024|gi|226332856|gb|ACII01000163.1|	1711	41.0941	100	100	100	100	100	100	86.38	49.27	27.24	2.16
BACT_1320|gi|294775836|ref|NZ_ADKO01000032.1|	18782	3858.16	100	100	100	100	100	99.99	99.99	99.99	99.99	99.99
BACT_1320|gi|294777937|ref|NZ_ADKO01000096.1|	13669	3198.46	100	100	100	100	100	99.99	99.98	99.96	99.95	99.95
BACT_1320|gi|294775202|ref|NZ_ADKO01000008.1|	34844	2681.05	100	100	100	100	100	99.99	99.99	99.97	99.95	99.94
BACT_1320|gi|294776310|ref|NZ_ADKO01000050.1|	16804	2661.65	100	100	100	99.99	99.99	99.99	99.99	99.99	99.99	99.99
BACT_1320|gi|294775394|ref|NZ_ADKO01000016.1|	7825	2590.82	100	100	100	100	100	99.99	99.99	99.96	99.96	99.95
BACT_1320|gi|294776133|ref|NZ_ADKO01000041.1|	7532	2100.81	100	100	100	100	100	99.99	99.96	99.92	99.85	99.81
BACT_1320|gi|294776263|ref|NZ_ADKO01000048.1|	36363	2012.38	100	100	100	100	100	99.99	99.99	99.99	99.98	99.98
BACT_1319|gi|224485911|ref|NZ_EQ999664.1|	11230	1536.7	100	100	100	100	99.99	99.99	99.99	99.99	99.99	99.99
BACT_193|gi|223712874|gb|ACDI01000090.1|	11230	1536.34	100	100	100	100	100	99.99	99.99	99.99	99.99	99.99
BACT_851|gi|209953564|ref|NZ_ABYH01000412.1|	10797	623.522	100	100	100	100	100	99.99	99.97	99.94	99.93	99.88
BACT_1002|gi|224993702|ref|NZ_ACFY01000011.1|	9836	171.817	100	100	100	100	100	99.99	99.99	99.99	99.99	99.99
BACT_1002|gi|224993741|ref|NZ_ACFY01000050.1|	15382	170.907	100	100	100	100	100	99.99	99.48	98.95	98.48	97.99
BACT_1024|gi|226332924|gb|ACII01000095.1|	7156	141.725	100	100	100	100	100	99.99	99.99	99.99	99.99	99.99
BACT_1024|gi|226332928|gb|ACII01000091.1|	21517	119.457	100	100	100	100	100	99.99	99.99	99.99	99.99	99.97
BACT_1024|gi|226333015|gb|ACII01000004.1|	9029	80.0146	100	100	100	99.99	99.99	99.99	99.98	99.62	97	89.71
BACT_851|gi|209953350|ref|NZ_ABYH01000198.1|	6551	4184.99	100	100	100	99.98	99.98	99.98	99.97	99.95	99.94	99.94
BACT_851|gi|209953349|ref|NZ_ABYH01000197.1|	5481	3620.69	100	100	100	99.98	99.98	99.98	99.98	99.96	99.89	99.87
BACT_1320|gi|294775676|ref|NZ_ADKO01000026.1|	27081	3227.83	100	99.98	99.98	99.98	99.98	99.98	99.98	99.98	99.97	99.97
BACT_1320|gi|294777895|ref|NZ_ADKO01000089.1|	8361	2203.91	100	100	100	100	100	99.98	99.96	99.94	99.92	99.89
BACT_1320|gi|294778200|ref|NZ_ADKO01000104.1|	5646	2151.08	100	100	100	99.98	99.98	99.98	99.95	99.93	99.89	99.86
BACT_1320|gi|294778877|ref|NZ_ADKO01000116.1|	94156	2112.78	100	100	99.99	99.99	99.99	99.98	99.96	99.94	99.9	99.86
BACT_1320|gi|294775386|ref|NZ_ADKO01000014.1|	6320	2025.55	100	100	100	100	100	99.98	99.97	99.95	99.94	99.92
BACT_1312|gi|293371470|ref|NZ_ADMO01000078.1|	7479	3072.79	100	100	100	100	100	99.97	99.93	99.91	99.89	99.81
BACT_1002|gi|224993727|ref|NZ_ACFY01000036.1|	10006	163.595	100	99.99	99.98	99.97	99.97	99.97	99.97	99.97	99.97	99.97
BACT_1001|gi|239934747|ref|NZ_ABYJ02000012.1|	7865	98.2594	100	100	100	100	100	99.97	99.69	99.68	99.36	96.52
BACT_185|gi|261889102|gb|ACPP01000058.1|	2744	6867.44	100	100	100	100	99.96	99.96	99.93	99.93	99.89	99.89
BACT_3007|gi|222822873|gb|EQ973303.1|	2752	6518.34	100	100	100	100	100	99.96	99.93	99.85	99.85	99.85
BACT_3005|gi|222822982|gb|EQ973418.1|	2742	5164.84	100	100	100	100	100	99.96	99.89	99.82	99.67	99.45
BACT_191|gi|223713012|gb|ACDR01000165.1|	2831	4579.23	100	100	100	100	100	99.96	99.96	99.96	99.93	99.86
BACT_1320|gi|294776092|ref|NZ_ADKO01000039.1|	11444	1858	100	99.98	99.98	99.97	99.97	99.96	99.94	99.92	99.88	99.85
BACT_1321|gi|294807854|ref|NZ_ADKP01000098.1|	2428	1854.88	100	100	100	100	100	99.96	99.92	99.88	99.84	99.79
BACT_1024|gi|226332891|gb|ACII01000128.1|	7595	171.788	100	99.99	99.99	99.99	99.99	99.96	99.96	99.96	99.96	99.96
BACT_1320|gi|294775426|ref|NZ_ADKO01000018.1|	1835	5161.35	100	100	100	100	100	99.95	99.89	99.84	99.84	99.73
BACT_1320|gi|294775691|ref|NZ_ADKO01000027.1|	3885	3517.23	100	100	100	99.97	99.97	99.95	99.92	99.9	99.82	99.79
BACT_1320|gi|294778657|ref|NZ_ADKO01000111.1|	5769	3241.47	100	100	100	99.98	99.98	99.95	99.93	99.91	99.91	99.9
BACT_1320|gi|294776717|ref|NZ_ADKO01000068.1|	90252	2837.36	100	100	100	100	100	99.95	99.89	99.82	99.73	99.61
BACT_1320|gi|294775123|ref|NZ_ADKO01000005.1|	14293	2733.4	99.99	99.99	99.98	99.97	99.97	99.95	99.94	99.93	99.92	99.9
BACT_1024|gi|226333006|gb|ACII01000013.1|	31722	101.769	99.99	99.99	99.99	99.96	99.96	99.95	99.94	99.9	99.8	98.42
BACT_1022|gi|197303784|ref|NZ_ABOU02000051.1|	53429	95.4802	99.97	99.97	99.96	99.95	99.95	99.95	99.93	99.78	98.65	94.03
BACT_1320|gi|294776197|ref|NZ_ADKO01000046.1|	8674	2417.32	100	100	100	99.99	99.99	99.94	99.92	99.88	99.86	99.83
BACT_184|gi|226332251|gb|ACIC01000069.1|	47054	358.895	100	100	100	99.98	99.97	99.94	99.91	99.86	99.84	99.81
BACT_1022|gi|197302091|ref|NZ_ABOU02000027.1|	61044	81.1384	100	100	99.99	99.99	99.99	99.94	99.9	99.4	96.35	85.38
BACT_1320|gi|294777086|ref|NZ_ADKO01000075.1|	137357	2600.64	99.99	99.98	99.95	99.95	99.95	99.94	99.9	99.89	99.86	99.82
BACT_185|gi|265768879|ref|NZ_GG705220.1|	2744	6896.75	100	100	100	100	100	99.93	99.93	99.93	99.93	99.85
BACT_1312|gi|293373504|ref|NZ_ADMO01000141.1|	2939	3109.83	100	100	100	100	99.97	99.93	99.9	99.86	99.86	99.83
BACT_1314|gi|301312482|ref|NZ_GG775013.1|	2930	2807.19	100	100	100	100	100	99.93	99.93	99.9	99.83	99.76
BACT_1320|gi|294775481|ref|NZ_ADKO01000020.1|	54126	2562.26	100	100	100	100	100	99.93	99.83	99.77	99.72	99.7
BACT_191|gi|223713173|gb|ACDR01000004.1|	3042	2375.74	100	100	100	100	99.97	99.93	99.9	99.84	99.84	99.8
BACT_194|gi|163805982|ref|NZ_ABFZ02000008.1|	4003	1762.74	100	100	100	100	99.98	99.93	99.93	99.83	99.78	99.75
BACT_1024|gi|226332841|gb|ACII01000178.1|	1498	321.601	100	99.93	99.93	99.93	99.93	99.93	99.93	99.33	98.8	98.66
BACT_192|gi|270297126|ref|NZ_GG730113.1|	1386	90.8052	100	100	100	99.93	99.93	99.93	99.64	99.57	99.28	96.61
BACT_1024|gi|226332840|gb|ACII01000179.1|	1195	120.213	100	99.92	99.92	99.92	99.92	99.92	99.92	99.92	99.92	99.92
BACT_1024|gi|226332984|gb|ACII01000035.1|	15504	123.666	99.94	99.93	99.92	99.92	99.92	99.92	99.92	99.63	99.63	99.6
BACT_1320|gi|294775428|ref|NZ_ADKO01000019.1|	58090	2479.58	100	100	100	99.97	99.95	99.91	99.89	99.87	99.83	99.8
BACT_184|gi|226332089|gb|ACIC01000231.1|	1154	2255.9	100	100	100	100	100	99.91	99.83	99.83	99.83	99.74
BACT_1320|gi|294775122|ref|NZ_ADKO01000004.1|	1079	1993.19	100	100	100	100	100	99.91	99.91	99.81	99.72	99.63
BACT_191|gi|223712993|gb|ACDR01000184.1|	1078	1027.04	100	100	100	100	100	99.91	99.72	99.44	99.07	98.7
BACT_1024|gi|226332981|gb|ACII01000038.1|	12287	108.057	100	99.97	99.96	99.95	99.93	99.91	99.87	99.72	99.71	98.7
BACT_184|gi|226332148|gb|ACIC01000172.1|	20296	295.701	99.98	99.98	99.97	99.95	99.95	99.91	99.86	99.79	99.76	99.69
BACT_1024|gi|226332911|gb|ACII01000108.1|	22524	161.967	99.94	99.94	99.94	99.92	99.92	99.91	99.84	99.83	99.8	99.73
BACT_1320|gi|294775671|ref|NZ_ADKO01000025.1|	6223	2185.41	100	100	99.98	99.98	99.98	99.9	99.84	99.79	99.79	99.73
BACT_1024|gi|226332863|gb|ACII01000156.1|	45850	173.336	100	100	99.95	99.93	99.93	99.9	99.89	99.88	99.87	99.82
BACT_391|gi|229501076|ref|NZ_ACIO01000216.1|	2888	150.245	100	100	100	100	100	99.9	99.45	98.86	98.55	98.13
BACT_1002|gi|224993837|ref|NZ_ACFY01000146.1|	879	435.668	100	100	99.89	99.89	99.89	99.89	99.89	99.89	99.89	99.89
BACT_184|gi|226332220|gb|ACIC01000100.1|	33294	243.496	100	100	99.99	99.96	99.95	99.89	99.53	99.09	98.83	98.51
BACT_1002|gi|224993803|ref|NZ_ACFY01000112.1|	12286	188.882	100	100	99.99	99.97	99.97	99.89	99.82	99.82	99.82	99.82
BACT_535|gi|210137582|ref|NZ_ABYT01000142.1|	1800	128.529	100	99.94	99.89	99.89	99.89	99.89	99.89	99.72	99.72	98.44
BACT_3008|gi|153859602|ref|NZ_AAYH02000026.1|	15821	535.528	99.98	99.98	99.97	99.96	99.96	99.89	99.84	99.79	99.75	99.7
BACT_1022|gi|197302735|ref|NZ_ABOU02000034.1|	65847	89.7621	99.94	99.93	99.93	99.92	99.92	99.89	99.85	99.46	98.43	94.95
BACT_1320|gi|294775404|ref|NZ_ADKO01000017.1|	31333	3976.12	100	100	99.98	99.96	99.95	99.88	99.79	99.74	99.69	99.63
BACT_1320|gi|294775935|ref|NZ_ADKO01000035.1|	1650	3783.28	100	100	100	100	100	99.88	99.82	99.76	99.76	99.76
BACT_1320|gi|294774957|ref|NZ_ADKO01000002.1|	34482	3081.99	100	100	100	100	100	99.88	99.82	99.75	99.61	99.49
BACT_1320|gi|294777320|ref|NZ_ADKO01000080.1|	58558	2748.35	100	100	100	99.96	99.95	99.88	99.86	99.84	99.79	99.74
BACT_191|gi|223712987|gb|ACDR01000190.1|	823	2066.77	100	100	100	99.88	99.88	99.88	99.88	99.88	99.88	99.76
BACT_391|gi|229501073|ref|NZ_ACIO01000213.1|	14646	216.143	100	100	100	99.99	99.97	99.88	99.8	99.64	99.5	99.36
BACT_1024|gi|226333011|gb|ACII01000008.1|	8176	86.4747	100	100	100	99.89	99.88	99.88	99.87	99.87	99.8	97.81
BACT_1001|gi|239934765|ref|NZ_ABYJ02000029.1|	4995	116.42	99.96	99.9	99.9	99.88	99.88	99.88	99.88	99.88	99.86	99.58
BACT_1320|gi|294774955|ref|NZ_ADKO01000001.1|	752	2241.32	100	100	100	100	100	99.87	99.73	99.6	99.47	99.34
BACT_1320|gi|294776323|ref|NZ_ADKO01000051.1|	3769	1793.71	100	100	100	99.95	99.95	99.87	99.84	99.81	99.79	99.71
BACT_1320|gi|294776193|ref|NZ_ADKO01000045.1|	1570	1549.33	100	100	100	99.94	99.94	99.87	99.75	99.68	99.62	99.55
BACT_1024|gi|226332832|gb|ACII01000187.1|	799	439.611	100	100	100	100	100	99.87	99.87	99.87	99.87	99.87
BACT_1024|gi|226332925|gb|ACII01000094.1|	8384	113.896	100	100	100	99.88	99.88	99.87	99.83	99.76	99.76	99.67
BACT_1314|gi|301308909|ref|NZ_GG774976.1|	11228	618.415	99.99	99.99	99.99	99.96	99.95	99.87	99.65	99.48	99.33	99.14
BACT_184|gi|226332301|gb|ACIC01000019.1|	17111	269.31	99.99	99.99	99.96	99.95	99.94	99.87	99.75	99.67	99.53	99.38
BACT_1002|gi|224993783|ref|NZ_ACFY01000092.1|	1496	1023.33	99.93	99.93	99.93	99.93	99.87	99.87	99.87	99.87	99.87	99.87
BACT_1022|gi|197301268|ref|NZ_ABOU02000001.1|	2397	90.9833	99.87	99.87	99.87	99.87	99.87	99.87	99.87	99.33	98.71	98
BACT_851|gi|209953280|ref|NZ_ABYH01000128.1|	1476	353.455	100	99.93	99.86	99.86	99.86	99.86	99.86	99.8	99.25	97.29
BACT_1022|gi|197303170|ref|NZ_ABOU02000045.1|	45222	75.2028	100	100	100	99.92	99.91	99.86	99.83	99.42	94.68	79.72
BACT_1024|gi|226332974|gb|ACII01000045.1|	13487	104.501	100	99.96	99.9	99.85	99.85	99.85	99.85	99.75	99.35	98.93
BACT_332|gi|218292241|ref|NZ_ACCK01000010.1|	1965	62.3293	100	99.9	99.85	99.85	99.85	99.85	99.85	99.54	91.04	52.77
BACT_1022|gi|197301878|ref|NZ_ABOU02000020.1|	17104	97.0924	99.99	99.98	99.98	99.96	99.94	99.85	99.75	99.58	99.16	93.77
BACT_1320|gi|294777241|ref|NZ_ADKO01000077.1|	67237	2452.55	100	99.96	99.92	99.89	99.89	99.84	99.79	99.67	99.49	99.4
BACT_1320|gi|294775363|ref|NZ_ADKO01000011.1|	2491	1946.9	100	100	99.96	99.92	99.92	99.84	99.76	99.64	99.6	99.6
BACT_391|gi|229501078|ref|NZ_ACIO01000218.1|	644	200.141	100	100	100	100	100	99.84	99.84	99.38	98.6	97.83
BACT_1024|gi|226332862|gb|ACII01000157.1|	5056	150.807	100	99.86	99.86	99.84	99.84	99.84	99.84	99.84	99.84	99.84
BACT_1024|gi|226332826|gb|ACII01000193.1|	623	117.242	100	100	99.84	99.84	99.84	99.84	99.84	99.84	99.84	99.84
BACT_852|gi|145218739|ref|NZ_AAXE02000065.1|	27406	569.052	99.9	99.9	99.9	99.89	99.88	99.84	99.79	99.74	99.62	99.59
BACT_852|gi|145218780|ref|NZ_AAXE02000106.1|	75037	695.212	99.88	99.87	99.87	99.86	99.86	99.84	99.82	99.82	99.8	99.79
BACT_851|gi|209953348|ref|NZ_ABYH01000196.1|	2931	1911.83	100	100	100	99.97	99.97	99.83	99.76	99.62	99.49	99.39
BACT_3015|gi|302858709|gb|GL384027.1|	592	408.066	100	100	100	100	100	99.83	98.82	97.13	96.28	95.78
BACT_1024|gi|226332903|gb|ACII01000116.1|	7019	137.957	100	99.99	99.97	99.96	99.93	99.83	99.76	99.66	99.59	99.49
BACT_1022|gi|197304065|ref|NZ_ABOU02000060.1|	5801	76.88	100	100	100	100	100	99.83	99.55	99.47	98.93	93.26
BACT_1025|gi|138261992|ref|NZ_AAVP02000024.1|	15093	40.9867	100	100	100	100	100	99.83	87.74	51.42	20.47	3.91
BACT_1024|gi|226332894|gb|ACII01000125.1|	31434	183.599	100	100	100	100	99.97	99.82	99.75	99.75	99.75	99.75
BACT_1024|gi|226332887|gb|ACII01000132.1|	3288	131.591	100	100	100	99.94	99.94	99.82	99.82	99.82	99.82	99.82
BACT_1024|gi|226333017|gb|ACII01000002.1|	41393	106.465	100	99.97	99.94	99.9	99.86	99.82	99.76	99.71	99.5	97.61
BACT_191|gi|223713071|gb|ACDR01000106.1|	37030	773.539	99.99	99.99	99.99	99.9	99.89	99.82	99.73	99.67	99.62	99.56
BACT_1320|gi|294778100|ref|NZ_ADKO01000099.1|	531	2415.11	100	100	100	100	100	99.81	99.62	99.44	99.44	99.44
BACT_175|gi|221217256|ref|NZ_ACBW01000194.1|	25000	620.594	100	99.99	99.99	99.98	99.97	99.81	99.68	99.56	99.42	99.32
BACT_184|gi|226332188|gb|ACIC01000132.1|	16957	280.202	100	100	100	99.98	99.95	99.81	99.64	99.46	99.28	99.14
BACT_1024|gi|226332910|gb|ACII01000109.1|	50498	174.132	99.99	99.96	99.9	99.87	99.86	99.81	99.75	99.74	99.72	99.68
BACT_332|gi|218294186|ref|NZ_ACCK01000475.1|	3080	58.5302	99.97	99.94	99.81	99.81	99.81	99.81	99.74	97.66	81.62	44.45
BACT_1320|gi|294776441|ref|NZ_ADKO01000055.1|	3133	3403.14	99.84	99.84	99.81	99.81	99.81	99.81	99.78	99.78	99.78	99.78
BACT_191|gi|223713022|gb|ACDR01000155.1|	5365	2828.9	100	100	99.98	99.96	99.93	99.79	99.09	98.88	98.64	98.42
BACT_184|gi|226332314|gb|ACIC01000006.1|	11414	266.776	100	100	100	99.96	99.95	99.79	99.64	99.4	99.12	98.84
BACT_191|gi|223712992|gb|ACDR01000185.1|	919	2857.22	100	100	100	100	99.89	99.78	99.67	99.56	99.56	99.56
BACT_1320|gi|294777929|ref|NZ_ADKO01000093.1|	2288	1508.72	100	100	100	99.96	99.96	99.78	99.69	99.61	99.52	99.43
BACT_1320|gi|294776143|ref|NZ_ADKO01000042.1|	1778	1385.25	100	100	100	99.94	99.89	99.78	99.66	99.55	99.44	99.38
BACT_1312|gi|293372495|ref|NZ_ADMO01000112.1|	4554	861.303	100	99.98	99.96	99.91	99.89	99.78	99.65	99.56	99.47	99.34
BACT_1312|gi|293368904|ref|NZ_ADMO01000007.1|	907	634.479	100	99.89	99.89	99.89	99.78	99.78	99.56	99.34	98.57	98.35
BACT_1024|gi|226333016|gb|ACII01000003.1|	17774	91.3144	99.97	99.96	99.95	99.94	99.92	99.78	99.72	99.7	98.24	91.99
BACT_893|gi|260101263|ref|NZ_ACBX02000067.1|	435	4122.37	100	100	100	100	100	99.77	99.77	99.77	99.54	99.54
BACT_191|gi|223712999|gb|ACDR01000178.1|	1311	1521.59	100	100	100	100	99.92	99.77	99.62	99.47	99.31	98.93
BACT_332|gi|218294123|ref|NZ_ACCK01000464.1|	1303	150.61	100	100	100	100	100	99.77	98.31	94.55	93.55	93.09
BACT_3006|gi|222822757|gb|EQ973167.1|	848	1738.88	100	100	100	100	99.88	99.76	99.65	99.53	99.41	99.41
BACT_184|gi|226332245|gb|ACIC01000075.1|	54482	245.081	99.87	99.87	99.86	99.85	99.85	99.76	99.68	99.63	99.48	99.27
BACT_852|gi|145218791|ref|NZ_AAXE02000117.1|	2420	3439.23	100	99.96	99.92	99.83	99.79	99.75	99.59	99.5	99.42	99.3
BACT_1002|gi|224993805|ref|NZ_ACFY01000114.1|	1964	358.862	100	100	100	99.9	99.85	99.75	99.75	99.75	99.75	99.75
BACT_1314|gi|301310792|ref|NZ_GG774989.1|	781	327.624	100	100	100	100	100	99.74	99.23	98.98	98.46	97.82
BACT_184|gi|226332116|gb|ACIC01000204.1|	16219	193.386	100	99.99	99.99	99.93	99.9	99.74	99.64	99.46	99.35	99.2
BACT_184|gi|226332114|gb|ACIC01000206.1|	4213	177.081	100	100	99.95	99.91	99.91	99.74	99.07	97.93	96.39	95.47
BACT_184|gi|226332156|gb|ACIC01000164.1|	22620	257.399	99.99	99.97	99.96	99.92	99.9	99.74	99.54	99.14	98.58	98.05
BACT_191|gi|223713025|gb|ACDR01000152.1|	3057	2423.78	99.8	99.8	99.77	99.77	99.77	99.74	99.74	99.74	99.74	99.74
BACT_1321|gi|294807378|ref|NZ_ADKP01000075.1|	26933	643.225	100	99.99	99.97	99.9	99.85	99.73	99.63	99.49	99.28	99.08
BACT_391|gi|229501077|ref|NZ_ACIO01000217.1|	3718	179.822	100	100	100	99.95	99.95	99.73	99.3	98.71	98.47	98.17
BACT_1024|gi|226332970|gb|ACII01000049.1|	1498	143.028	100	100	99.93	99.93	99.93	99.73	98.33	95.59	93.99	91.39
BACT_851|gi|209953374|ref|NZ_ABYH01000222.1|	3713	1058.9	99.92	99.81	99.78	99.76	99.76	99.73	99.7	99.65	99.62	99.52
BACT_852|gi|145218786|ref|NZ_AAXE02000112.1|	427689	684.581	99.8	99.78	99.77	99.76	99.75	99.73	99.71	99.69	99.65	99.62
BACT_191|gi|223712982|gb|ACDR01000195.1|	725	1617.2	100	100	100	100	100	99.72	99.59	99.59	99.45	99.45
BACT_371|gi|223982366|ref|NZ_ACCJ01000521.1|	2130	626.238	100	100	100	99.81	99.77	99.72	99.72	99.58	99.58	99.53
BACT_1001|gi|239935179|ref|NZ_ABYJ02000303.1|	1088	242.711	100	100	100	99.82	99.72	99.72	99.72	99.72	99.72	99.72
BACT_1321|gi|294810594|ref|NZ_ADKP01000230.1|	10706	1337.59	100	100	100	100	100	99.71	98.39	98.02	97.93	97.4
BACT_1022|gi|197304047|ref|NZ_ABOU02000058.1|	8735	83.9247	100	100	100	99.97	99.91	99.71	99.58	99.45	98.86	91.54
BACT_1022|gi|197304076|ref|NZ_ABOU02000062.1|	4489	72.1154	100	100	99.98	99.98	99.98	99.71	99.38	97.06	91.69	75.87
BACT_1320|gi|294775635|ref|NZ_ADKO01000024.1|	45826	2125.22	99.91	99.89	99.88	99.86	99.86	99.71	99.31	99.17	99.06	99.01
BACT_191|gi|223713145|gb|ACDR01000032.1|	41909	1637.72	100	100	100	99.96	99.91	99.7	99.39	99.11	98.77	98.51
BACT_175|gi|221217316|ref|NZ_ACBW01000254.1|	669	321.323	100	99.85	99.85	99.7	99.7	99.7	99.7	99.7	99.7	99.7
BACT_3006|gi|222822770|gb|EQ973154.1|	4030	1014.78	99.98	99.98	99.98	99.9	99.9	99.7	99.48	99.26	99.08	98.91
BACT_184|gi|226332317|gb|ACIC01000003.1|	51081	180.48	99.97	99.96	99.94	99.86	99.85	99.7	99.49	99.34	99.19	99.05
BACT_332|gi|218292353|ref|NZ_ACCK01000038.1|	9371	61.3597	99.94	99.93	99.86	99.81	99.81	99.7	99.7	98.37	87.81	53.22
BACT_1320|gi|294778330|ref|NZ_ADKO01000108.1|	14146	4054.59	99.88	99.8	99.72	99.7	99.7	99.7	99.7	99.7	99.7	99.7
BACT_1024|gi|226332926|gb|ACII01000093.1|	19195	138.528	99.81	99.74	99.72	99.72	99.72	99.69	99.69	99.69	99.48	99.37
BACT_1453|gi|282859274|ref|NZ_ADFO01000073.1|	14469	910.997	100	99.99	99.97	99.92	99.85	99.68	99.56	99.47	99.38	99.25
BACT_184|gi|226332097|gb|ACIC01000223.1|	1586	500.11	100	100	100	99.94	99.94	99.68	99.37	98.87	98.42	97.86
BACT_184|gi|226332112|gb|ACIC01000208.1|	22657	210.644	100	99.99	99.97	99.93	99.92	99.68	99.48	99.28	99.09	98.89
BACT_1002|gi|224993713|ref|NZ_ACFY01000022.1|	39553	164.893	99.71	99.71	99.7	99.69	99.69	99.68	99.62	99.62	99.62	99.62
BACT_1320|gi|294776565|ref|NZ_ADKO01000060.1|	1195	2081.95	100	100	100	99.83	99.83	99.67	99.58	99.41	99.08	99
BACT_191|gi|223713147|gb|ACDR01000030.1|	3031	1878.34	100	99.84	99.84	99.8	99.77	99.67	99.64	99.54	99.44	99.37
BACT_1311|gi|294645517|ref|NZ_ADMP01000143.1|	3314	459.508	100	99.97	99.97	99.91	99.85	99.67	99.55	99.22	98.22	97.04
BACT_1321|gi|294806188|ref|NZ_ADKP01000033.1|	1532	309.362	100	100	100	100	99.93	99.67	99.28	98.69	97.45	97
BACT_184|gi|226332283|gb|ACIC01000037.1|	17316	167.669	100	99.98	99.94	99.88	99.82	99.67	99.49	99.17	98.98	98.74
BACT_391|gi|229504914|ref|NZ_ACIO01001265.1|	610	157.38	100	100	100	100	100	99.67	96.39	84.26	79.18	75.08
BACT_1024|gi|226332902|gb|ACII01000117.1|	2991	104.919	99.77	99.73	99.7	99.7	99.7	99.67	99.67	99.67	99.67	99.23
BACT_1314|gi|301310793|ref|NZ_GG774990.1|	4377	1094.47	100	100	100	99.91	99.91	99.66	99.15	98.9	98.56	98.31
BACT_332|gi|218293765|ref|NZ_ACCK01000398.1|	11131	57.5997	99.99	99.96	99.91	99.91	99.68	99.66	99.06	93.25	70.81	36.74
BACT_171|gi|134302813|ref|NZ_AAVM02000021.1|	1430	728.63	100	100	100	99.93	99.86	99.65	99.65	99.51	99.3	99.23
BACT_371|gi|223982480|ref|NZ_ACCJ01000635.1|	572	69.9231	100	100	100	100	100	99.65	85.66	48.25	43.01	40.21
BACT_639|gi|223986995|ref|NZ_ACCF01000288.1|	553	41.9367	100	100	100	100	100	99.64	94.39	63.65	20.8	0
BACT_184|gi|226332115|gb|ACIC01000205.1|	14609	220.985	99.99	99.99	99.92	99.82	99.79	99.63	99.34	99.16	98.96	98.77
BACT_192|gi|270297134|ref|NZ_GG730116.1|	1305	1698.05	100	100	99.92	99.92	99.92	99.62	99.54	99.31	99	98.93
BACT_1314|gi|301308922|ref|NZ_GG774980.1|	1291	945.892	100	100	99.92	99.92	99.92	99.61	99.23	99.07	98.61	98.45
BACT_1002|gi|224993829|ref|NZ_ACFY01000138.1|	507	518.631	100	100	100	100	100	99.61	98.82	97.83	97.24	96.84
BACT_184|gi|226332201|gb|ACIC01000119.1|	1235	459.938	100	100	100	100	100	99.6	99.11	98.79	98.06	97.49
BACT_184|gi|226332144|gb|ACIC01000176.1|	3706	167.766	100	99.95	99.95	99.78	99.73	99.6	99.46	99.11	98.6	98
BACT_184|gi|226332181|gb|ACIC01000139.1|	15833	218.149	99.96	99.95	99.88	99.81	99.79	99.6	99.34	99.14	98.96	98.81
BACT_184|gi|226332100|gb|ACIC01000220.1|	1699	346.91	100	100	100	99.88	99.82	99.59	99.35	99.18	99.06	98.94
BACT_184|gi|226332279|gb|ACIC01000041.1|	15023	155.047	99.98	99.98	99.95	99.87	99.82	99.59	99.3	98.99	98.54	97.89
BACT_3015|gi|302858918|gb|GL384005.1|	5792	1895.16	99.83	99.81	99.81	99.62	99.6	99.59	99.52	99.46	99.45	99.33
BACT_184|gi|226332249|gb|ACIC01000071.1|	12533	266.647	99.98	99.97	99.95	99.91	99.86	99.58	99.41	99.27	99.07	98.75
BACT_1002|gi|224993707|ref|NZ_ACFY01000016.1|	17965	165.743	99.87	99.83	99.71	99.69	99.69	99.57	99.31	99.11	98.94	98.89
BACT_1312|gi|293369221|ref|NZ_ADMO01000016.1|	906	1503.02	100	100	100	99.89	99.89	99.56	99.34	99.12	98.9	98.9
BACT_187|gi|261889313|gb|ACPR01000055.1|	1796	849.703	100	100	100	99.83	99.78	99.55	99.22	98.94	98.83	98.5
BACT_1002|gi|224993692|ref|NZ_ACFY01000001.1|	8245	155.285	99.98	99.66	99.62	99.59	99.59	99.55	99.55	99.55	99.49	99.41
BACT_332|gi|218292503|ref|NZ_ACCK01000070.1|	2436	50.7693	99.92	99.92	99.92	99.75	99.75	99.55	94.91	77.75	41.5	23.11
BACT_1320|gi|294776592|ref|NZ_ADKO01000063.1|	62644	2021.14	99.77	99.77	99.72	99.69	99.67	99.55	99.49	99.46	99.4	99.37
BACT_1320|gi|294776182|ref|NZ_ADKO01000044.1|	11733	2802.92	100	99.99	99.97	99.77	99.67	99.54	99.45	99.41	99.28	99.07
BACT_1320|gi|294778820|ref|NZ_ADKO01000115.1|	62459	1564.83	100	100	99.94	99.86	99.81	99.54	99.36	99.19	98.96	98.73
BACT_1024|gi|226332879|gb|ACII01000140.1|	14431	126.502	100	100	100	100	100	99.54	99.54	99.54	99.54	99.54
BACT_1311|gi|294646173|ref|NZ_ADMP01000186.1|	10706	1339.81	100	100	100	100	100	99.53	98.3	97.99	97.82	97.52
BACT_184|gi|226332244|gb|ACIC01000076.1|	14397	188.049	100	99.99	99.89	99.81	99.75	99.53	99.3	99.09	98.88	98.58
BACT_391|gi|229504910|ref|NZ_ACIO01001261.1|	634	169.866	100	100	100	100	100	99.53	97.95	95.9	94.32	92.27
BACT_1315|gi|298378100|ref|NZ_GG774777.1|	1462	401.149	100	100	99.93	99.79	99.79	99.52	99.04	98.5	97.67	96.65
BACT_1024|gi|226332916|gb|ACII01000103.1|	71924	132.897	100	99.98	99.97	99.8	99.73	99.52	99.45	99.42	99.36	99.31
BACT_332|gi|218292273|ref|NZ_ACCK01000022.1|	1219	3440.99	100	100	100	99.92	99.92	99.51	99.43	99.43	99.43	99.43
BACT_332|gi|218293998|ref|NZ_ACCK01000432.1|	1216	337.711	100	100	99.84	99.75	99.59	99.51	99.51	99.51	99.51	99.51
BACT_1320|gi|294778964|ref|NZ_ADKO01000117.1|	62435	1812.91	99.99	99.99	99.98	99.88	99.8	99.51	99.3	99.03	98.95	98.84
BACT_1022|gi|197302361|ref|NZ_ABOU02000030.1|	29747	115.137	99.58	99.56	99.54	99.54	99.54	99.51	99.49	99.47	99.27	99.22
BACT_391|gi|229504807|ref|NZ_ACIO01001159.1|	799	397.304	100	100	100	100	100	99.5	98.37	97.62	96.62	95.49
BACT_1024|gi|226332886|gb|ACII01000133.1|	26432	116.942	99.92	99.87	99.86	99.6	99.58	99.5	99.38	99.32	98.87	98.69
BACT_1022|gi|197301831|ref|NZ_ABOU02000018.1|	38333	81.1413	99.66	99.66	99.61	99.51	99.51	99.5	99.48	99.41	97.71	89.74
BACT_1024|gi|226332940|gb|ACII01000079.1|	3969	128.703	99.5	99.5	99.5	99.5	99.5	99.5	99.5	99.5	99.5	99.5
BACT_1311|gi|294646308|ref|NZ_ADMP01000191.1|	10851	656.763	100	99.99	99.97	99.86	99.8	99.49	99.25	98.63	98.12	97.63
BACT_1024|gi|226332958|gb|ACII01000061.1|	8785	116.963	99.99	99.99	99.81	99.65	99.64	99.49	99.4	99.34	99.31	99.31
BACT_184|gi|226332318|gb|ACIC01000002.1|	17871	209.19	99.97	99.96	99.91	99.82	99.74	99.49	99.31	99.01	98.75	98.43
BACT_1002|gi|224993801|ref|NZ_ACFY01000110.1|	42143	180.585	99.6	99.56	99.53	99.51	99.5	99.49	99.48	99.46	99.42	99.4
BACT_853|gi|256541716|gb|ACPW01000017.1|	1539	276.454	100	100	99.87	99.68	99.48	99.48	99.03	98.7	98.38	97.34
BACT_1312|gi|293368990|ref|NZ_ADMO01000009.1|	2489	616.717	99.96	99.96	99.92	99.88	99.84	99.48	99.08	98.79	98.55	98.15
BACT_852|gi|145218695|ref|NZ_AAXE02000021.1|	163393	649.198	99.69	99.69	99.63	99.56	99.54	99.47	99.39	99.33	99.28	99.24
BACT_1002|gi|224993862|ref|NZ_ACFY01000171.1|	12485	189.435	99.65	99.59	99.58	99.52	99.5	99.47	99.47	99.46	99.46	99.45
BACT_1024|gi|226332895|gb|ACII01000124.1|	9415	185.313	100	99.89	99.73	99.71	99.67	99.46	99.08	99.08	99.08	99.08
BACT_391|gi|229504163|ref|NZ_ACIO01000518.1|	4224	174.895	100	100	100	100	99.88	99.46	94.15	89.65	86.34	84.19
BACT_3008|gi|153859624|ref|NZ_AAYH02000028.1|	15396	521.919	99.99	99.94	99.53	99.47	99.47	99.45	99.38	99.32	99.23	99.19
BACT_3008|gi|154200050|gb|DS362230.1|	15396	521.099	99.99	99.94	99.81	99.71	99.47	99.45	99.4	99.34	99.23	99.18
BACT_1312|gi|293369826|ref|NZ_ADMO01000035.1|	4981	1437.94	100	100	99.96	99.96	99.88	99.44	99.32	99.16	98.86	98.78
BACT_1024|gi|226333007|gb|ACII01000012.1|	21588	92.7636	100	100	99.98	99.74	99.7	99.44	99.44	99.32	98.63	96.31
BACT_395|gi|160931169|ref|NZ_ABCB02000003.1|	7141	42.4043	99.99	99.99	99.99	99.99	99.99	99.43	87.24	54.88	25.84	10.36
BACT_1320|gi|294774984|ref|NZ_ADKO01000003.1|	171720	2573.25	99.8	99.78	99.72	99.6	99.57	99.43	99.29	99.11	98.96	98.84
BACT_332|gi|218292235|ref|NZ_ACCK01000008.1|	4711	54.796	99.77	99.7	99.58	99.45	99.45	99.43	98.54	86.86	59.75	30.48
BACT_1002|gi|224993836|ref|NZ_ACFY01000145.1|	21408	167.288	99.68	99.65	99.5	99.46	99.46	99.43	99.4	99.19	99.04	99.02
BACT_1320|gi|294777919|ref|NZ_ADKO01000091.1|	9109	1242.39	99.95	99.92	99.82	99.63	99.56	99.42	99.36	99.24	98.98	98.89
BACT_395|gi|160931509|ref|NZ_ABCB02000012.1|	90123	42.7814	99.93	99.92	99.86	99.85	99.85	99.42	89.06	56.12	23.66	8.03
BACT_177|gi|208431410|ref|NZ_ABVO01000061.1|	1391	933.582	99.78	99.71	99.64	99.57	99.5	99.42	99.35	99.35	99.35	99.35
BACT_188|gi|222295239|ref|NZ_ABZY01000070.1|	1350	714.516	100	100	99.93	99.85	99.7	99.41	99.19	98.81	98.59	98.22
BACT_188|gi|222296098|ref|NZ_ABZY01000105.1|	502	280.345	100	100	99.8	99.8	99.8	99.4	99.4	98.41	97.41	97.01
BACT_3006|gi|222822756|gb|EQ973168.1|	839	202.403	100	100	100	99.88	99.88	99.4	98.57	96.07	89.75	84.98
BACT_1377|gi|301030661|ref|NZ_GG773971.1|	502	193.916	100	100	100	100	100	99.4	99.4	98.8	98.61	98.21
BACT_187|gi|261889300|gb|ACPR01000068.1|	502	134.669	99.6	99.6	99.6	99.4	99.4	99.4	98.21	97.41	97.01	95.82
BACT_184|gi|226332176|gb|ACIC01000144.1|	17488	677.663	99.63	99.57	99.39	99.39	99.39	99.39	99.36	99.36	98.97	96.33
BACT_852|gi|145218744|ref|NZ_AAXE02000070.1|	12256	439.302	99.47	99.45	99.44	99.42	99.4	99.39	99.35	99.29	99.27	99.22
BACT_191|gi|223713011|gb|ACDR01000166.1|	1938	4244.13	100	99.85	99.59	99.48	99.48	99.38	99.12	99.07	98.56	98.45
BACT_391|gi|229504563|ref|NZ_ACIO01000915.1|	2432	312.395	100	100	100	99.96	99.84	99.38	98.97	98.52	98.19	97.99
BACT_192|gi|270297115|ref|NZ_GG730109.1|	5145	1047.01	99.83	99.79	99.61	99.46	99.46	99.38	99.2	98.99	98.85	98.7
BACT_332|gi|218293307|ref|NZ_ACCK01000308.1|	41232	55.5052	99.81	99.79	99.74	99.73	99.73	99.38	97.49	88.82	64.44	36.24
BACT_852|gi|145218677|ref|NZ_AAXE02000003.1|	47327	776.534	99.44	99.44	99.43	99.39	99.38	99.37	99.34	99.32	99.32	99.31
BACT_851|gi|209953527|ref|NZ_ABYH01000375.1|	7009	172.161	99.37	99.37	99.37	99.37	99.37	99.37	99.33	99.33	99.33	99.33
BACT_3005|gi|222823010|gb|EQ973390.1|	2485	587.311	100	100	99.96	99.92	99.88	99.36	99.11	98.63	98.31	97.95
BACT_395|gi|160931179|ref|NZ_ABCB02000004.1|	19864	44.3515	100	100	99.99	99.98	99.98	99.36	87.71	60.79	31.18	13.32
BACT_174|gi|183603036|ref|NZ_ABIY02000084.1|	20354	2053.32	99.92	99.89	99.78	99.67	99.6	99.36	99.16	99.1	99.08	99.06
BACT_186|gi|261889176|gb|ACPQ01000118.1|	1536	319.369	100	99.93	99.87	99.8	99.61	99.35	99.15	98.7	98.05	97.46
BACT_191|gi|223713082|gb|ACDR01000095.1|	3085	1794.88	99.84	99.51	99.42	99.38	99.35	99.35	99.32	99.22	99.12	99
BACT_192|gi|226200851|ref|NZ_ACGA01000079.1|	1820	53.4929	100	100	100	100	99.95	99.34	97.14	81.65	58.35	32.31
BACT_3014|gi|229484735|gb|GG666857.1|	5377	112.494	100	100	99.98	99.78	99.68	99.33	98.66	97.88	97.45	95.22
BACT_1320|gi|294777722|ref|NZ_ADKO01000083.1|	11722	1266.07	99.97	99.94	99.93	99.5	99.49	99.33	99.2	99.13	99.03	98.95
BACT_1002|gi|224993832|ref|NZ_ACFY01000141.1|	17655	189.514	99.9	99.69	99.38	99.33	99.33	99.32	99.31	99.31	99.31	99.31
BACT_332|gi|218292218|ref|NZ_ACCK01000005.1|	732	135.294	99.73	99.59	99.59	99.59	99.59	99.32	99.32	96.86	92.35	87.84
BACT_851|gi|209953347|ref|NZ_ABYH01000195.1|	1453	482.197	100	100	99.93	99.72	99.59	99.31	98.62	98.21	97.94	97.45
BACT_1311|gi|294647420|ref|NZ_ADMP01000254.1|	1731	450.16	100	99.94	99.94	99.77	99.65	99.31	99.08	98.56	97.75	97.28
BACT_1139|gi|260590173|ref|NZ_ACBY02000016.1|	725	192.214	100	99.86	99.86	99.86	99.86	99.31	96.97	91.31	88.55	86.34
BACT_1002|gi|224993868|ref|NZ_ACFY01000177.1|	25828	181.988	100	99.61	99.58	99.57	99.57	99.31	99.3	99.29	99.29	99.28
BACT_1024|gi|226332983|gb|ACII01000036.1|	34799	116.472	100	100	99.99	99.75	99.43	99.31	99.31	99.31	99.28	99.25
BACT_194|gi|163805984|ref|NZ_ABFZ02000010.1|	71251	4243.76	99.69	99.67	99.65	99.63	99.6	99.31	99.08	98.69	98.36	97.92
BACT_1024|gi|226332951|gb|ACII01000068.1|	3503	126.073	99.54	99.51	99.51	99.51	99.51	99.31	99.31	99.31	99.31	99.31
BACT_178|gi|239514125|ref|NZ_ABXI02000080.1|	285	1291.91	100	100	100	100	100	99.3	98.95	98.6	98.6	97.89
BACT_184|gi|226332248|gb|ACIC01000072.1|	33275	361.707	99.98	99.96	99.94	99.76	99.57	99.3	98.98	98.69	98.31	97.91
BACT_1311|gi|294647067|ref|NZ_ADMP01000231.1|	9834	343.88	99.81	99.78	99.72	99.58	99.53	99.3	98.7	98.28	97.75	97.25
BACT_1001|gi|239934892|ref|NZ_ABYJ02000150.1|	6787	321.864	99.99	99.79	99.69	99.56	99.47	99.29	99.29	99.17	98.76	97.67
BACT_1311|gi|294647084|ref|NZ_ADMP01000233.1|	4767	428.961	99.6	99.58	99.56	99.5	99.5	99.29	98.85	98.32	97.9	97.31
BACT_1022|gi|197303284|ref|NZ_ABOU02000047.1|	73480	125.12	99.97	99.88	99.8	99.74	99.71	99.28	98.6	98.49	98.06	95.87
BACT_1024|gi|226332927|gb|ACII01000092.1|	32236	131.702	99.79	99.68	99.58	99.34	99.33	99.27	99.16	98.99	98.97	98.74
BACT_184|gi|226332303|gb|ACIC01000017.1|	14997	159.582	99.97	99.91	99.87	99.78	99.75	99.26	98.89	98.39	97.87	97.57
BACT_332|gi|218292205|ref|NZ_ACCK01000002.1|	17188	62.1957	99.28	99.25	99.25	99.25	99.25	99.25	98.92	97.95	87.17	58.37
BACT_1022|gi|197301467|ref|NZ_ABOU02000008.1|	39518	77.9341	99.98	99.96	99.92	99.87	99.79	99.24	99.05	98.61	96.98	88.46
BACT_332|gi|218293801|ref|NZ_ACCK01000406.1|	15002	71.0653	99.34	99.29	99.25	99.24	99.24	99.24	99.23	96.78	87.86	61.9
BACT_802|gi|259414729|ref|NZ_ACDY02000032.1|	521	621.409	100	100	100	100	100	99.23	98.85	98.46	97.89	97.12
BACT_1024|gi|226332899|gb|ACII01000120.1|	2332	117.294	100	100	100	100	99.87	99.23	99.23	99.23	98.67	98.67
BACT_395|gi|160931349|ref|NZ_ABCB02000009.1|	47797	53.7191	99.43	99.42	99.41	99.41	99.41	99.23	94.57	77.06	48.17	22.69
BACT_187|gi|261889309|gb|ACPR01000059.1|	901	876.836	100	99.89	99.78	99.67	99.67	99.22	99	99	98.89	98.78
BACT_391|gi|229504718|ref|NZ_ACIO01001070.1|	1137	199.98	100	100	100	100	99.91	99.21	98.59	97.89	97.01	95.6
BACT_1002|gi|224993867|ref|NZ_ACFY01000176.1|	8386	197.185	99.99	99.99	99.98	99.96	99.95	99.21	98.53	98.1	98.02	97.85
BACT_332|gi|218292410|ref|NZ_ACCK01000051.1|	15977	60.6347	99.72	99.71	99.61	99.57	99.51	99.21	98.33	96.29	79.93	47.55
BACT_184|gi|226332093|gb|ACIC01000227.1|	1358	598.976	100	100	99.93	99.78	99.78	99.19	99.12	98.75	98.38	98.23
BACT_184|gi|226332164|gb|ACIC01000156.1|	14691	193.994	99.95	99.94	99.9	99.74	99.69	99.19	98.4	97.77	97	96.2
BACT_184|gi|226332141|gb|ACIC01000179.1|	6928	196.357	99.94	99.91	99.9	99.58	99.52	99.19	98.9	97.94	97.49	97.13
BACT_192|gi|226200850|ref|NZ_ACGA01000078.1|	2342	211.332	99.87	99.87	99.83	99.79	99.79	99.19	98.51	97.65	96.63	95.52
BACT_852|gi|145218675|ref|NZ_AAXE02000001.1|	47293	693.073	99.8	99.62	99.58	99.44	99.3	99.18	99.17	99.16	98.93	98.8
BACT_1024|gi|226332948|gb|ACII01000071.1|	21843	129.582	99.57	99.57	99.56	99.55	99.5	99.18	99.13	99.12	99.05	99.05
BACT_1312|gi|293369313|ref|NZ_ADMO01000023.1|	2419	282.014	99.96	99.96	99.83	99.75	99.71	99.17	98.76	97.77	97.23	97.02
BACT_1002|gi|224993786|ref|NZ_ACFY01000095.1|	53285	159.58	99.44	99.33	99.24	99.18	99.18	99.17	99.16	99.16	99.16	99.08
BACT_184|gi|226332108|gb|ACIC01000212.1|	4390	183.128	99.98	99.95	99.91	99.75	99.68	99.16	98.75	98.15	97.31	96.47
BACT_852|gi|145218778|ref|NZ_AAXE02000104.1|	436963	679.823	99.27	99.25	99.21	99.19	99.18	99.16	99.13	99.12	99.09	99.06
BACT_184|gi|226332306|gb|ACIC01000014.1|	10577	155.466	100	100	99.96	99.81	99.72	99.15	97.96	96.31	94.28	92.77
BACT_851|gi|209953517|ref|NZ_ABYH01000365.1|	2840	2289.23	99.58	99.54	99.4	99.4	99.4	99.15	99.01	98.94	98.7	97.85
BACT_176|gi|208431250|ref|NZ_ABWZ01000023.1|	11733	792.33	100	100	99.98	99.69	99.65	99.14	98.76	98.45	98.1	97.74
BACT_1024|gi|226332892|gb|ACII01000127.1|	26148	170.321	100	99.99	99.98	99.83	99.64	99.14	98.96	98.95	98.91	98.89
BACT_851|gi|209953597|ref|NZ_ABYH01000445.1|	1616	698.538	100	100	99.94	99.88	99.81	99.13	98.45	98.08	97.96	97.65
BACT_1320|gi|294777743|ref|NZ_ADKO01000085.1|	38266	2547.6	99.97	99.91	99.72	99.54	99.45	99.13	98.91	98.83	98.77	98.72
BACT_184|gi|226332096|gb|ACIC01000224.1|	1465	313.265	100	100	99.93	99.59	99.45	99.11	98.7	98.02	97.68	97.2
BACT_1024|gi|226332966|gb|ACII01000053.1|	17883	111.915	100	99.99	99.99	99.49	99.48	99.11	98.98	98.83	98.75	98.3
BACT_1024|gi|226332947|gb|ACII01000072.1|	6380	107.011	99.92	99.92	99.37	99.11	99.11	99.11	98.84	98.59	98.53	98.28
BACT_1320|gi|294776570|ref|NZ_ADKO01000062.1|	30897	1231.37	100	99.96	99.89	99.81	99.72	99.1	98.49	97.91	97.15	96.58
BACT_3015|gi|302858719|gb|GL384022.1|	1005	216.653	100	100	100	100	99.8	99.1	98.41	97.21	95.82	93.73
BACT_1022|gi|197301271|ref|NZ_ABOU02000002.1|	57395	124.961	99.81	99.75	99.54	99.29	99.25	99.1	99.06	99.02	98.94	98.57
BACT_1024|gi|226332989|gb|ACII01000030.1|	23166	113.762	99.22	99.22	99.21	99.18	99.18	99.1	99.1	99.08	99.05	98.82
BACT_1024|gi|226332942|gb|ACII01000077.1|	25123	140.984	99.96	99.96	99.92	99.71	99.45	99.09	98.96	98.87	98.69	98.38
BACT_1024|gi|226332933|gb|ACII01000086.1|	51699	176.92	99.86	99.85	99.7	99.4	99.33	99.09	99.02	98.9	98.77	98.66
BACT_1311|gi|294643438|ref|NZ_ADMP01000025.1|	1302	452.724	100	100	99.92	99.69	99.62	99.08	98.16	97.62	97	96.47
BACT_1002|gi|224993726|ref|NZ_ACFY01000035.1|	546	278.647	100	99.82	99.45	99.27	99.08	99.08	98.35	96.52	94.69	93.59
BACT_852|gi|145218775|ref|NZ_AAXE02000101.1|	30874	756.948	99.67	99.65	99.61	99.45	99.44	99.08	98.65	98.62	98.61	98.6
BACT_332|gi|218294065|ref|NZ_ACCK01000453.1|	862	533.234	99.88	99.88	99.77	99.42	99.07	99.07	97.33	96.17	86.77	84.69
BACT_332|gi|218292406|ref|NZ_ACCK01000049.1|	6794	43.6297	100	99.88	99.38	99.37	99.37	99.06	87.22	51.97	21.89	4.39
BACT_184|gi|226332224|gb|ACIC01000096.1|	15023	222.588	99.95	99.85	99.78	99.61	99.59	99.06	98.71	97.84	97.35	96.61
BACT_191|gi|223713135|gb|ACDR01000042.1|	22847	613.968	99.96	99.93	99.85	99.75	99.59	99.04	98.57	98.41	98.02	97.69
BACT_3015|gi|302858922|gb|GL384003.1|	10758	241.388	99.93	99.89	99.61	99.39	99.27	99.04	98.88	98.71	98.57	98.44
BACT_1321|gi|294807472|ref|NZ_ADKP01000079.1|	13232	87.4689	99.7	99.65	99.64	99.5	99.48	99.04	98.79	98.56	96.16	89.57
BACT_53|gi|163813820|ref|NZ_ABFK02000018.1|	227614	1478.86	99.08	99.07	99.07	99.06	99.06	99.04	99.01	98.98	98.95	98.94
BACT_191|gi|223713111|gb|ACDR01000066.1|	8430	1130.1	100	99.99	99.58	99.43	99.29	99.03	98.52	98.15	97.47	96.77
BACT_3005|gi|222822994|gb|EQ973406.1|	818	171.967	100	100	100	99.88	99.76	99.02	96.21	93.52	91.08	89.61
BACT_851|gi|209953346|ref|NZ_ABYH01000194.1|	1742	433.724	99.94	99.94	99.94	99.89	99.66	99.02	98.62	98.28	97.93	97.7
BACT_395|gi|160931237|ref|NZ_ABCB02000006.1|	34044	54.104	99.68	99.67	99.65	99.62	99.57	99.02	95.01	80.82	54.82	28.28
BACT_184|gi|226332300|gb|ACIC01000020.1|	3435	247.738	99.88	99.83	99.8	99.53	99.51	99.01	98.66	98.2	97.76	97.53
BACT_186|gi|261889293|gb|ACPQ01000001.1|	1808	221.268	100	100	99.78	99.67	99.23	99	98.67	96.24	93.36	92.26
BACT_184|gi|226332210|gb|ACIC01000110.1|	33632	196.229	99.99	99.97	99.89	99.52	99.45	98.99	98.35	97.43	96.43	95.08
BACT_1024|gi|226332846|gb|ACII01000173.1|	2560	224.995	100	100	100	100	100	98.98	94.8	92.97	89.18	84.53
BACT_1315|gi|298378085|ref|NZ_GG774772.1|	2418	280.079	100	100	99.88	99.75	99.71	98.97	98.1	97.64	97.31	97.02
BACT_852|gi|145218754|ref|NZ_AAXE02000080.1|	1062	520.168	100	99.81	99.72	99.53	99.44	98.96	98.59	98.31	98.12	97.65
BACT_1321|gi|294807596|ref|NZ_ADKP01000087.1|	1713	301.801	100	100	99.94	99.77	99.59	98.95	98.66	98.42	98.13	97.49
BACT_184|gi|226332288|gb|ACIC01000032.1|	4676	168.386	100	99.96	99.89	99.76	99.66	98.95	98.1	97.8	97.24	96.79
BACT_1002|gi|224993724|ref|NZ_ACFY01000033.1|	38415	165.035	99.99	99.77	99.74	99.19	99.01	98.95	98.91	98.79	98.79	98.72
BACT_175|gi|221217207|ref|NZ_ACBW01000145.1|	34868	943.607	99.96	99.91	99.58	99.34	99.27	98.95	98.33	97.79	97.3	97.01
BACT_1311|gi|294647089|ref|NZ_ADMP01000235.1|	18306	60.9949	99.92	99.92	99.84	99.75	99.69	98.95	95.67	87.61	70.44	48.37
BACT_397|gi|207998403|ref|NZ_ABWO01000227.1|	665	385.194	99.85	99.85	99.85	99.85	99.85	98.95	98.5	98.35	98.2	97.44
BACT_191|gi|223713158|gb|ACDR01000019.1|	63095	1594.96	100	100	99.96	99.8	99.69	98.94	98.5	97.93	97.36	97.06
BACT_1002|gi|224993710|ref|NZ_ACFY01000019.1|	3115	155.482	99.68	99.49	98.97	98.94	98.94	98.94	98.94	98.94	98.94	98.94
BACT_3015|gi|302860880|gb|GL383993.1|	214025	268.293	99.29	99.24	99.16	99.1	99.05	98.94	98.8	98.66	98.5	98.31
BACT_3004|gi|222822863|gb|EQ973222.1|	49314	503.934	98.98	98.98	98.98	98.97	98.97	98.94	98.91	98.86	98.72	98.66
BACT_1321|gi|294808919|ref|NZ_ADKP01000153.1|	1031	173.356	100	100	100	99.9	99.52	98.93	97.96	97.09	95.15	94.08
BACT_184|gi|226332105|gb|ACIC01000215.1|	4977	424.319	100	100	99.98	99.8	99.5	98.92	98.49	98.35	98.19	97.77
BACT_1001|gi|239936295|ref|NZ_ABYJ02000404.1|	556	395.444	100	100	100	99.64	99.64	98.92	98.38	98.02	97.3	96.76
BACT_1024|gi|226332880|gb|ACII01000139.1|	25082	139.754	99.97	99.96	99.96	99.65	99.13	98.92	98.9	98.76	98.76	98.62
BACT_184|gi|226332131|gb|ACIC01000189.1|	71940	453.678	99.74	99.62	99.47	99.34	99.27	98.92	98.68	98.53	98.37	98.11
BACT_1002|gi|224993705|ref|NZ_ACFY01000014.1|	1655	156.158	100	100	100	100	99.94	98.91	98.37	97.58	97.16	96.25
BACT_184|gi|226332278|gb|ACIC01000042.1|	9936	128.006	99.97	99.95	99.82	99.74	99.58	98.91	98.36	97.53	96.6	96.13
BACT_545|gi|253795348|ref|NZ_ACOP02000018.1|	1653	186.305	99.7	99.64	99.4	99.21	99.21	98.91	95.89	86.39	75.5	67.27
BACT_1002|gi|224993830|ref|NZ_ACFY01000139.1|	43916	156.822	99.54	99.23	99.16	98.99	98.98	98.91	98.76	98.6	98.15	97.95
BACT_1002|gi|224993788|ref|NZ_ACFY01000097.1|	21072	163.186	99.44	99.14	99.09	99	98.97	98.91	98.87	98.84	98.78	98.51
BACT_191|gi|223712975|gb|ACDR01000202.1|	634	1435.77	99.84	99.68	99.68	99.68	99.68	98.9	97.79	97.16	96.06	95.74
BACT_191|gi|223713114|gb|ACDR01000063.1|	8833	1029.36	99.66	99.65	99.64	99.6	99.57	98.9	97.78	96.77	96.12	95.63
BACT_1321|gi|294809799|ref|NZ_ADKP01000198.1|	818	155.369	99.27	99.27	99.27	99.27	99.14	98.9	96.82	94.38	91.56	88.88
BACT_1313|gi|298388219|ref|NZ_GG774736.1|	1533	85.4214	100	100	100	100	99.8	98.89	97.26	96.61	94.19	88.32
BACT_184|gi|226332287|gb|ACIC01000033.1|	9863	144.256	100	99.96	99.91	99.79	99.69	98.87	98.02	96.98	95.92	94.79
BACT_184|gi|226332289|gb|ACIC01000031.1|	6332	206.713	99.98	99.98	99.87	99.67	99.61	98.86	98.04	97.54	96.59	95.7
BACT_1320|gi|294777195|ref|NZ_ADKO01000076.1|	48847	1719.65	99.58	99.21	99.16	99	98.98	98.86	98.67	98.27	97.99	97.85
BACT_852|gi|145218767|ref|NZ_AAXE02000093.1|	610	545.869	100	100	100	99.67	99.67	98.85	98.36	98.36	98.03	97.54
BACT_184|gi|226332271|gb|ACIC01000049.1|	15942	187.246	100	99.99	99.96	99.84	99.74	98.85	98.04	96.79	95.62	94.07
BACT_1002|gi|224993800|ref|NZ_ACFY01000109.1|	9479	184.101	100	100	99.89	99.64	99.54	98.85	97.84	96.61	96.36	96.03
BACT_184|gi|226332316|gb|ACIC01000004.1|	52287	155.265	99.85	99.81	99.75	99.45	99.27	98.85	98.45	98.12	97.76	96.86
BACT_1001|gi|239935310|ref|NZ_ABYJ02000312.1|	14948	85.5757	99.94	99.91	99.87	99.81	99.8	98.84	98.27	96.57	90.88	76.35
BACT_1021|gi|146386241|ref|NZ_AAYG02000025.1|	2156	205.824	98.93	98.84	98.84	98.84	98.84	98.84	98.84	98.79	98.47	96.99
BACT_191|gi|223712965|gb|ACDR01000212.1|	508	328.644	100	100	100	99.61	99.61	98.82	97.05	95.67	95.08	93.9
BACT_1024|gi|226332952|gb|ACII01000067.1|	13772	155.509	99.89	99.6	99.59	99.34	99.25	98.82	98.64	98.61	98.5	98.35
BACT_191|gi|223713152|gb|ACDR01000025.1|	20595	1462.88	99.78	99.67	99.4	99.27	99.23	98.82	98.47	98.11	97.57	97.3
BACT_852|gi|145218783|ref|NZ_AAXE02000109.1|	51396	794.275	99.15	99.05	98.94	98.81	98.81	98.81	98.8	98.8	98.79	98.78
BACT_1024|gi|226332915|gb|ACII01000104.1|	22867	150.036	100	100	100	99.51	99.14	98.79	98.77	98.76	98.51	98.39
BACT_184|gi|226332060|gb|ACIC01000260.1|	572	173.203	100	100	100	100	100	98.78	96.15	93.53	92.48	90.73
BACT_1320|gi|294778209|ref|NZ_ADKO01000106.1|	119956	2507.66	99.98	99.88	99.75	99.48	99.37	98.78	98.44	98.24	98.05	97.89
BACT_1320|gi|294776145|ref|NZ_ADKO01000043.1|	34143	1713.2	99.94	99.87	99.7	99.39	99.33	98.78	98.41	98.02	97.69	97.46
BACT_184|gi|226332299|gb|ACIC01000021.1|	4567	181.202	100	99.91	99.69	99.21	99.12	98.77	98.29	97.77	97.24	96.74
BACT_191|gi|223713053|gb|ACDR01000124.1|	1206	946.045	100	100	100	100	100	98.76	98.51	98.18	97.76	97.26
BACT_853|gi|256541670|gb|ACPW01000063.1|	2419	285.354	100	99.96	99.88	99.67	99.59	98.76	98.18	97.56	96.98	96.57
BACT_1002|gi|224993728|ref|NZ_ACFY01000037.1|	18492	202.473	99.97	99.89	99.86	99.62	99.55	98.76	98	96.59	95.72	94.67
BACT_391|gi|229504664|ref|NZ_ACIO01001016.1|	1196	165.733	100	100	100	100	99.92	98.75	97.32	96.4	94.9	93.9
BACT_1002|gi|224993731|ref|NZ_ACFY01000040.1|	91883	140.656	99.28	99.1	98.99	98.87	98.85	98.75	98.73	98.72	98.69	98.59
BACT_332|gi|218293880|ref|NZ_ACCK01000416.1|	1118	340.545	99.02	99.02	99.02	98.75	98.75	98.75	98.75	98.75	98.75	98.75
BACT_191|gi|223713172|gb|ACDR01000005.1|	12246	2224.48	99.93	99.88	99.85	99.64	99.55	98.74	98.24	98.15	98.01	97.89
BACT_190|gi|226331968|gb|ACIB01000088.1|	1576	100.152	100	100	99.94	99.68	99.56	98.73	91.24	86.68	82.36	75.44
BACT_3015|gi|302861082|gb|GL383992.1|	45504	205.526	99.38	99.35	99.3	99.2	99.16	98.71	98.36	98.17	98.02	97.94
BACT_397|gi|207998275|ref|NZ_ABWO01000099.1|	4337	100.891	100	100	99.98	99.72	99.49	98.69	96.73	88.82	84.11	81.53
BACT_1024|gi|226332946|gb|ACII01000073.1|	13180	121.611	99.89	99.64	99.29	99.13	99	98.69	98.67	98.66	98.66	98.58
BACT_1022|gi|197302896|ref|NZ_ABOU02000036.1|	60513	88.023	98.79	98.77	98.75	98.71	98.7	98.69	98.63	98.52	97.83	94.22
BACT_1313|gi|298388262|ref|NZ_GG774754.1|	682	139.268	100	100	100	99.85	99.85	98.68	96.77	94.72	89	82.26
BACT_851|gi|209953352|ref|NZ_ABYH01000200.1|	4410	162.913	99.98	99.93	99.75	99.46	99.27	98.68	98.25	97.62	96.85	96.37
BACT_1002|gi|224993729|ref|NZ_ACFY01000038.1|	9857	164.918	99.31	99.2	99.16	98.99	98.9	98.68	98.09	97.77	97.6	97.36
BACT_1320|gi|294775731|ref|NZ_ADKO01000029.1|	43195	2109.6	99.92	99.84	99.63	99.41	99.34	98.67	98.27	97.99	97.55	97.33
BACT_332|gi|218292550|ref|NZ_ACCK01000079.1|	27824	65.1086	99.16	99.13	99.06	98.86	98.85	98.67	98.08	95.17	84.04	65.12
BACT_175|gi|221217257|ref|NZ_ACBW01000195.1|	9143	478.699	99.04	99.04	98.95	98.91	98.86	98.67	98.53	98.38	98.21	98.04
BACT_186|gi|261889167|gb|ACPQ01000127.1|	821	458.14	100	99.88	99.88	99.63	99.15	98.66	98.05	96.95	95.49	94.88
BACT_852|gi|145218750|ref|NZ_AAXE02000076.1|	11053	1513.31	99.93	99.86	99.6	99.16	99.04	98.66	98.42	98.13	97.96	97.73
BACT_3007|gi|222822905|gb|EQ973271.1|	4333	288.84	99.93	99.82	99.54	99.22	99.15	98.66	98.29	97.81	97.48	97.21
BACT_1311|gi|294647063|ref|NZ_ADMP01000230.1|	1471	419.95	100	99.8	99.73	99.46	99.39	98.64	97.82	96.6	95.79	94.77
BACT_1320|gi|294776568|ref|NZ_ADKO01000061.1|	1592	150.435	100	100	100	100	100	98.62	97.36	94.28	90.7	88.32
BACT_366|gi|223713187|gb|ACDJ01000052.1|	2243	101.333	100	100	100	99.55	99.38	98.62	97.55	96.3	92.15	89.3
BACT_184|gi|226332094|gb|ACIC01000226.1|	1380	294.919	99.86	99.71	99.64	99.42	99.2	98.62	97.46	96.59	95.72	95.51
BACT_332|gi|218294147|ref|NZ_ACCK01000470.1|	649	47.1079	100	100	99.85	99.85	99.85	98.61	94.45	71.03	42.22	12.63
BACT_191|gi|223713098|gb|ACDR01000079.1|	45685	1800.23	99.87	99.78	99.68	99.33	99.21	98.61	98.09	97.69	97.41	97.17
BACT_1002|gi|224993859|ref|NZ_ACFY01000168.1|	28020	185.626	99.13	98.93	98.63	98.62	98.62	98.6	98.6	98.55	98.55	98.51
BACT_191|gi|223713073|gb|ACDR01000104.1|	26838	2124.36	99.17	99.16	99.12	99.06	98.96	98.59	97.98	97.49	97	96.72
BACT_1311|gi|294648001|ref|NZ_ADMP01000293.1|	914	257.365	100	99.89	99.45	99.23	99.23	98.58	97.7	96.83	96.17	95.08
BACT_1022|gi|197301561|ref|NZ_ABOU02000014.1|	75778	98.9172	98.78	98.75	98.7	98.67	98.66	98.58	98.51	98.46	98.2	96.61
BACT_184|gi|226332243|gb|ACIC01000077.1|	84189	219.055	99.92	99.8	99.49	99.16	99.05	98.57	98.28	97.99	97.63	97.26
BACT_1024|gi|226333000|gb|ACII01000019.1|	20153	108.087	100	99.93	99.88	99.61	99.45	98.55	97.5	96.5	95.22	94.27
BACT_1001|gi|239934753|ref|NZ_ABYJ02000018.1|	2343	102.349	99.79	99.79	99.79	99.79	99.15	98.55	97.78	97.78	97.78	97.78
BACT_1321|gi|294805899|ref|NZ_ADKP01000012.1|	5496	67.2793	99.73	99.73	99.71	99.51	99.4	98.54	95.6	86.88	70.67	56.6
BACT_1320|gi|294776900|ref|NZ_ADKO01000071.1|	157281	2172.63	99.54	99.33	99.2	99.01	98.94	98.54	98.35	98.19	98.07	97.99
BACT_332|gi|218293861|ref|NZ_ACCK01000414.1|	5142	61.3788	99.36	99.24	98.54	98.54	98.54	98.54	98.29	94.19	75.38	56.94
BACT_1321|gi|294806068|ref|NZ_ADKP01000025.1|	2298	499.832	99.87	99.87	99.78	99.3	99	98.52	98.26	98.04	97.87	97.43
BACT_1024|gi|226332943|gb|ACII01000076.1|	1075	120.511	100	100	99.44	99.44	99.44	98.51	97.21	96.09	82.7	78.6
BACT_332|gi|218294139|ref|NZ_ACCK01000466.1|	10101	52.566	99.39	99.3	99.22	99.22	99.21	98.51	95.75	76.79	43.17	21.29
BACT_1321|gi|294807974|ref|NZ_ADKP01000103.1|	1797	386.301	99.94	99.89	99.67	98.89	98.72	98.5	98.05	94.49	91.82	88.09
BACT_390|gi|219723348|ref|NZ_ABHD02000042.1|	2053	229.47	99.95	99.95	99.95	99.22	99.03	98.49	97.76	97.47	96.74	96.05
BACT_851|gi|209953359|ref|NZ_ABYH01000207.1|	1514	611.507	100	100	100	99.54	99.47	98.48	97.49	96.9	96.3	93.2
BACT_1024|gi|226332859|gb|ACII01000160.1|	1318	187.278	100	99.92	99.54	99.47	99.17	98.48	97.8	96.81	96.05	94.76
BACT_538|gi|223045175|ref|NZ_ACEP01000125.1|	725	116.957	100	100	100	99.86	99.72	98.48	97.1	95.72	92.41	90.07
BACT_184|gi|226332286|gb|ACIC01000034.1|	3160	114.523	99.97	99.84	99.75	99.34	99.24	98.48	97.63	96.71	96.04	94.84
BACT_191|gi|223713117|gb|ACDR01000060.1|	81048	1440.82	99.95	99.93	99.84	99.53	99.33	98.48	97.7	97.14	96.55	96.13
BACT_1024|gi|226332994|gb|ACII01000025.1|	30750	94.6385	99.93	99.92	99.59	99.12	98.91	98.47	98.46	98.34	98.05	96.93
BACT_1311|gi|294646583|ref|NZ_ADMP01000206.1|	1178	193.904	99.92	99.66	99.49	98.9	98.81	98.47	98.39	97.28	96.35	95.67
BACT_1022|gi|197301905|ref|NZ_ABOU02000023.1|	46892	98.7735	98.87	98.78	98.56	98.53	98.52	98.46	98.43	98.4	98.08	96.33
BACT_391|gi|229504922|ref|NZ_ACIO01001273.1|	645	401.04	100	100	99.84	99.53	99.38	98.45	97.36	96.9	93.49	86.2
BACT_184|gi|226332073|gb|ACIC01000247.1|	834	323.002	100	100	100	99.16	99.16	98.44	97.84	97.12	96.52	95.92
BACT_853|gi|256541660|gb|ACPW01000073.1|	631	221.439	100	100	100	99.52	99.52	98.42	98.1	97.31	95.56	94.45
BACT_545|gi|253795349|ref|NZ_ACOP02000019.1|	441	375.256	100	100	100	100	100	98.41	96.15	95.46	94.33	92.74
BACT_1321|gi|294805908|ref|NZ_ADKP01000013.1|	4289	145.961	99.88	99.86	99.7	99.39	99.3	98.41	96.9	96.29	96.04	95.36
BACT_397|gi|207998449|ref|NZ_ABWO01000273.1|	1124	139.7	99.82	99.64	99.11	98.84	98.58	98.4	98.22	97.78	97.15	95.2
BACT_391|gi|229504604|ref|NZ_ACIO01000956.1|	1737	521.76	100	100	99.77	99.54	99.37	98.39	98.04	97.12	96.32	95.51
BACT_1321|gi|294809075|ref|NZ_ADKP01000160.1|	1302	145.584	100	100	100	100	99.46	98.39	96.16	94.62	93.32	92.09
BACT_1024|gi|226332934|gb|ACII01000085.1|	8578	275.012	100	100	99.95	99.93	99.58	98.38	96.84	95.35	92.71	91.69
BACT_892|gi|227365628|ref|NZ_ACKS01000089.1|	1532	4813.15	100	100	100	99.93	99.93	98.37	97	94.52	94.45	94.45
BACT_1022|gi|197301657|ref|NZ_ABOU02000017.1|	173536	80.6056	99.01	98.92	98.74	98.65	98.55	98.37	98.23	97.86	94.72	82.52
BACT_893|gi|260101268|ref|NZ_ACBX02000072.1|	854	1476.88	100	100	99.88	98.48	98.48	98.36	97.89	97.66	97.42	96.14
BACT_1024|gi|226332918|gb|ACII01000101.1|	4012	133.583	100	100	99.7	99.28	98.98	98.35	98.06	97.81	97.68	96.78
BACT_184|gi|226332227|gb|ACIC01000093.1|	35056	281.4	99.48	99.35	99.04	98.65	98.59	98.35	97.94	97.48	97.04	96.75
BACT_1024|gi|226333012|gb|ACII01000007.1|	8181	81.1107	99.94	99.62	99.17	98.5	98.37	98.34	97.87	97.36	95.55	89.99
BACT_184|gi|226332212|gb|ACIC01000108.1|	81064	236.606	99.8	99.76	99.68	99.36	99.19	98.34	97.44	96.51	95.45	94.08
BACT_194|gi|163805995|ref|NZ_ABFZ02000021.1|	85502	3791.42	98.44	98.4	98.34	98.34	98.34	98.34	98.34	98.34	98.34	98.34
BACT_1321|gi|294807822|ref|NZ_ADKP01000094.1|	2033	137.852	100	99.8	99.66	99.21	99.02	98.33	97.29	96.21	94.69	92.67
BACT_391|gi|229504642|ref|NZ_ACIO01000994.1|	1261	107.121	100	100	99.84	99.84	99.76	98.33	97.86	97.15	96.11	94.13
BACT_184|gi|226332298|gb|ACIC01000022.1|	42345	240.419	98.53	98.43	98.38	98.38	98.37	98.33	98.29	98	97.56	97.01
BACT_192|gi|270297122|ref|NZ_GG730111.1|	1491	264.181	100	100	99.93	99.46	99.33	98.32	96.18	95.77	95.17	94.43
BACT_3007|gi|222822901|gb|EQ973275.1|	2493	62.6157	100	100	100	100	100	98.32	74.33	25.27	15.08	8.9
BACT_184|gi|226332155|gb|ACIC01000165.1|	5169	176.179	99.81	99.79	99.71	99.42	99.11	98.32	97.49	96.79	96.03	94.82
BACT_184|gi|226332290|gb|ACIC01000030.1|	17708	197.519	99.96	99.91	99.72	99.45	99.29	98.31	97.06	95.84	94.65	92.76
BACT_184|gi|226332185|gb|ACIC01000135.1|	5275	156.14	99.96	99.85	99.79	99.55	99.26	98.31	97.44	96.8	96.17	95.73
BACT_397|gi|207998441|ref|NZ_ABWO01000265.1|	760	343.659	100	100	100	100	99.47	98.29	97.5	95.92	94.87	94.08
BACT_391|gi|229504662|ref|NZ_ACIO01001014.1|	1096	291.241	100	100	100	100	100	98.27	97.17	96.53	95.53	94.8
BACT_391|gi|229504937|ref|NZ_ACIO01001288.1|	519	215.002	100	100	100	100	100	98.27	96.92	95.57	94.41	93.26
BACT_1002|gi|224993869|ref|NZ_ACFY01000178.1|	4155	174.481	98.51	98.46	98.32	98.29	98.29	98.27	98.27	98.27	98.27	98.27
BACT_191|gi|223713070|gb|ACDR01000107.1|	65128	1597.95	99.3	99.18	99	98.75	98.67	98.26	97.82	97.48	97.15	96.73
BACT_369|gi|197282615|gb|ABQR01000075.1|	2909	257.688	99.93	99.9	99.9	99.76	98.49	98.25	95.84	90.41	86.39	84.08
BACT_191|gi|223713013|gb|ACDR01000164.1|	3953	38.677	99.9	99.9	99.9	99.9	99.9	98.25	82.32	48.14	11.56	2.5
BACT_1315|gi|298378122|ref|NZ_GG774788.1|	626	294.388	100	100	100	99.84	99.84	98.24	96.96	95.53	94.25	92.49
BACT_1311|gi|294644209|ref|NZ_ADMP01000069.1|	3854	155.257	100	99.9	99.69	99.3	99.01	98.24	97.15	96.68	95.74	95.07
BACT_1320|gi|294776204|ref|NZ_ADKO01000047.1|	66895	2095.38	99.61	99.5	99.37	99.11	98.96	98.24	97.61	97.1	96.73	96.37
BACT_1002|gi|224993718|ref|NZ_ACFY01000027.1|	2375	194.817	99.75	99.07	98.44	98.36	98.36	98.23	97.89	97.89	97.89	97.89
BACT_186|gi|261889177|gb|ACPQ01000117.1|	1573	302.798	100	99.49	99.43	98.98	98.86	98.22	97.58	97.39	96.95	96.19
BACT_1312|gi|293371482|ref|NZ_ADMO01000079.1|	563	113.119	100	100	100	100	99.82	98.22	96.09	94.85	92.72	89.52
BACT_1002|gi|224993700|ref|NZ_ACFY01000009.1|	8252	168.23	99.6	99.29	99.08	98.63	98.22	98.22	97.71	97.2	97.2	97.2
BACT_1024|gi|226332954|gb|ACII01000065.1|	5973	148.945	100	99.93	99.56	98.84	98.73	98.21	98.19	97.86	97.86	97.22
BACT_191|gi|223713009|gb|ACDR01000168.1|	5376	2439.1	99.44	99.4	99.39	99.29	99.14	98.21	98.1	97.47	97.25	96.89
BACT_332|gi|218294077|ref|NZ_ACCK01000456.1|	1394	44.5753	98.49	98.49	98.49	98.49	98.21	98.21	96.48	61.55	36.23	8.75
BACT_1024|gi|226333008|gb|ACII01000011.1|	25222	105.62	99.93	99.79	99.74	99.73	99.43	98.2	98.07	97.91	97.71	97.18
BACT_391|gi|229504088|ref|NZ_ACIO01000444.1|	2336	108.319	99.91	99.83	99.57	99.23	99.14	98.2	95.89	90.45	83.9	77.31
BACT_1024|gi|226332833|gb|ACII01000186.1|	832	147.469	99.76	99.4	98.68	98.44	98.44	98.2	95.79	92.91	92.91	90.62
BACT_175|gi|221217328|ref|NZ_ACBW01000266.1|	656	285.273	100	99.85	99.7	99.54	99.39	98.17	97.87	97.87	97.87	97.87
BACT_1320|gi|294776446|ref|NZ_ADKO01000056.1|	15438	1951.85	99.68	99.53	99.37	98.81	98.69	98.15	97.89	97.82	97.73	97.67
BACT_184|gi|226332143|gb|ACIC01000177.1|	3977	141.504	100	99.95	99.9	99.72	99.52	98.14	96.43	94.77	93.24	91.88
BACT_1002|gi|224993834|ref|NZ_ACFY01000143.1|	39342	166.538	99.16	98.72	98.48	98.32	98.18	98.12	98.06	98.03	97.87	97.78
BACT_851|gi|209953675|ref|NZ_ABYH01000523.1|	734	457.383	100	100	99.86	99.59	99.32	98.09	97.14	96.46	95.5	94.69
BACT_371|gi|223982367|ref|NZ_ACCJ01000522.1|	1777	332.445	100	100	100	98.42	98.37	98.09	96.17	94.2	93.42	93.42
BACT_186|gi|261889180|gb|ACPQ01000114.1|	2493	57.8937	100	100	100	100	100	98.07	50.22	19.53	15.84	10.91
BACT_175|gi|221217303|ref|NZ_ACBW01000241.1|	1596	208.801	100	100	100	100	100	98.06	96.05	94.92	92.73	90.16
BACT_1022|gi|197304039|ref|NZ_ABOU02000056.1|	4788	73.7736	100	100	99.75	99.71	99.48	98.06	97.41	96.55	93.63	79.39
BACT_893|gi|260101262|ref|NZ_ACBX02000066.1|	7278	7211.6	99.05	98.78	98.6	98.47	98.47	98.06	98.02	98.02	97.95	97.93
BACT_3015|gi|302858920|gb|GL384004.1|	2205	1289.48	98.59	98.55	98.5	98.46	98.41	98.05	98	97.64	97.32	96.96
BACT_1311|gi|294645632|ref|NZ_ADMP01000149.1|	4180	1261.91	99.98	99.95	99.71	99.5	99.43	98.04	96.63	96.34	96.03	95.74
BACT_366|gi|223713188|gb|ACDJ01000051.1|	712	95.9157	100	100	100	99.58	99.3	98.03	95.51	93.54	91.57	83.57
BACT_184|gi|226332180|gb|ACIC01000140.1|	69422	214.871	99.75	99.6	99.5	99.15	98.91	98.03	96.75	95.77	94.55	93.25
BACT_1001|gi|239934954|ref|NZ_ABYJ02000201.1|	1251	174.548	99.84	99.84	99.76	99.28	99.2	98	96.32	95.12	93.53	91.05
BACT_1311|gi|294647700|ref|NZ_ADMP01000279.1|	5952	146.102	99.21	99.06	99.03	98.72	98.69	98	97.18	96.15	95.25	93.99
BACT_1320|gi|294775527|ref|NZ_ADKO01000022.1|	60489	1958.39	98.7	98.65	98.57	98.43	98.41	97.99	97.71	97.57	97.35	97.09
BACT_220|gi|223955940|ref|NZ_DS990246.1|	5235	98.4019	100	100	99.9	99.58	99.41	97.98	96.94	95.78	92.34	83.8
BACT_186|gi|261889196|gb|ACPQ01000098.1|	1831	103.377	99.95	99.95	99.73	99.62	99.34	97.98	96.12	90.39	85.47	82.47
BACT_332|gi|218294009|ref|NZ_ACCK01000443.1|	30384	47.8932	99.35	98.98	98.75	98.59	98.58	97.98	95.46	72.23	30.58	9.97
BACT_184|gi|226332315|gb|ACIC01000005.1|	59610	207.26	99.91	99.77	99.49	99	98.89	97.97	97.33	96.84	96.2	95.65
BACT_1022|gi|197303894|ref|NZ_ABOU02000053.1|	21160	131.272	99.06	98.74	98.48	98.25	98.22	97.96	97.87	97.55	93.53	78.64
BACT_193|gi|223712855|gb|ACDI01000109.1|	582	96.89	100	100	100	100	100	97.94	95.88	93.3	87.46	83.51
BACT_1321|gi|294810486|ref|NZ_ADKP01000227.1|	4813	72.7552	99.96	99.85	99.46	99.09	98.98	97.94	97.28	95.51	89.96	78.75
BACT_1312|gi|293370731|ref|NZ_ADMO01000058.1|	1063	378.249	100	100	99.72	99.25	99.06	97.93	96.9	96.43	96.05	95.39
BACT_1320|gi|294776461|ref|NZ_ADKO01000057.1|	29377	1350.17	99.79	99.73	99.66	99.22	98.77	97.93	97.06	96.44	95.88	95.58
BACT_191|gi|223713023|gb|ACDR01000154.1|	2491	2448.69	100	100	99.68	98.72	98.47	97.91	97.35	97.15	97.07	96.91
BACT_852|gi|145218696|ref|NZ_AAXE02000022.1|	815	338.015	100	100	99.88	99.51	99.26	97.91	96.81	95.83	94.72	93.87
BACT_535|gi|210137486|ref|NZ_ABYT01000046.1|	2108	58.0769	100	100	99.81	99.81	99.76	97.91	84.96	60.63	34.87	21.92
BACT_1001|gi|239935079|ref|NZ_ABYJ02000259.1|	8468	236.716	99.46	99.44	99.23	98.98	98.82	97.91	96.89	95.85	94.95	94.11
BACT_1024|gi|226332930|gb|ACII01000089.1|	7142	191.416	98.31	98.26	98.21	97.96	97.93	97.91	97.91	97.91	97.91	97.91
BACT_1021|gi|146386251|ref|NZ_AAYG02000035.1|	19301	42.5756	99.98	99.98	99.98	99.73	99.45	97.89	85.47	49.69	17.69	6.9
BACT_851|gi|209953316|ref|NZ_ABYH01000164.1|	3076	148.561	99.97	99.84	99.54	99.02	98.8	97.89	96.75	95.22	93.37	90.05
BACT_851|gi|209953351|ref|NZ_ABYH01000199.1|	2943	368.37	99.93	99.86	99.8	99.15	98.71	97.89	96.43	95.28	93.37	91.3
BACT_191|gi|223713055|gb|ACDR01000122.1|	5316	1414.22	99.92	99.92	99.7	99.49	99.34	97.86	96.14	95.45	94.49	94.19
BACT_184|gi|226332253|gb|ACIC01000067.1|	27800	211.883	99.95	99.79	99.51	99.21	98.9	97.85	96.6	95.57	94.54	93.62
BACT_1002|gi|224993746|ref|NZ_ACFY01000055.1|	22681	141.896	97.99	97.89	97.86	97.85	97.85	97.85	97.63	97.63	97.56	97.23
BACT_1311|gi|294643998|ref|NZ_ADMP01000058.1|	1618	427.248	100	100	100	99.69	99.01	97.84	97.4	96.91	96.48	95.49
BACT_1002|gi|224993870|ref|NZ_ACFY01000179.1|	1154	167.911	100	98.96	98.35	98.01	98.01	97.83	97.49	97.05	96.71	95.49
BACT_397|gi|207998178|ref|NZ_ABWO01000002.1|	2395	210.534	99.92	99.92	99.75	98.91	98.66	97.83	96.83	94.66	93.19	91.9
BACT_191|gi|223713128|gb|ACDR01000049.1|	10034	1694.38	99.25	98.79	98.78	98.39	98.29	97.8	97.43	97.22	96.84	96.53
BACT_184|gi|226332285|gb|ACIC01000035.1|	9921	128.922	100	99.99	99.94	99.86	99.75	97.77	95.34	91.5	89.5	86.72
BACT_184|gi|226332284|gb|ACIC01000036.1|	6804	120.608	100	99.99	99.85	99.53	99.35	97.77	95.36	93.39	91.21	87.62
BACT_1001|gi|239934773|ref|NZ_ABYJ02000037.1|	666	192.977	100	100	100	98.5	97.75	97.75	97.3	93.69	90.84	86.94
BACT_1311|gi|294644516|ref|NZ_ADMP01000086.1|	2482	137.899	100	99.88	99.6	99.36	99.03	97.74	96.62	95.33	94.16	93.15
BACT_191|gi|223713101|gb|ACDR01000076.1|	2835	3568.82	99.05	99.05	98.62	98.55	98.52	97.74	95.03	94.99	94.85	94.85
BACT_53|gi|163813818|ref|NZ_ABFK02000016.1|	626692	1371.47	98.24	98.14	98.01	97.88	97.84	97.74	97.65	97.6	97.55	97.41
BACT_1316|gi|299149501|ref|NZ_GG774968.1|	528	123.153	100	100	100	100	100	97.73	94.13	91.29	88.45	85.23
BACT_1002|gi|224993756|ref|NZ_ACFY01000065.1|	15740	151.966	99.28	98.74	98.52	97.99	97.99	97.73	97.5	97.5	97.5	97.36
BACT_3008|gi|153859568|ref|NZ_AAYH02000023.1|	4760	233.418	98.74	98.61	98.4	98.24	98.13	97.73	97.04	96.37	95.74	95.19
BACT_1321|gi|294808787|ref|NZ_ADKP01000150.1|	1046	200.274	99.9	99.81	99.43	98.28	98.18	97.71	97.42	96.18	95.51	95.03
BACT_397|gi|207998468|ref|NZ_ABWO01000292.1|	656	70.2088	97.71	97.71	97.71	97.71	97.71	97.71	97.71	96.8	95.73	77.59
BACT_1024|gi|226332931|gb|ACII01000088.1|	5481	194.505	100	100	100	99.73	99.67	97.7	97.17	96.81	96.75	96.5
BACT_391|gi|229504816|ref|NZ_ACIO01001168.1|	870	127.201	100	100	100	99.43	99.08	97.7	96.67	94.83	92.76	91.38
BACT_184|gi|226332254|gb|ACIC01000066.1|	7717	167.879	99.99	99.97	99.9	99.75	99.61	97.69	95.96	94.6	93.49	91.88
BACT_1313|gi|298388214|ref|NZ_GG774734.1|	1667	205.821	100	99.52	99.34	99.1	98.98	97.66	96.94	96.04	95.56	94.6
BACT_1311|gi|294643815|ref|NZ_ADMP01000044.1|	638	176.647	100	100	100	100	99.69	97.65	94.98	92.95	88.87	86.05
BACT_1453|gi|282859767|ref|NZ_ADFO01000093.1|	550	356.885	99.82	99.64	99.45	99.27	99.09	97.64	96.36	96.36	96.36	96.36
BACT_3008|gi|154200046|gb|DS362234.1|	108754	381.556	99.78	99.56	99.4	99.13	98.96	97.63	96.63	95.9	94.91	93.89
BACT_1139|gi|260590206|ref|NZ_ACBY02000049.1|	582	167.909	100	99.83	99.83	98.11	97.59	97.59	93.3	90.72	87.97	82.3
BACT_1024|gi|226332843|gb|ACII01000176.1|	1613	164.78	100	100	100	100	100	97.58	95.23	92.75	89.71	87.97
BACT_1024|gi|226332971|gb|ACII01000048.1|	5366	232.482	99.72	99.39	99.35	98.4	98.27	97.58	96.83	95.62	94.37	93.74
BACT_1311|gi|294645669|ref|NZ_ADMP01000153.1|	6095	83.1834	99.87	99.69	99.44	99.05	98.82	97.56	95.06	87.43	78.28	71.12
BACT_1313|gi|298388197|ref|NZ_GG774729.1|	2366	54.9768	99.79	99.79	99.79	99.45	99.28	97.55	95.52	88.93	66.02	35.55
BACT_3008|gi|153859678|ref|NZ_AAYH02000033.1|	108754	385.534	99.63	99.52	99.43	99.25	99.1	97.55	96.66	95.95	95.06	94.15
BACT_893|gi|260101221|ref|NZ_ACBX02000025.1|	2430	5115.65	97.74	97.74	97.61	97.61	97.57	97.53	97.49	96.67	96.09	95.8
BACT_332|gi|218292407|ref|NZ_ACCK01000050.1|	2460	53.8894	99.8	99.67	99.67	98.21	98.17	97.52	96.06	91.79	77.64	28.01
BACT_1002|gi|224993779|ref|NZ_ACFY01000088.1|	26124	153.603	97.69	97.65	97.62	97.6	97.6	97.5	97.49	97.45	97.29	97.19
BACT_893|gi|260101209|ref|NZ_ACBX02000013.1|	593	3988.49	100	99.16	99.16	97.81	97.81	97.47	96.8	96.46	96.12	95.78
BACT_192|gi|298484515|ref|NZ_GG774850.1|	2297	129.929	99.83	99.83	99.83	99.52	99.43	97.47	95.6	93.6	88.81	84.24
BACT_184|gi|226332177|gb|ACIC01000143.1|	24450	1143.7	99.98	99.88	99.7	99.33	99.15	97.46	96.43	95.45	94.33	92.83
BACT_192|gi|226200794|ref|NZ_ACGA01000022.1|	13713	37.1037	100	100	100	100	100	97.43	64.13	22.74	8.61	6.59
BACT_1002|gi|224993696|ref|NZ_ACFY01000005.1|	3735	165.281	97.43	97.43	97.43	97.43	97.43	97.43	97.43	97.43	97.43	97.43
BACT_3015|gi|302858707|gb|GL384028.1|	503	123.177	100	100	100	99.8	99.6	97.42	92.45	86.88	84.49	83.9
BACT_852|gi|145218752|ref|NZ_AAXE02000078.1|	852	538.004	98.59	98.24	98.12	97.89	97.77	97.42	96.24	95.66	94.72	94.37
BACT_184|gi|226332262|gb|ACIC01000058.1|	2855	156.263	99.93	99.86	99.68	99.09	98.81	97.41	96.01	92.89	90.44	89.35
BACT_191|gi|223713094|gb|ACDR01000083.1|	4198	1193.09	99.62	99.4	98.4	98.21	98.09	97.4	96.26	95.9	95.74	95.57
BACT_1024|gi|226332999|gb|ACII01000020.1|	8463	116.589	98.24	97.91	97.67	97.65	97.64	97.4	97.27	96.74	96.01	94.64
BACT_1021|gi|146386242|ref|NZ_AAYG02000026.1|	12160	43.6305	99.38	99.38	99.21	99.18	99.1	97.39	86.27	60.45	23.36	11.13
BACT_391|gi|229501057|ref|NZ_ACIO01000197.1|	35487	257.352	99.94	99.89	99.66	98.94	98.63	97.36	95.19	92.47	90.86	88.68
BACT_191|gi|223713120|gb|ACDR01000057.1|	81080	1575.44	98.58	98.57	98.44	98.01	97.82	97.36	96.87	96.46	96.06	95.55
BACT_191|gi|223713151|gb|ACDR01000026.1|	34223	1765.9	99.8	99.6	99.32	98.81	98.55	97.35	96.61	96.15	95.84	95.53
BACT_332|gi|218292264|ref|NZ_ACCK01000019.1|	2490	44.8992	97.67	97.47	97.35	97.35	97.35	97.35	97.35	84.7	25.18	2.65
BACT_285|gi|57505191|ref|NZ_AAFL01000036.1|	1088	1936.48	98.99	98.9	98.44	98.25	97.7	97.33	96.69	96.32	96.32	96.32
BACT_192|gi|298484539|ref|NZ_GG774860.1|	1530	66.202	100	99.93	99.93	98.95	98.69	97.32	92.35	86.73	81.24	67.97
BACT_1311|gi|294644497|ref|NZ_ADMP01000083.1|	1978	136.596	99.9	99.6	99.34	98.69	98.53	97.32	96.31	95.5	93.17	91.96
BACT_1313|gi|298388178|ref|NZ_GG774724.1|	6122	801.963	98.92	98.92	98.79	98.58	98.42	97.32	96.03	93.99	93.61	93.12
BACT_436|gi|209951423|ref|NZ_ABYQ01000100.1|	111	89.1982	100	100	100	97.3	97.3	97.3	97.3	95.5	90.99	89.19
BACT_184|gi|226332292|gb|ACIC01000028.1|	34411	174.904	99.07	98.69	98.33	97.82	97.72	97.3	96.51	94.75	92.73	90.32
BACT_191|gi|223713056|gb|ACDR01000121.1|	16466	1367.32	100	99.53	99.37	98.78	98.49	97.28	95.92	94.61	93.86	93.2
BACT_332|gi|218292525|ref|NZ_ACCK01000074.1|	33621	55.1879	98.7	98.5	97.83	97.61	97.56	97.28	96.58	89.62	67.98	35.45
BACT_1320|gi|294778544|ref|NZ_ADKO01000110.1|	123085	2184.89	97.95	97.94	97.85	97.71	97.64	97.27	97.01	96.81	96.64	96.46
BACT_332|gi|218292313|ref|NZ_ACCK01000032.1|	14901	59.8337	97.92	97.72	97.7	97.65	97.45	97.27	96.85	94.2	73.99	42.7
BACT_192|gi|298484580|ref|NZ_GG774877.1|	721	122.017	100	99.86	99.17	98.89	98.89	97.23	95.42	93.34	90.85	88.35
BACT_1024|gi|226332877|gb|ACII01000142.1|	16732	131.774	100	99.93	99.82	98.68	98.06	97.22	97.07	96.94	96.61	96.39
BACT_1024|gi|226332932|gb|ACII01000087.1|	33542	179.066	99.99	99.98	99.48	98.66	98.31	97.21	97.03	96.94	96.94	96.81
BACT_1024|gi|226332867|gb|ACII01000152.1|	4954	157.21	98.18	98.18	98.14	97.94	97.48	97.21	97.21	97.21	97.11	96.97
BACT_1321|gi|294808478|ref|NZ_ADKP01000130.1|	15153	71.5182	99.97	99.78	99.62	98.88	98.63	97.2	94.77	89.72	83.67	75.19
BACT_893|gi|260101244|ref|NZ_ACBX02000048.1|	715	6415.75	97.76	97.76	97.62	97.48	97.48	97.2	97.06	96.92	96.92	96.78
BACT_1314|gi|301308920|ref|NZ_GG774979.1|	1067	349.987	100	99.63	98.31	97.84	97.75	97.19	96.44	95.97	95.13	94.66
BACT_3015|gi|302858729|gb|GL384017.1|	1306	227.982	100	100	100	99.46	99.16	97.17	96.17	94.33	90.74	86.22
BACT_332|gi|218292440|ref|NZ_ACCK01000057.1|	9142	52.9837	98.03	97.69	97.43	97.24	97.18	97.17	95.71	84.53	43.34	16.36
BACT_533|gi|218455448|gb|ACAC01000065.1|	1406	94.3506	100	100	99.93	99.43	99.08	97.16	95.52	93.6	92.18	90.18
BACT_191|gi|223713057|gb|ACDR01000120.1|	16084	1177.8	99.63	99.3	99.22	98.66	98.47	97.16	95.88	94.39	93.62	93.02
BACT_369|gi|197282575|gb|ABQR01000115.1|	631	76.1601	100	100	100	100	100	97.15	84.63	58.95	42.95	40.25
BACT_184|gi|226332200|gb|ACIC01000120.1|	44320	220.762	99.98	99.96	99.55	99.05	98.81	97.14	95.68	93.25	90.88	88.26
BACT_186|gi|261889178|gb|ACPQ01000116.1|	1574	94.8215	99.94	99.87	99.87	98.6	98.41	97.14	95.93	93.84	92.25	87.99
BACT_1021|gi|146386259|ref|NZ_AAYG02000043.1|	1186	98.3693	99.92	99.92	99.83	99.24	99.16	97.13	94.52	93.84	88.87	86.26
BACT_852|gi|145218734|ref|NZ_AAXE02000060.1|	937	284.551	97.76	97.76	97.55	97.55	97.55	97.12	95.94	95.2	94.45	94.02
BACT_1321|gi|294805864|ref|NZ_ADKP01000010.1|	3599	72.8652	100	99.94	99.83	98.42	98.08	97.11	95.67	92.78	87.41	75.47
BACT_1002|gi|224993811|ref|NZ_ACFY01000120.1|	1102	155.187	99.91	99.91	99.91	99.55	99.36	97.1	95.1	88.29	80.04	65.43
BACT_1311|gi|294646148|ref|NZ_ADMP01000183.1|	4621	71.053	99.87	99.59	99.22	98.79	98.74	97.1	93.01	87.02	80.78	68.99
BACT_1022|gi|197301423|ref|NZ_ABOU02000007.1|	40040	95.5171	98.57	98.16	97.86	97.46	97.33	97.09	96.88	96.73	95.69	91.63
BACT_192|gi|226200812|ref|NZ_ACGA01000040.1|	789	87.8352	100	100	100	98.48	98.35	97.08	94.8	91.76	87.83	85.93
BACT_191|gi|223713164|gb|ACDR01000013.1|	49435	1397.84	98.63	98.57	98.41	98.21	97.98	97.07	96.51	95.96	95.65	95.44
BACT_191|gi|223713039|gb|ACDR01000138.1|	1257	871.345	100	100	100	100	99.76	97.06	94.99	94.51	92.44	90.77
BACT_1024|gi|226332853|gb|ACII01000166.1|	7801	115.961	100	100	99.37	97.99	97.96	97.04	96.83	96.83	96.63	96.14
BACT_1314|gi|301308918|ref|NZ_GG774978.1|	877	343.255	99.89	99.66	99.32	98.63	98.29	97.04	95.67	95.21	94.75	93.96
BACT_184|gi|226332064|gb|ACIC01000256.1|	603	149.67	100	99.83	98.84	98.34	98.18	97.01	93.53	92.04	90.38	87.23
BACT_3007|gi|222822897|gb|EQ973279.1|	1574	95.5051	100	99.87	99.68	98.86	98.54	97.01	95.55	93.71	93.01	91.3
BACT_191|gi|223712979|gb|ACDR01000198.1|	702	1262.44	99.86	99.72	99.43	98.01	97.86	97.01	95.16	94.3	92.59	90.17
BACT_191|gi|223713076|gb|ACDR01000101.1|	4425	1617.75	98.69	98.69	98.26	97.76	97.22	96.99	96.99	96.9	96.79	96.68
BACT_3006|gi|222822761|gb|EQ973163.1|	1163	340.625	98.62	98.54	98.37	98.11	97.51	96.99	96.04	95.36	94.24	93.29
BACT_851|gi|209953360|ref|NZ_ABYH01000208.1|	3903	126.072	99.97	99.95	99.92	99.49	99.21	96.98	93.13	90.62	87.47	82.71
BACT_184|gi|226332138|gb|ACIC01000182.1|	49471	312.98	99.78	99.71	99.48	98.91	98.71	96.98	95.26	93.99	92.97	91.9
BACT_191|gi|223713142|gb|ACDR01000035.1|	6801	1107.03	99.93	99.78	99.37	98.72	98.53	96.97	96.24	95.02	93.37	92.6
BACT_639|gi|223983694|ref|NZ_ACCF01000066.1|	1614	130.873	99.94	99.69	99.5	98.39	98.27	96.96	96.78	96.1	94.36	92.13
BACT_1455|gi|288927194|ref|NZ_GG739981.1|	2570	274.804	99.84	98.79	98.56	97.2	97.16	96.93	94.24	89.18	82.18	76.96
BACT_3008|gi|153859655|ref|NZ_AAYH02000030.1|	72790	365.613	99.6	99.3	99.12	98.8	98.6	96.93	94.18	92.23	91.42	90.25
BACT_332|gi|218292470|ref|NZ_ACCK01000063.1|	5845	45.5518	100	100	99.06	98.55	98.07	96.92	93.28	72.8	37.26	8.73
BACT_852|gi|145218699|ref|NZ_AAXE02000025.1|	813	194.573	99.88	99.02	98.77	98.4	98.15	96.92	94.59	93.6	91.88	89.54
BACT_1022|gi|197303120|ref|NZ_ABOU02000042.1|	53405	75.9904	99.18	98.87	98.69	98.14	97.84	96.92	96.2	95.66	90.17	75.48
BACT_1319|gi|224485929|ref|NZ_EQ999682.1|	582	93.7285	100	100	99.83	99.14	98.8	96.91	92.96	88.83	84.71	80.76
BACT_191|gi|223713119|gb|ACDR01000058.1|	30540	1071.14	99.93	99.93	99.74	99.08	98.59	96.9	95.54	94.48	93.7	92.84
BACT_184|gi|226332252|gb|ACIC01000068.1|	1509	214.358	99.93	99.6	99.4	97.95	97.81	96.89	95.1	94.17	92.98	91.85
BACT_1024|gi|226332866|gb|ACII01000153.1|	74725	180.488	100	100	99.99	99.95	99.71	96.87	95.62	95.28	95.24	95.17
BACT_3008|gi|154200048|gb|DS362232.1|	72790	362.208	99.46	99.31	99.2	98.83	98.62	96.85	93.56	92.27	91.02	90.11
BACT_1001|gi|239935187|ref|NZ_ABYJ02000304.1|	6164	223.373	98.93	98.91	98.73	98.12	97.36	96.85	96.22	96.14	96.14	95.34
BACT_1002|gi|224993739|ref|NZ_ACFY01000048.1|	31095	197.31	98.55	98.29	98.12	97.86	97.72	96.85	95.54	91.45	83.97	73.11
BACT_1024|gi|226332972|gb|ACII01000047.1|	8331	132.086	100	100	99.88	99.69	99.54	96.82	96.24	95.44	93.91	92.1
BACT_3014|gi|229484720|gb|GG666872.1|	377	123.838	99.73	99.73	99.73	98.67	98.41	96.82	93.63	89.66	86.47	85.68
BACT_5001|gnl|WGS:AECS|M_micronuciformisF0359-1.0_Cont25.1|gb|AECS01000020	1604	1184.01	97.38	97.07	97.01	96.88	96.88	96.82	96.76	96.76	96.57	96.13
BACT_187|gi|261889310|gb|ACPR01000058.1|	1500	487.026	100	99.93	99.8	99	98.33	96.8	94.67	90.6	89.93	89
BACT_186|gi|261889197|gb|ACPQ01000097.1|	17210	58.6343	99.85	99.76	99.67	99.36	99.01	96.8	93.84	84.29	70.1	48.72
BACT_1321|gi|294808325|ref|NZ_ADKP01000125.1|	2346	133.53	98.59	98.51	98.34	97.91	97.74	96.8	95.65	94.63	93.73	93.22
BACT_1002|gi|224993847|ref|NZ_ACFY01000156.1|	66589	134.543	97.98	97.78	97.42	96.99	96.95	96.79	96.74	96.63	96.58	96.5
BACT_3007|gi|222822889|gb|EQ973287.1|	1213	141.083	100	100	99.92	99.59	98.43	96.78	95.55	93.32	91.51	89.69
BACT_186|gi|261889171|gb|ACPQ01000123.1|	1301	151.308	100	99.92	99.62	98.46	98.16	96.77	95.54	92.93	91.39	89.78
BACT_530|gi|209916825|ref|NC_011411.1|	4082	175.103	99.46	98.92	98.14	97.94	97.77	96.77	95.61	94.27	91.4	90.4
BACT_3005|gi|222822991|gb|EQ973409.1|	771	156.403	100	99.87	99.74	98.7	98.7	96.76	94.29	92.74	89.75	86.51
BACT_186|gi|261889268|gb|ACPQ01000026.1|	5493	64.9031	99.69	99.56	99.54	99.04	98.74	96.76	94.68	85.49	70.85	56.38
BACT_424|gi|224983084|ref|NZ_ABVR01000030.1|	45350	92.5968	99.99	99.91	99.78	99.16	98.77	96.75	83.53	53.69	30.7	21.53
BACT_1021|gi|146386244|ref|NZ_AAYG02000028.1|	89409	46.8302	99.69	99.64	99.59	99.3	99.22	96.75	84.4	58.89	31.16	14.28
BACT_192|gi|298484546|ref|NZ_GG774863.1|	1226	1566.77	100	100	100	100	99.35	96.74	93.88	92.66	92.17	91.44
BACT_175|gi|221217343|ref|NZ_ACBW01000281.1|	672	162.515	100	100	100	98.96	98.51	96.73	94.49	91.22	88.84	86.76
BACT_851|gi|209953421|ref|NZ_ABYH01000269.1|	2628	183.372	99.85	99.85	99.24	98.9	98.06	96.73	93.8	91.93	88.89	85.62
BACT_3007|gi|222822879|gb|EQ973297.1|	672	155.501	99.85	99.85	99.26	98.96	98.81	96.73	95.09	93.15	91.22	90.18
BACT_1024|gi|226332998|gb|ACII01000021.1|	33328	103.868	99.72	99.46	97.78	96.94	96.93	96.73	96.72	96.7	96.48	96.06
BACT_395|gi|160931206|ref|NZ_ABCB02000005.1|	26694	43.0627	100	99.82	99.08	98.25	98.22	96.72	85.6	60.4	29.06	10.35
BACT_332|gi|218293909|ref|NZ_ACCK01000420.1|	7128	58.6818	98.96	98.96	98.91	98.6	98.54	96.72	93.66	89.65	76.37	51.08
BACT_851|gi|209953317|ref|NZ_ABYH01000165.1|	1612	121.187	99.63	99.57	99.26	98.45	98.14	96.71	94.42	92.74	90.69	89.95
BACT_418|gi|139439849|ref|NZ_AAVN02000013.1|	44709	183.061	98.77	98.29	97.91	97.46	97.24	96.71	96.1	95.58	95.25	94.59
BACT_1321|gi|294806186|ref|NZ_ADKP01000032.1|	1574	94.9269	99.94	99.94	99.75	98.73	98.41	96.7	94.47	91.49	90.53	86.91
BACT_852|gi|145218747|ref|NZ_AAXE02000073.1|	1421	282.848	98.24	98.1	98.03	97.82	97.61	96.69	96.13	95.5	95.07	94.51
BACT_192|gi|298484430|ref|NZ_GG774839.1|	14392	119.066	99.38	99.17	98.73	97.95	97.67	96.66	94.07	90.61	83.01	71.34
BACT_1311|gi|294643834|ref|NZ_ADMP01000048.1|	5498	65.8463	99.82	99.78	99.51	99.38	98.67	96.65	91.32	76.57	66.55	57.46
BACT_184|gi|226332216|gb|ACIC01000104.1|	13726	191.861	99.55	99.1	98.61	98.02	97.63	96.64	95.4	93.68	92.16	89.27
BACT_184|gi|226332189|gb|ACIC01000131.1|	49904	213.792	99.51	99.18	98.48	97.6	97.26	96.63	95.8	95.13	94.51	93.84
BACT_852|gi|145218790|ref|NZ_AAXE02000116.1|	1541	2834.18	97.66	97.66	96.95	96.82	96.82	96.63	96.3	96.04	95.78	95.72
BACT_538|gi|223045219|ref|NZ_ACEP01000169.1|	1365	54.296	97.07	96.92	96.63	96.63	96.63	96.63	96.48	86.59	70.77	41.68
BACT_1002|gi|224993732|ref|NZ_ACFY01000041.1|	12365	183.79	96.88	96.81	96.64	96.63	96.62	96.62	96.62	96.62	96.62	96.55
BACT_3014|gi|229484723|gb|GG666869.1|	443	52.4221	96.61	96.61	96.61	96.61	96.61	96.61	96.61	95.03	65.46	26.64
BACT_893|gi|260101249|ref|NZ_ACBX02000053.1|	2380	4545.51	99.03	97.56	96.76	96.72	96.72	96.6	96.51	96.01	94.79	93.53
BACT_1321|gi|294807764|ref|NZ_ADKP01000089.1|	673	150.831	100	99.7	99.41	98.66	98.37	96.58	95.25	93.46	91.23	89.6
BACT_852|gi|145218782|ref|NZ_AAXE02000108.1|	136179	619.352	97.48	97.12	96.94	96.8	96.74	96.58	96.44	96.4	96.35	96.3
BACT_1311|gi|294643078|ref|NZ_ADMP01000005.1|	671	161.212	100	99.85	99.4	98.66	98.21	96.57	94.63	92.25	91.21	88.38
BACT_186|gi|261889165|gb|ACPQ01000129.1|	671	144.367	99.7	99.7	99.25	99.11	98.66	96.57	94.78	93	91.36	90.16
BACT_1382|gi|301029594|ref|NZ_GG772328.1|	2246	206.2	99.42	98.71	98.31	97.82	97.46	96.57	95.1	94.57	93.81	93.1
BACT_3007|gi|222822898|gb|EQ973278.1|	1583	77.2925	99.81	99.62	99.49	98.48	98.23	96.53	87.93	77.32	71.38	65.07
BACT_191|gi|223713037|gb|ACDR01000140.1|	836	1648.81	96.89	96.89	96.65	96.65	96.65	96.53	96.53	96.53	96.53	96.41
BACT_186|gi|261889259|gb|ACPQ01000035.1|	2153	59.5114	99.3	99.16	98.98	98.19	97.96	96.52	93.73	82.49	67.35	47.75
BACT_1024|gi|226332909|gb|ACII01000110.1|	61775	161.567	99.07	99.02	98.91	98.1	97.51	96.52	96.35	96.19	96	95.77
BACT_1311|gi|294647140|ref|NZ_ADMP01000241.1|	1059	128.245	100	100	99.72	99.24	98.77	96.51	93.39	91.12	89.14	88.01
BACT_184|gi|226332219|gb|ACIC01000101.1|	155278	209.207	99.24	98.93	98.55	97.78	97.57	96.49	95.67	94.91	94.09	93.36
BACT_1024|gi|226332907|gb|ACII01000112.1|	69886	139.654	100	100	99.6	98.77	98.24	96.48	96.1	95.78	95.57	95.38
BACT_184|gi|226332215|gb|ACIC01000105.1|	92724	166.258	99.35	99.1	98.59	98.13	97.95	96.48	95.02	93.41	91.66	90.25
BACT_1378|gi|300916055|ref|NZ_GG771495.1|	2360	80.7081	99.28	99.24	98.77	98.47	98.39	96.48	95.25	92.29	90.13	86.19
BACT_3005|gi|222823008|gb|EQ973392.1|	1783	201.373	100	99.94	99.72	98.77	97.76	96.47	94.17	93.27	92.32	91.19
BACT_1313|gi|298388222|ref|NZ_GG774738.1|	1441	381.508	99.31	99.31	99.1	98.47	97.99	96.46	95.56	94.93	93.89	91.95
BACT_1002|gi|224993751|ref|NZ_ACFY01000060.1|	36688	185.31	97.53	97.21	96.9	96.63	96.6	96.45	96.3	96.27	96.27	96.2
BACT_184|gi|226332057|gb|ACIC01000263.1|	506	75.5573	100	100	99.8	99.41	99.21	96.44	92.89	83.2	70.75	57.51
BACT_186|gi|261889169|gb|ACPQ01000125.1|	1037	181.639	99.9	99.81	99.42	98.94	98.36	96.43	94.79	93.83	92.96	91.22
BACT_1002|gi|224993795|ref|NZ_ACFY01000104.1|	101882	156.578	97.8	97.16	96.94	96.66	96.61	96.42	96.19	95.86	95.38	95.15
BACT_391|gi|229504871|ref|NZ_ACIO01001223.1|	919	172.793	100	100	99.89	99.24	98.48	96.41	93.8	91.19	89.23	85.64
BACT_1311|gi|294643331|ref|NZ_ADMP01000018.1|	1422	128.307	100	99.93	99.65	99.23	99.23	96.41	94.02	92.62	90.51	89.38
BACT_184|gi|226332101|gb|ACIC01000219.1|	1700	119.838	99.88	99.71	99.47	99.18	98.76	96.41	95.12	94.06	89.94	84.06
BACT_1313|gi|298388257|ref|NZ_GG774752.1|	744	147.054	99.6	99.6	99.6	97.58	97.58	96.37	95.03	93.55	90.19	89.38
BACT_852|gi|145218751|ref|NZ_AAXE02000077.1|	1017	559.224	97.15	97.05	96.85	96.76	96.76	96.36	96.17	95.67	95.08	94.59
BACT_1311|gi|294643337|ref|NZ_ADMP01000020.1|	19411	73.3388	99.81	99.71	99.63	99.19	98.96	96.33	91.57	85.13	76.36	66.53
BACT_1311|gi|294643117|ref|NZ_ADMP01000009.1|	16327	52.071	99.95	99.88	99.71	99.31	99.09	96.31	86.14	71.94	50.59	32.26
BACT_1002|gi|224993840|ref|NZ_ACFY01000149.1|	1191	106.903	99.92	99.92	99.92	99.33	99.08	96.31	94.12	92.44	88.25	81.53
BACT_1320|gi|294778186|ref|NZ_ADKO01000102.1|	24067	1688.31	99.46	98.91	98.1	97.58	97.39	96.29	95.61	94.95	94.31	93.78
BACT_190|gi|226332010|gb|ACIB01000046.1|	13488	74.6782	100	100	99.83	99.21	98.84	96.28	93.97	90.35	85.69	77.19
BACT_851|gi|209953353|ref|NZ_ABYH01000201.1|	3197	143.88	99.78	99.69	99.59	98.94	98.44	96.28	93.74	91.68	90.37	89.18
BACT_1022|gi|197303218|ref|NZ_ABOU02000046.1|	55149	81.0152	97.02	96.97	96.9	96.8	96.71	96.28	95.67	95.31	94.58	88.08
BACT_332|gi|218292467|ref|NZ_ACCK01000062.1|	12265	54.7721	97.26	97.22	97.16	96.89	96.88	96.27	93.84	84.51	69.22	38.81
BACT_1311|gi|294646131|ref|NZ_ADMP01000180.1|	1574	90.2656	99.81	99.56	99.3	98.79	98.03	96.25	93.65	92.88	88.95	87.1
BACT_528|gi|223715015|ref|NZ_ACGN01000001.1|	3109	65.1396	99.94	99.9	99.71	99.42	99.29	96.24	74.72	60.6	50.69	38.28
BACT_1022|gi|197301538|ref|NZ_ABOU02000010.1|	15975	66.5208	98.98	98.65	98.25	97.85	97.5	96.24	94.4	91.31	82.03	60.56
BACT_1002|gi|224993761|ref|NZ_ACFY01000070.1|	559	609.909	98.57	97.85	97.85	97.5	97.32	96.24	95.17	91.23	88.37	87.3
BACT_1002|gi|224993715|ref|NZ_ACFY01000024.1|	19616	178.918	98.08	96.8	96.65	96.48	96.48	96.24	96.09	95.97	95.63	95.61
BACT_893|gi|260101232|ref|NZ_ACBX02000036.1|	13176	7505.17	96.96	96.85	96.68	96.27	96.24	96.23	96.17	96.17	96.17	96.16
BACT_186|gi|261889173|gb|ACPQ01000121.1|	1429	132.309	99.93	99.79	99.72	99.44	99.37	96.22	94.68	93.21	91.46	89.99
BACT_191|gi|223713138|gb|ACDR01000039.1|	4709	1236.55	99.72	99.11	98.87	98.36	97.71	96.22	93.76	92.95	92.19	91.57
BACT_175|gi|221217302|ref|NZ_ACBW01000240.1|	2692	181.266	99.59	99.55	99.37	97.14	96.99	96.21	95.36	94.39	93.16	91.42
BACT_852|gi|145218691|ref|NZ_AAXE02000017.1|	1262	173.941	98.49	98.26	98.18	97.94	97.86	96.2	95.32	94.37	93.9	93.03
BACT_184|gi|226332184|gb|ACIC01000136.1|	73040	487.55	98.06	97.89	97.58	97.14	96.99	96.19	95.87	95.52	95.01	94.75
BACT_184|gi|226332142|gb|ACIC01000178.1|	4894	106.037	99.37	99.37	99.33	98.22	97.77	96.16	94.81	93.18	89.48	84.63
BACT_3014|gi|229484728|gb|GG666864.1|	1012	121.972	100	99.8	99.21	98.32	98.12	96.15	94.57	93.18	92.19	89.62
BACT_1313|gi|298388012|ref|NZ_GG774716.1|	61882	100.045	99.46	99.38	99.12	98.54	98.17	96.12	94.56	92.96	90.31	83.14
BACT_369|gi|197282616|gb|ABQR01000074.1|	1644	314.63	100	100	100	99.76	99.03	96.11	95.62	95.01	92.64	89.17
BACT_1025|gi|138261866|ref|NZ_AAVP02000017.1|	57511	33.2323	99.94	99.9	99.89	99.88	99.88	96.1	61.51	18.73	5.38	1.36
BACT_191|gi|223713148|gb|ACDR01000029.1|	28355	1474.45	99.57	98.85	98.12	97.32	97.14	96.09	95.6	94.84	94.35	93.69
BACT_851|gi|209953518|ref|NZ_ABYH01000366.1|	735	213.678	99.86	99.86	99.05	97.82	97.55	96.05	95.24	94.29	92.52	89.8
BACT_533|gi|218455351|gb|ACAC01000162.1|	2165	72.4647	100	99.91	99.31	98.2	98.11	96.03	93.95	90.44	77.74	51.55
BACT_1337|gi|296531679|ref|NZ_GG770732.1|	603	108.942	100	100	99.17	98.84	98.67	96.02	93.03	89.55	86.57	84.74
BACT_332|gi|218294005|ref|NZ_ACCK01000439.1|	4950	71.1764	97.13	97.09	96.67	96.67	96.67	96.02	96.02	95.58	92.93	81.72
BACT_191|gi|223713129|gb|ACDR01000048.1|	55431	1183.5	99.24	98.76	98.31	97.74	97.46	95.99	94.42	93.24	92.11	91.27
BACT_391|gi|229504740|ref|NZ_ACIO01001092.1|	594	142.454	100	100	100	99.66	99.66	95.96	81.48	75.08	62.96	55.05
BACT_182|gi|213019926|ref|NZ_ABVQ01000013.1|	817	103.597	99.88	99.76	99.63	98.78	98.29	95.96	90.45	86.66	82.62	77.72
BACT_184|gi|226332250|gb|ACIC01000070.1|	67684	269.533	99.69	99.43	98.98	98.08	97.72	95.96	94.81	93.68	92.76	91.89
BACT_1382|gi|301030115|ref|NZ_GG772339.1|	1650	143.407	100	99.27	99.09	98.42	98.12	95.94	93.82	89.64	86.97	85.94
BACT_332|gi|218292579|ref|NZ_ACCK01000089.1|	1400	142.297	100	99.86	99.5	99	98.71	95.93	93.71	91.79	89.43	87.36
BACT_3015|gi|302859456|gb|GL383998.1|	710	175.63	100	100	100	100	100	95.92	93.52	91.69	88.59	85.49
BACT_1001|gi|239934905|ref|NZ_ABYJ02000163.1|	440	65.0705	100	99.77	99.55	98.18	97.73	95.91	90.68	73.18	57.95	43.86
BACT_1311|gi|294645580|ref|NZ_ADMP01000148.1|	63038	64.9166	99.97	99.94	99.8	99.09	98.65	95.9	90.7	75.66	58.76	46.03
BACT_639|gi|223983690|ref|NZ_ACCF01000065.1|	1536	130.655	99.87	99.28	99.02	97.66	97.53	95.9	94.34	91.41	89.71	88.93
BACT_1139|gi|260590207|ref|NZ_ACBY02000050.1|	1439	238.566	97.57	97.43	97.43	96.94	96.59	95.9	94.16	93.61	92.91	92.91
BACT_1002|gi|224993749|ref|NZ_ACFY01000058.1|	89231	200.977	97.33	96.92	96.71	96.41	96.26	95.89	95.55	95.05	94.46	93.91
BACT_194|gi|163805981|ref|NZ_ABFZ02000007.1|	5142	2281.07	97.01	96.75	96.01	96.01	95.99	95.88	95.84	95.76	95.72	95.66
BACT_1314|gi|301311802|ref|NZ_GG775002.1|	1665	749.647	100	99.76	97.78	97.24	96.52	95.86	94.89	93.21	92.25	91.11
BACT_545|gi|253795433|ref|NZ_ACOP02000103.1|	604	78.457	100	100	99.67	98.84	98.18	95.86	93.54	90.07	87.09	84.44
BACT_496|gi|138275205|ref|NZ_AAXB02000032.1|	4042	141.488	98.81	98.81	98.74	98.54	98.32	95.84	93.47	88.89	85.38	82.01
BACT_1313|gi|298388249|ref|NZ_GG774749.1|	865	254.14	98.15	98.15	97.69	97.69	97.69	95.84	94.91	92.72	90.64	89.13
BACT_1022|gi|197302388|ref|NZ_ABOU02000031.1|	33214	80.3884	97.87	97.43	97.27	96.76	96.63	95.79	95.19	94	92.06	85.29
BACT_852|gi|145218785|ref|NZ_AAXE02000111.1|	164825	595.515	96.66	96.56	96.46	96.16	96.1	95.79	95.59	95.42	95.26	95.13
BACT_1024|gi|226332831|gb|ACII01000188.1|	756	193.918	100	100	100	100	99.74	95.77	95.63	95.63	95.5	94.97
BACT_3008|gi|154200055|gb|DS362225.1|	17937	480.906	96.51	96.16	96.12	96.04	96.02	95.76	95.52	95.26	95	94.74
BACT_1311|gi|294644715|ref|NZ_ADMP01000093.1|	18285	74.0137	99.14	98.86	98.63	97.51	97.13	95.73	94.89	91.88	86.09	80.33
BACT_187|gi|261889303|gb|ACPR01000065.1|	535	101.52	100	99.63	99.44	98.69	98.69	95.7	90.84	87.1	85.61	80.19
BACT_184|gi|226332304|gb|ACIC01000016.1|	3160	143.205	99.62	99.56	98.42	97.72	97.5	95.7	93.35	92.18	90.76	88.96
BACT_332|gi|218293886|ref|NZ_ACCK01000417.1|	649	33.8783	100	100	100	96.76	96.76	95.69	73.96	30.97	0	0
BACT_175|gi|221217065|ref|NZ_ACBW01000003.1|	14800	89.1155	96.79	96.75	96.56	96.3	96.19	95.69	95.23	94.89	93.46	91.35
BACT_1002|gi|224993733|ref|NZ_ACFY01000042.1|	17187	137.421	96.14	95.68	95.68	95.68	95.68	95.68	95.67	95.64	95.61	95.58
BACT_184|gi|226332266|gb|ACIC01000054.1|	4731	121.707	100	100	99.89	98.6	98.16	95.67	93.91	91.69	86.58	80.96
BACT_193|gi|223712899|gb|ACDI01000065.1|	11838	731.012	99.92	99.2	98.25	97.27	96.87	95.67	95.25	94.83	94.35	93.94
BACT_1321|gi|294806010|ref|NZ_ADKP01000018.1|	1430	130.58	100	99.79	99.16	98.32	98.04	95.66	93.78	91.89	89.86	86.92
BACT_184|gi|226332110|gb|ACIC01000210.1|	20940	245.76	99.43	98.58	97.87	96.72	96.51	95.66	94.48	93.27	92.45	90.89
BACT_191|gi|223713052|gb|ACDR01000125.1|	79659	1334.42	99.07	98.89	98.46	97.57	97.2	95.64	94.21	93.13	92.06	91.37
BACT_391|gi|229504810|ref|NZ_ACIO01001162.1|	938	146.907	100	100	100	99.36	99.15	95.63	92.54	90.09	89.13	87.42
BACT_130|gi|229164774|ref|NZ_ACLY01000194.1|	1396	101.394	100	100	100	99.5	99.21	95.63	91.69	81.81	72.21	67.69
BACT_1311|gi|294643036|ref|NZ_ADMP01000001.1|	36381	63.6054	99.82	99.61	98.99	98.14	97.91	95.62	92.22	85.53	75.63	57.21
BACT_1022|gi|197302347|ref|NZ_ABOU02000029.1|	9454	67.5019	98.75	98.6	98.18	97.13	96.76	95.61	88.48	82.94	70.71	52.17
BACT_1312|gi|293369487|ref|NZ_ADMO01000029.1|	658	147.043	100	99.85	99.24	98.63	98.48	95.59	93.16	91.03	89.97	86.32
BACT_184|gi|226332205|gb|ACIC01000115.1|	5409	209.976	99.93	99.72	99.43	98.8	98.45	95.56	92.57	87.39	83.64	81.25
BACT_639|gi|223985000|ref|NZ_ACCF01000142.1|	55636	273.978	100	99.97	99.85	99.2	98.56	95.55	94.02	92.51	90.56	89.11
BACT_191|gi|223713016|gb|ACDR01000161.1|	4603	730.9	99.54	99.5	99	98.02	97.63	95.55	94.22	92.83	91.01	89.59
BACT_1022|gi|197303155|ref|NZ_ABOU02000044.1|	15218	69.6978	98.84	98.6	98.23	97.53	97.44	95.54	92.28	87.87	79.67	64.29
BACT_187|gi|261889301|gb|ACPR01000067.1|	515	196.938	100	100	100	99.61	98.64	95.53	93.79	92.82	88.93	82.14
BACT_184|gi|226332270|gb|ACIC01000050.1|	7099	186.806	100	99.99	99.66	99.04	98.77	95.53	93.77	93.25	92.8	91.93
BACT_191|gi|223712973|gb|ACDR01000204.1|	601	899.243	100	99.67	99.5	98.84	98.5	95.51	94.18	93.51	93.34	93.18
BACT_191|gi|223712968|gb|ACDR01000209.1|	512	732.289	100	100	100	98.24	98.05	95.51	94.34	94.14	93.36	92.38
BACT_496|gi|138275479|ref|NZ_AAXB02000044.1|	1493	76.2612	100	99.53	98.86	98.59	98.06	95.51	85.73	75.69	67.98	54.39
BACT_184|gi|226332165|gb|ACIC01000155.1|	3027	158.501	99.77	99.67	99.11	98.15	97.98	95.47	93.89	92.57	91.01	89.3
BACT_1321|gi|294808223|ref|NZ_ADKP01000117.1|	6025	48.4148	100	99.97	99.83	98.92	98.37	95.45	88.41	72.23	45.73	24.17
BACT_1314|gi|301312494|ref|NZ_GG775016.1|	1544	129.604	100	100	99.81	99.09	98.58	95.4	91.13	87.76	85.69	81.93
BACT_1024|gi|226332936|gb|ACII01000083.1|	5795	165.302	99.83	99.43	98.03	96.62	95.79	95.38	95.38	95.38	95.38	95.38
BACT_332|gi|218292545|ref|NZ_ACCK01000078.1|	26347	49.5341	96.28	96.25	96.11	95.84	95.76	95.37	94.34	82.98	49.23	20.66
BACT_1321|gi|294806415|ref|NZ_ADKP01000039.1|	6125	83.3127	99.2	98.76	97.8	97.39	96.96	95.36	93.34	87.98	84.26	80.18
BACT_1313|gi|298388120|ref|NZ_GG774719.1|	17626	76.9487	99.56	99.44	99.11	98.18	97.82	95.35	92.72	90.25	87.93	81.43
BACT_332|gi|218294003|ref|NZ_ACCK01000437.1|	1694	73.7161	95.93	95.81	95.4	95.34	95.34	95.34	93.15	89.55	87.19	81.29
BACT_332|gi|218293854|ref|NZ_ACCK01000413.1|	2850	79.4484	96.25	96.14	96.11	96.07	96.07	95.33	95.05	90.53	84.88	59.02
BACT_184|gi|226332257|gb|ACIC01000063.1|	51150	183.238	99.51	99.3	98.79	98.1	97.69	95.32	93.26	90.9	88.33	85.77
BACT_184|gi|226332111|gb|ACIC01000209.1|	1278	125.264	100	99.84	99.22	97.81	97.5	95.31	93.11	91.78	90.61	88.58
BACT_1312|gi|293371174|ref|NZ_ADMO01000070.1|	11912	130.464	99.56	99.21	98.9	98.35	97.86	95.31	92.41	88.94	84.55	79.79
BACT_3005|gi|222823005|gb|EQ973395.1|	1427	72.8998	100	99.65	96.57	96.57	96.57	95.3	80.45	60.69	35.39	21.02
BACT_186|gi|261889266|gb|ACPQ01000028.1|	18559	60.7801	99.82	99.71	99.49	98.73	98.25	95.29	90.03	80.41	62.95	43.94
BACT_184|gi|226332158|gb|ACIC01000162.1|	58816	255.126	99.08	98.7	98.09	97.32	96.96	95.27	93.4	92.1	90.8	89.53
BACT_1022|gi|197302997|ref|NZ_ABOU02000039.1|	84041	86.1297	95.6	95.5	95.47	95.42	95.39	95.27	95.15	93.46	84.38	62.38
BACT_183|gi|197304087|ref|NZ_ABQC02000007.1|	1561	445.769	98.53	98.4	98.21	97.95	97.37	95.26	92.25	91.74	91.54	91.1
BACT_1311|gi|294645027|ref|NZ_ADMP01000112.1|	653	113.588	99.85	99.85	99.39	98.77	98.47	95.25	92.8	89.43	85.91	83.77
BACT_1021|gi|146386240|ref|NZ_AAYG02000024.1|	22249	82.8317	100	100	100	99.97	99.74	95.24	79.41	60.73	36.64	24.36
BACT_176|gi|208431323|ref|NZ_ABWZ01000096.1|	2489	281.079	100	100	100	98.11	97.83	95.22	93.41	91.56	91.12	88.79
BACT_1002|gi|224993722|ref|NZ_ACFY01000031.1|	85784	313.151	97.73	97.33	96.59	96.3	96.15	95.22	93.44	91	88.99	87.9
BACT_1025|gi|138261535|ref|NZ_AAVP02000005.1|	123596	36.5292	99.63	99.55	99.5	99.41	99.37	95.21	64.21	23.1	6.77	3.76
BACT_1116|gi|228477847|ref|NZ_ACLO01000084.1|	500	421.514	100	99.8	99.2	97.8	97.8	95.2	95	94	93.4	93.2
BACT_397|gi|207998291|ref|NZ_ABWO01000115.1|	4129	313.776	98.64	98.5	98.21	97.14	96.51	95.2	93.22	88.37	84.06	81.5
BACT_191|gi|223713170|gb|ACDR01000007.1|	20938	2113.83	96.37	96.16	96.09	95.88	95.69	95.2	94.91	94.67	94.4	94.13
BACT_184|gi|226332163|gb|ACIC01000157.1|	1829	188.916	99.89	99.84	98.8	98.58	98.41	95.19	91.96	89.99	82.56	78.79
BACT_332|gi|218292308|ref|NZ_ACCK01000031.1|	1425	77.8288	95.79	95.72	95.16	95.16	95.16	95.16	95.16	94.6	93.05	91.02
BACT_1024|gi|226332870|gb|ACII01000149.1|	35533	175.218	99.81	99.7	99.1	98.69	98.34	95.15	94.62	94.54	94.5	94.32
BACT_1024|gi|226332851|gb|ACII01000168.1|	31272	158.806	97.56	97.49	97.29	96.01	95.58	95.14	94.61	93.94	93.37	92.56
BACT_332|gi|218292318|ref|NZ_ACCK01000033.1|	50148	44.3498	96.83	96.73	96.45	96.35	96.35	95.13	86.84	58.8	30.91	12.44
BACT_184|gi|226332222|gb|ACIC01000098.1|	7675	127.878	99.93	99.45	99.15	98.29	97.84	95.11	92.95	90.57	87.35	84.94
BACT_1355|gi|293569555|ref|NZ_ABQI01000079.1|	1367	414.928	99.2	98.68	97.37	95.61	95.54	95.1	93.78	93.64	93.56	93.42
BACT_852|gi|145218762|ref|NZ_AAXE02000088.1|	440706	650.942	95.65	95.53	95.39	95.2	95.16	95.06	95.03	95.01	94.97	94.96
BACT_332|gi|218292243|ref|NZ_ACCK01000012.1|	34290	43.5615	97.45	97.4	97.06	96.58	96.4	95.05	88.31	63.97	26.18	9.2
BACT_1321|gi|294810044|ref|NZ_ADKP01000209.1|	22220	56.1967	99.96	99.92	99.85	99.06	98.27	95.04	89.01	81.96	69.3	46.63
BACT_851|gi|209953658|ref|NZ_ABYH01000506.1|	605	99.0876	99.5	99.34	99.01	98.35	97.85	95.04	92.56	90.08	87.93	83.47
BACT_1001|gi|239935857|ref|NZ_ABYJ02000363.1|	927	212.955	98.06	97.63	97.41	96.33	96.12	95.04	93.96	92.66	86.52	83.28
BACT_175|gi|221217209|ref|NZ_ACBW01000147.1|	20368	786.427	97.34	97.04	96.74	95.9	95.81	95.03	94.44	93.85	93.4	92.83
BACT_893|gi|260101240|ref|NZ_ACBX02000044.1|	47770	7450.04	95.5	95.43	95.27	95.08	95.05	95.03	95.02	95.02	95.01	95.01
BACT_852|gi|145218781|ref|NZ_AAXE02000107.1|	281544	950.575	95.46	95.4	95.24	95.16	95.14	95.03	94.95	94.92	94.89	94.86
BACT_191|gi|223713167|gb|ACDR01000010.1|	185124	1470.13	97.72	97.39	96.96	96.39	96.13	95.01	94.05	93.26	92.56	91.98
BACT_191|gi|223712986|gb|ACDR01000191.1|	800	456.668	100	100	99.88	99.88	99.75	95	88.88	87.75	86	84.5
BACT_1311|gi|294647616|ref|NZ_ADMP01000272.1|	15684	57.8132	99.92	99.92	99.65	99.05	98.69	95	91.62	82.56	68.22	48.06
BACT_175|gi|221217134|ref|NZ_ACBW01000072.1|	958	474.394	100	100	100	98.54	97.81	94.99	92.38	91.02	87.37	84.86
BACT_1311|gi|294644203|ref|NZ_ADMP01000068.1|	6960	49.7309	99.64	99.45	98.23	97	96.9	94.99	92.26	71.78	54.17	30.22
BACT_852|gi|145218688|ref|NZ_AAXE02000014.1|	858	569.687	99.42	98.95	98.83	98.14	97.67	94.99	91.72	91.14	89.86	85.55
BACT_546|gi|160942540|ref|NZ_ABED02000007.1|	7326	117.979	100	100	99.84	98.69	98.4	94.98	92.32	87.66	79.55	69.57
BACT_1311|gi|294644637|ref|NZ_ADMP01000089.1|	2192	236.536	99.82	99.77	99.68	98.68	98.18	94.98	88.64	86.95	82.71	79.65
BACT_1463|gi|289426605|ref|NZ_ADJL01000007.1|	516	1343.4	98.45	98.45	97.87	97.48	97.09	94.96	93.41	90.31	84.69	84.3
BACT_852|gi|145218784|ref|NZ_AAXE02000110.1|	3628	1940.99	96.89	96.42	95.78	95.07	95.04	94.96	94.87	94.82	94.79	94.74
BACT_3015|gi|302859744|gb|GL383996.1|	120618	201.94	95.9	95.75	95.55	95.18	95.14	94.92	94.73	94.61	94.41	94.15
BACT_1312|gi|293370121|ref|NZ_ADMO01000042.1|	1826	207.097	99.84	99.34	99.07	97.81	97.26	94.91	93.21	91.89	89.92	88.94
BACT_391|gi|229504683|ref|NZ_ACIO01001035.1|	1471	98.4738	100	99.8	96.6	96.33	96.13	94.9	91.84	85.25	69	62.75
BACT_186|gi|261889282|gb|ACPQ01000012.1|	11120	35.8969	99.98	99.79	99.65	99.31	99.13	94.89	63.9	28.63	8.52	1.69
BACT_194|gi|163805983|ref|NZ_ABFZ02000009.1|	24919	3390.86	95.28	95.26	95.26	95.21	95.19	94.89	93.97	93.12	91.44	89.47
BACT_332|gi|218294154|ref|NZ_ACCK01000471.1|	3946	316.415	96.98	96.81	95.24	94.93	94.91	94.88	94.88	94.88	94.88	94.88
BACT_1022|gi|197303921|ref|NZ_ABOU02000055.1|	121567	96.1122	96.12	95.77	95.32	95.09	95.03	94.86	94.57	94.02	93.57	92.15
BACT_1312|gi|293371840|ref|NZ_ADMO01000089.1|	4040	58.3772	100	99.93	99.41	98.71	98.04	94.85	91.51	85.42	74.5	54.53
BACT_184|gi|226332267|gb|ACIC01000053.1|	3401	145.34	99.94	99.85	99.5	98.38	96	94.8	93.56	91.59	88.92	87.06
BACT_1002|gi|224993824|ref|NZ_ACFY01000133.1|	5889	173.977	97.67	97.4	96.65	96.3	96.04	94.8	93.94	93.09	92.29	91.36
BACT_391|gi|229504917|ref|NZ_ACIO01001268.1|	653	147.268	100	100	100	98.16	97.4	94.79	93.11	89.28	86.22	84.23
BACT_1002|gi|224993804|ref|NZ_ACFY01000113.1|	69762	208.511	97.93	96.95	96.4	96.11	95.89	94.79	93.76	92.33	90.94	89.48
BACT_184|gi|226332154|gb|ACIC01000166.1|	112584	229.222	99.3	98.79	98.21	97.18	96.52	94.78	93.84	93.07	92.21	91.29
BACT_332|gi|218292449|ref|NZ_ACCK01000058.1|	10157	64.6039	97.1	96.87	96.52	95.53	95.52	94.75	93.76	92.96	88.62	70.8
BACT_1024|gi|226332990|gb|ACII01000029.1|	52486	107.102	99.92	99.81	99.35	98.02	97.24	94.74	93.14	91.59	90.52	88.27
BACT_393|gi|224228061|ref|NZ_ABYI02000054.1|	817	183.703	98.16	98.16	98.16	97.8	96.45	94.74	93.02	92.17	90.94	87.88
BACT_424|gi|224983071|ref|NZ_ABVR01000017.1|	815	77.9276	100	100	99.63	98.65	98.65	94.72	82.58	75.09	55.58	42.45
BACT_332|gi|218292285|ref|NZ_ACCK01000026.1|	3348	46.7133	98.57	98.42	97.16	97.13	97.13	94.71	91.25	79.03	44.32	11.47
BACT_1320|gi|294777728|ref|NZ_ADKO01000084.1|	23628	1879.99	99.39	98.54	97.91	96.78	96.25	94.7	93.51	92.56	91.62	90.75
BACT_1002|gi|224993704|ref|NZ_ACFY01000013.1|	12596	157.462	98.83	96.56	95.24	95.05	95.02	94.7	94.7	94.59	94.4	94.38
BACT_1321|gi|294808310|ref|NZ_ADKP01000124.1|	17203	52.9837	99.89	99.85	99.73	98.69	98.33	94.69	83.01	71.96	52.19	34.24
BACT_1024|gi|226332923|gb|ACII01000096.1|	6914	113.181	99.38	99.29	98.89	97.9	97.06	94.68	92.31	89.47	87.79	86.19
BACT_332|gi|218292397|ref|NZ_ACCK01000046.1|	3196	45.8758	97.62	97.62	97.4	97.09	97.09	94.65	86.33	66.86	43.15	19.68
BACT_397|gi|207998479|ref|NZ_ABWO01000303.1|	652	81.319	100	100	99.69	96.32	96.01	94.63	83.74	78.22	70.4	59.82
BACT_184|gi|226332132|gb|ACIC01000188.1|	11948	78.2261	97.58	97.09	95.99	95.44	95.25	94.62	94.45	94.26	93.92	91.3
BACT_1315|gi|298378094|ref|NZ_GG774775.1|	1593	199.34	99.94	97.49	96.36	95.92	95.79	94.6	92.66	89.58	85.12	80.92
BACT_192|gi|298484005|ref|NZ_GG774826.1|	65258	111.728	99.62	99.04	98.5	97.72	97.19	94.6	90.75	86.58	80.43	74.07
BACT_545|gi|253795426|ref|NZ_ACOP02000096.1|	574	78.2143	98.78	98.78	98.78	98.43	98.43	94.6	91.29	85.54	83.1	80.31
BACT_3006|gi|222822754|gb|EQ973170.1|	739	87.9093	99.86	99.59	98.78	97.56	96.89	94.59	91.61	88.9	86.6	81.73
BACT_1001|gi|239934882|ref|NZ_ABYJ02000140.1|	497	136.525	100	100	99.4	96.78	96.58	94.57	92.76	89.34	87.53	85.11
BACT_184|gi|226332136|gb|ACIC01000184.1|	11305	110.458	98.32	98.23	97.84	97.4	97.06	94.57	90.33	86.89	80.74	73.28
BACT_194|gi|163805978|ref|NZ_ABFZ02000004.1|	1049	1008.63	94.76	94.76	94.76	94.66	94.66	94.57	94.18	93.61	93.52	93.42
BACT_851|gi|209953167|ref|NZ_ABYH01000015.1|	7341	1173.44	96.34	95.63	95.53	95.27	95.22	94.56	94.44	94.29	93.87	93.16
BACT_3007|gi|222822895|gb|EQ973281.1|	1428	129.635	99.65	99.58	99.23	97.76	97.27	94.54	93	91.67	89.36	86.34
BACT_1022|gi|197302951|ref|NZ_ABOU02000037.1|	30582	86.8236	95.62	95.58	95.19	94.97	94.87	94.54	94.4	94.02	91.05	83.03
BACT_893|gi|260101239|ref|NZ_ACBX02000043.1|	8950	7097.17	96.56	96.44	95.64	94.95	94.7	94.53	94.4	94.31	94.23	94.17
BACT_192|gi|298484493|ref|NZ_GG774844.1|	3573	123.462	98.74	98.57	97.84	96.7	96.45	94.51	92.89	91.35	89.56	87.74
BACT_191|gi|223713109|gb|ACDR01000068.1|	37566	1110.48	95.93	95.86	95.78	95.42	95.29	94.5	93.75	93.1	92.6	92.24
BACT_191|gi|223713116|gb|ACDR01000061.1|	41267	1003.29	97.15	96.52	96.24	95.91	95.76	94.48	93.66	92.92	92.2	91.59
BACT_184|gi|226332127|gb|ACIC01000193.1|	20647	212.08	99.23	98.56	97.92	96.96	96.45	94.47	92.95	92	91.11	90.12
BACT_3015|gi|302858735|gb|GL384014.1|	1552	192.389	97.29	97.1	96.97	95.94	95.88	94.46	88.21	83.44	79.45	77.26
BACT_851|gi|209953318|ref|NZ_ABYH01000166.1|	1004	102.632	99.9	99.8	99.2	97.01	96.31	94.42	92.53	88.15	86.16	83.47
BACT_186|gi|261889212|gb|ACPQ01000082.1|	985	75.2721	99.9	99.59	99.09	98.27	98.17	94.42	89.44	84.97	80.1	72.49
BACT_192|gi|298484543|ref|NZ_GG774862.1|	1342	287.145	100	99.63	99.48	98.66	98.36	94.41	91.13	88.38	86.74	79.88
BACT_1375|gi|301051438|ref|NZ_GG774203.1|	769	29.9766	99.87	99.35	99.09	98.05	97.53	94.41	56.57	2.99	0	0
BACT_428|gi|213966529|ref|NZ_ABZU01000039.1|	2702	69.6358	99.74	99.67	99.48	98.26	97.71	94.41	90.56	86.2	73.35	61.81
BACT_1002|gi|224993856|ref|NZ_ACFY01000165.1|	81154	146.776	96.78	95.94	94.96	94.54	94.51	94.35	94.1	93.92	93.7	93.57
BACT_391|gi|229504903|ref|NZ_ACIO01001254.1|	653	191.228	100	99.85	98.93	97.86	97.24	94.33	90.96	86.68	77.34	76.72
BACT_397|gi|207998317|ref|NZ_ABWO01000141.1|	670	132.542	99.85	99.85	98.66	97.31	97.01	94.33	92.09	89.4	87.61	83.13
BACT_1311|gi|294645637|ref|NZ_ADMP01000151.1|	3774	693.418	99.07	98.57	98.01	96.32	95.42	94.33	93.03	92.1	91.28	90.91
BACT_332|gi|218292365|ref|NZ_ACCK01000040.1|	8409	64.2754	94.52	94.42	94.34	94.34	94.34	94.33	94.1	90.93	74.68	49.33
BACT_1321|gi|294808476|ref|NZ_ADKP01000129.1|	704	92.1818	99.86	99.72	97.59	97.16	96.73	94.32	83.1	78.69	73.72	70.03
BACT_191|gi|223713157|gb|ACDR01000020.1|	5646	647.269	99.73	99.54	98.49	97.66	97.11	94.31	91.23	89.16	86.84	85.49
BACT_192|gi|298484541|ref|NZ_GG774861.1|	1455	146.91	99.86	99.52	98.76	98.28	98.21	94.3	90.31	87.77	87.08	86.25
BACT_1314|gi|301312515|ref|NZ_GG775025.1|	666	130.288	100	99.4	98.95	98.05	97.3	94.29	91.89	89.34	86.04	82.88
BACT_3005|gi|222822996|gb|EQ973404.1|	910	98.4264	99.45	98.68	98.46	97.69	97.58	94.29	88.9	83.3	80.99	74.4
BACT_1311|gi|294647562|ref|NZ_ADMP01000265.1|	18093	61.6734	99.81	99.63	99.46	98.14	97.56	94.26	87.13	76.59	62.69	45.86
BACT_184|gi|226332075|gb|ACIC01000245.1|	887	162.135	100	100	99.44	97.86	96.96	94.25	91.43	88.5	85.23	83.77
BACT_1311|gi|294645030|ref|NZ_ADMP01000113.1|	780	99.7551	99.87	99.23	99.23	97.95	97.82	94.23	89.74	83.97	81.54	79.74
BACT_3008|gi|153859692|ref|NZ_AAYH02000034.1|	78826	413.481	97.58	97.43	97.26	96.76	96.35	94.22	92.59	91.16	88.95	85.62
BACT_893|gi|260101220|ref|NZ_ACBX02000024.1|	2302	6052.07	97.52	95.83	94.96	94.22	94.22	94.22	94.18	94.14	93.96	93.92
BACT_1314|gi|301308916|ref|NZ_GG774977.1|	553	496.769	100	99.46	99.1	98.37	98.19	94.21	93.31	92.41	91.68	91.68
BACT_192|gi|298484550|ref|NZ_GG774865.1|	1054	117.963	100	100	99.91	98.86	98.2	94.21	88.43	85.96	83.87	77.42
BACT_1302|gi|295398780|ref|NZ_ADNT01000126.1|	518	79.1737	99.81	99.61	99.42	97.68	97.68	94.21	88.8	86.68	83.01	77.8
BACT_391|gi|229504316|ref|NZ_ACIO01000671.1|	1757	328.58	99.72	99.32	98.92	97.95	97.32	94.19	91.06	90.04	87.99	84.97
BACT_1321|gi|294806658|ref|NZ_ADKP01000048.1|	10627	56.7157	99.18	98.92	98.1	97.62	97.29	94.18	88.91	80.86	69.75	53.09
BACT_3008|gi|154200045|gb|DS362235.1|	78826	414.753	97.64	97.5	97.21	96.75	96.49	94.15	92.84	91.46	89.33	85.96
BACT_536|gi|160914081|ref|NZ_ABAW02000005.1|	8857	261.972	100	99.72	98.86	98.67	98.58	94.1	92.39	89.79	87.66	85.34
BACT_184|gi|226332291|gb|ACIC01000029.1|	24592	160.761	99.78	99.12	98.25	97.27	96.67	94.09	92.33	90.84	88.85	86.15
BACT_191|gi|223713176|gb|ACDR01000001.1|	152036	1425.52	95.98	95.78	95.51	95.16	94.99	94.07	93.36	92.76	92.23	91.71
BACT_533|gi|218455447|gb|ACAC01000066.1|	6216	53.2143	99.79	99.63	99.37	98.1	97.73	94.06	88.85	80.57	59.22	30.47
BACT_3015|gi|302859380|gb|GL383999.1|	88615	233.743	94.31	94.29	94.14	94.09	94.09	94.06	93.96	93.85	93.75	93.69
BACT_191|gi|223713123|gb|ACDR01000054.1|	18131	790.255	99.66	99.17	98.79	97.24	96.63	94.05	91.94	90.5	89.38	88.1
BACT_1002|gi|224993845|ref|NZ_ACFY01000154.1|	91768	127.869	95.22	95.04	94.63	94.32	94.26	94.02	93.86	93.76	93.51	93.35
BACT_391|gi|229504819|ref|NZ_ACIO01001171.1|	651	159.455	100	100	100	99.54	99.23	94.01	89.4	89.4	89.09	87.71
BACT_391|gi|229504878|ref|NZ_ACIO01001230.1|	767	146.847	100	100	99.35	98.83	98.31	94	92.7	90.22	87.61	82.66
BACT_184|gi|226332178|gb|ACIC01000142.1|	7413	119.42	98.41	96.59	95.78	95.21	95.06	93.94	92.15	89.42	87.02	83.3
BACT_1312|gi|293372900|ref|NZ_ADMO01000123.1|	1301	235.371	99.77	99.62	99.39	98.69	95.93	93.93	91.24	90.85	90.47	90.32
BACT_332|gi|218292539|ref|NZ_ACCK01000076.1|	8527	49.9126	97.3	96.49	96.27	95.68	95.66	93.93	89.36	79.23	53.98	23.99
BACT_1311|gi|294645019|ref|NZ_ADMP01000111.1|	6837	62.8518	99.5	99.37	99.09	98.58	98.07	93.92	87.16	79.86	70.34	54.92
BACT_366|gi|223713186|gb|ACDJ01000053.1|	1148	111.008	100	100	99.48	98.69	97.82	93.9	91.46	87.11	85.37	80.66
BACT_3005|gi|222823017|gb|EQ973383.1|	5239	142.435	99.64	99.62	99.41	98.72	97.54	93.89	90.3	83.74	78.55	74.59
BACT_1024|gi|226332997|gb|ACII01000022.1|	46067	98.1669	99.62	99.34	97.3	94.57	94.19	93.89	93.84	93.74	93.59	93.06
BACT_1381|gi|301015159|ref|NZ_GG772219.1|	1440	81.8972	99.31	98.96	98.82	97.71	97.57	93.89	82.36	62.78	53.75	48.96
BACT_332|gi|218293780|ref|NZ_ACCK01000402.1|	25361	43.6541	95.94	95.81	95.49	95.01	94.9	93.88	88.29	66.36	34.47	11.45
BACT_1321|gi|294808116|ref|NZ_ADKP01000110.1|	1057	63.1306	99.91	99.24	98.86	96.59	95.46	93.85	81.36	74.46	66.6	54.87
BACT_1312|gi|293369224|ref|NZ_ADMO01000017.1|	4341	225.936	98.36	98.09	97.49	96.73	96.61	93.85	93.07	92.84	92.51	91.98
BACT_1024|gi|226332920|gb|ACII01000099.1|	85969	131.776	99.36	98.04	95.51	94.13	93.98	93.84	93.77	93.74	93.71	93.64
BACT_191|gi|223713155|gb|ACDR01000022.1|	2631	4254.41	94.53	94.45	94.41	94.41	93.84	93.84	93.58	93.39	93.35	93.2
BACT_1321|gi|294809156|ref|NZ_ADKP01000164.1|	1815	58.3906	99.89	99.39	98.4	96.8	96.64	93.83	88.76	70.74	50.91	44.52
BACT_533|gi|218455391|gb|ACAC01000122.1|	713	112.64	99.58	99.44	99.16	97.76	97.62	93.83	88.92	84.01	69	61.99
BACT_190|gi|226331969|gb|ACIB01000087.1|	1619	62.0994	100	99.75	99.63	99.32	99.07	93.82	91.29	89.01	80.17	62.51
BACT_184|gi|226332085|gb|ACIC01000235.1|	1002	93.3463	100	99.8	99.2	97.7	96.71	93.81	91.52	90.02	88.42	85.03
BACT_1311|gi|294645519|ref|NZ_ADMP01000144.1|	840	125.377	99.88	99.64	99.52	99.29	99.17	93.81	89.76	86.07	83.21	79.05
BACT_184|gi|226332166|gb|ACIC01000154.1|	2295	200.003	99.83	99.65	99.08	98.04	97.6	93.81	92.11	89.59	87.28	84.44
BACT_184|gi|226332187|gb|ACIC01000133.1|	43298	211.028	95.87	95.52	95.14	94.9	94.78	93.81	92.95	92.39	91.6	90.17
BACT_191|gi|223713075|gb|ACDR01000102.1|	3337	661.116	100	99.97	98.38	96.01	94.37	93.8	93.35	92.54	91.94	90.68
BACT_391|gi|229501079|ref|NZ_ACIO01000219.1|	8403	361.234	98.67	98.61	98.05	96.03	95.85	93.79	91.32	89.63	87.14	84.54
BACT_187|gi|261889304|gb|ACPR01000064.1|	580	148.103	97.76	93.79	93.79	93.79	93.79	93.79	93.62	90.34	87.41	84.14
BACT_391|gi|229504697|ref|NZ_ACIO01001049.1|	981	80.5637	99.9	99.69	99.08	97.35	97.04	93.78	88.89	79.2	62.9	55.76
BACT_192|gi|298484560|ref|NZ_GG774868.1|	965	159.731	97.72	96.89	96.79	96.27	95.96	93.78	92.12	89.84	86.63	84.87
BACT_371|gi|223982463|ref|NZ_ACCJ01000618.1|	786	285.961	100	100	98.09	95.17	94.15	93.77	93.51	90.08	83.97	79.39
BACT_418|gi|139439702|ref|NZ_AAVN02000011.1|	74115	130.379	94.91	94.77	94.44	94.11	94.05	93.76	93.38	92.89	92.44	92.09
BACT_1321|gi|294808546|ref|NZ_ADKP01000134.1|	909	148.911	100	99.45	99.34	97.91	97.58	93.73	91.42	87.02	84.05	81.96
BACT_1315|gi|298378051|ref|NZ_GG774770.1|	22275	2244.13	98.32	96.93	96.46	95.7	95.49	93.73	90.89	87.8	86.36	85.49
BACT_1311|gi|294647016|ref|NZ_ADMP01000227.1|	22794	59.5716	99.9	99.78	99.58	98.5	97.81	93.7	87.22	79.95	70.33	53.61
BACT_3007|gi|222822881|gb|EQ973295.1|	713	159.363	99.86	99.3	99.16	98.04	97.9	93.69	90.46	87.94	85.83	84.43
BACT_1311|gi|294644013|ref|NZ_ADMP01000062.1|	633	96.5529	100	99.68	99.37	98.26	96.68	93.68	92.26	88.94	85.94	81.2
BACT_1321|gi|294808157|ref|NZ_ADKP01000114.1|	22463	214.694	99.85	99.81	99.44	97.36	96.35	93.63	90	85.7	80.59	74.95
BACT_397|gi|207998461|ref|NZ_ABWO01000285.1|	516	75.7054	100	100	99.22	97.67	97.29	93.6	92.05	85.27	68.02	58.91
BACT_184|gi|226332263|gb|ACIC01000057.1|	27875	201.828	99.01	98.13	96.98	95.94	95.46	93.59	91.29	90.06	88.83	87.27
BACT_1024|gi|226332950|gb|ACII01000069.1|	22729	127.709	99.84	99.11	98.33	95.31	94.38	93.55	93.47	93.38	93.31	93.08
BACT_184|gi|226332125|gb|ACIC01000195.1|	5609	161.48	99.73	98.4	97.13	95.61	95.17	93.55	91.94	90.09	87.54	84.9
BACT_184|gi|226332133|gb|ACIC01000187.1|	55799	167.975	99.21	98.72	98.08	97.01	96.32	93.51	90.91	88.1	85.27	82.32
BACT_186|gi|261889161|gb|ACPQ01000133.1|	569	109.353	100	99.47	99.3	96.84	96.13	93.5	89.1	85.06	78.56	73.11
BACT_1311|gi|294644786|ref|NZ_ADMP01000097.1|	6684	49.5088	99.97	99.93	99.85	98.65	98.22	93.48	81.49	72.74	50.16	30.18
BACT_1024|gi|226332893|gb|ACII01000126.1|	30560	174.366	100	100	99.96	98.9	97.23	93.47	93.29	93.21	93.17	93.1
BACT_1321|gi|294809813|ref|NZ_ADKP01000201.1|	45485	60.6462	99.72	99.66	99.42	98.84	98.41	93.47	81.14	70.28	61.11	50.28
BACT_545|gi|253795435|ref|NZ_ACOP02000105.1|	551	117.711	99.46	99.09	96.91	94.56	94.56	93.47	90.74	86.03	82.4	75.32
BACT_184|gi|226332171|gb|ACIC01000149.1|	51660	130.956	99.35	98.93	98.59	97.89	97.5	93.43	89.17	84.72	79.99	75.9
BACT_1376|gi|300934825|ref|NZ_GG772553.1|	1444	38.9564	99.93	99.93	99.58	97.78	96.4	93.42	77.15	47.85	19.67	7.83
BACT_3005|gi|222822995|gb|EQ973405.1|	849	71.7691	99.53	98.94	97.64	96.82	96.58	93.4	90.34	85.63	77.27	67.73
BACT_639|gi|223986980|ref|NZ_ACCF01000282.1|	1375	140.938	100	100	97.96	94.18	94.04	93.38	92.8	92.29	92	91.27
BACT_1311|gi|294646926|ref|NZ_ADMP01000221.1|	3379	43.2666	99.82	99.38	98.91	97.43	97.13	93.37	82.04	66.2	33.62	12.84
BACT_183|gi|197304089|ref|NZ_ABQC02000009.1|	2197	928.235	96.4	96.36	96.18	95.4	95.13	93.35	90.9	90.67	90.49	90.35
BACT_3008|gi|153859435|ref|NZ_AAYH02000012.1|	1487	140.812	97.11	97.11	96.7	95.63	95.23	93.34	92	89.91	87.63	85.21
BACT_852|gi|145218676|ref|NZ_AAXE02000002.1|	286067	676.156	94.3	94.15	93.84	93.6	93.56	93.33	93.2	93.1	93.01	92.92
BACT_191|gi|223713110|gb|ACDR01000067.1|	23116	1141.3	98.95	98.31	97.44	96.25	95.65	93.32	91.7	90.32	89.38	88.7
BACT_852|gi|145218725|ref|NZ_AAXE02000051.1|	1842	899.533	95.93	95.66	93.65	93.65	93.65	93.32	92.67	92.24	91.37	91.15
BACT_1320|gi|294777362|ref|NZ_ADKO01000081.1|	490426	2490.33	94.32	94.13	93.94	93.7	93.61	93.32	93.02	92.8	92.58	92.34
BACT_184|gi|226332135|gb|ACIC01000185.1|	30280	143.569	99.46	99	98.42	97.72	97.11	93.3	90.58	86.97	84.18	81.15
BACT_1311|gi|294646152|ref|NZ_ADMP01000184.1|	775	83.5613	100	99.61	98.71	98.06	96.39	93.29	90.58	86.58	82.32	79.48
BACT_1050|gi|227365537|ref|NZ_ACKT01000055.1|	1310	927.142	95.5	95.42	95.19	94.96	94.96	93.28	92.44	89.85	87.94	85.42
BACT_852|gi|145218723|ref|NZ_AAXE02000049.1|	1883	397.87	94.32	94.16	93.89	93.63	93.57	93.26	93.04	92.94	92.51	92.09
BACT_1001|gi|239934840|ref|NZ_ABYJ02000100.1|	7483	95.7508	99.97	99.84	99.37	98.62	98.08	93.24	85.98	81.73	77.95	73.19
BACT_189|gi|261890139|gb|ACPS01000076.1|	3358	461.108	98.48	96.63	96.49	95.24	95	93.24	92.08	91.04	89.07	87.7
BACT_1320|gi|294775573|ref|NZ_ADKO01000023.1|	66143	2741.3	95.68	95.25	94.71	93.99	93.75	93.24	92.68	92.03	91.75	91.46
BACT_191|gi|223712969|gb|ACDR01000208.1|	531	392.283	100	100	100	100	100	93.22	89.27	86.44	81.92	77.02
BACT_1002|gi|224993820|ref|NZ_ACFY01000129.1|	1129	145.475	99.65	99.65	98.32	97.17	96.81	93.18	88.04	81.84	80.87	80.07
BACT_1311|gi|294648003|ref|NZ_ADMP01000294.1|	45511	60.5802	99.73	99.62	99.37	98.99	98.63	93.16	79.93	71.47	61.96	52.26
BACT_184|gi|226332157|gb|ACIC01000163.1|	16707	183.301	99.68	99.12	97.74	95.53	95.15	93.16	91.67	90.59	89.48	87.86
BACT_1379|gi|301014630|ref|NZ_GG773748.1|	12484	37.1825	99.07	98.81	98.69	97.38	97	93.15	76.63	44.3	14.35	1.56
BACT_332|gi|218292464|ref|NZ_ACCK01000061.1|	19754	47.0694	96.86	96.5	95.95	94.93	94.63	93.14	90.07	76.81	45.42	17.69
BACT_853|gi|256541667|gb|ACPW01000066.1|	1194	181.579	100	100	98.32	97.15	95.81	93.13	90.2	86.35	83.17	80.07
BACT_1321|gi|294807807|ref|NZ_ADKP01000092.1|	8920	69.441	99.41	99.06	98.82	97.05	96.55	93.13	88.82	85.8	82	76.13
BACT_424|gi|224983078|ref|NZ_ABVR01000024.1|	6113	35.1081	99.25	98.3	97.87	96.45	96.06	93.13	75.95	27.94	9.6	2.9
BACT_191|gi|223713005|gb|ACDR01000172.1|	2218	655.661	98.15	97.79	96.57	94.32	94.23	93.1	91.75	89.72	88.32	87.6
BACT_332|gi|218292560|ref|NZ_ACCK01000083.1|	38340	48.205	96.92	96.4	95.97	95.62	95.16	93.1	90	78.63	48.39	19.83
BACT_1025|gi|138261946|ref|NZ_AAVP02000020.1|	25388	32.395	100	99.98	99.96	99.89	99.84	93.05	54.32	17.89	6.18	3.07
BACT_1311|gi|294645943|ref|NZ_ADMP01000171.1|	7137	34.6012	99.72	99.61	99.17	98.32	97.39	93.04	60.31	26.54	15.44	7.57
BACT_851|gi|209953600|ref|NZ_ABYH01000448.1|	919	86.0544	99.35	99.02	98.26	95.97	95.76	93.04	90.75	86.94	84.44	80.63
BACT_3008|gi|153859638|ref|NZ_AAYH02000029.1|	43383	341.576	96.72	96.1	95.4	94.47	94.1	93.04	92.09	90.84	89.17	87.79
BACT_397|gi|207998451|ref|NZ_ABWO01000275.1|	760	44.0263	99.87	99.61	99.61	99.47	99.34	93.03	82.11	61.71	40.26	18.55
BACT_186|gi|261889245|gb|ACPQ01000049.1|	66484	119.132	99.4	99.11	98.57	96.58	96.16	93.03	88.71	82.98	76.82	69.74
BACT_397|gi|207998463|ref|NZ_ABWO01000287.1|	673	87.6597	100	100	100	100	99.11	93.02	85.88	80.83	66.57	61.07
BACT_191|gi|223713144|gb|ACDR01000033.1|	5099	1402.62	98.96	98.61	97.41	96.08	95.69	92.98	91.65	91.37	91.1	90.61
BACT_1321|gi|294809508|ref|NZ_ADKP01000180.1|	2363	491.861	98.48	98.43	97.63	94.75	94.29	92.98	91.62	90.77	88.32	87.26
BACT_1319|gi|224485920|ref|NZ_EQ999673.1|	3356	450.34	98.81	97.91	95.92	94.82	94.52	92.97	91.21	88.2	86.86	85.25
BACT_184|gi|226332225|gb|ACIC01000095.1|	73471	200.558	98.11	97.42	96.46	95.05	94.5	92.97	91.49	90.04	88.36	85.64
BACT_184|gi|226332302|gb|ACIC01000018.1|	13410	116.383	99.28	98.77	97.76	96.52	95.82	92.95	90.53	88.46	86.29	84.06
BACT_3006|gi|222822751|gb|EQ973173.1|	579	92.1468	100	100	99.48	98.45	97.75	92.92	89.12	86.18	82.56	80.48
BACT_184|gi|226332147|gb|ACIC01000173.1|	58439	192.144	98.97	98.62	97.76	96.37	95.66	92.92	90.42	88.1	85.91	83.61
BACT_1321|gi|294809532|ref|NZ_ADKP01000185.1|	2766	384.015	98.16	96.57	95.91	95.08	94.97	92.91	90.38	86.01	76.75	70.75
BACT_1002|gi|224993780|ref|NZ_ACFY01000089.1|	47913	183.241	93.91	93.65	93.47	93.37	93.29	92.91	92.68	92.31	92	91.75
BACT_1314|gi|301312487|ref|NZ_GG775014.1|	1677	177.882	99.88	98.81	97.91	96.6	94.81	92.9	90.04	82.95	82.23	81.34
BACT_184|gi|226332090|gb|ACIC01000230.1|	1195	158.21	99.92	99.92	97.49	95.73	95.65	92.89	91.21	88.2	86.36	85.36
BACT_852|gi|145218722|ref|NZ_AAXE02000048.1|	1350	249.554	94.52	94.07	93.78	93.33	93.19	92.89	92.37	91.93	91.04	90.15
BACT_391|gi|229504762|ref|NZ_ACIO01001114.1|	1045	74.8029	100	99.81	99.04	96.75	96.65	92.82	89.38	86.22	78.28	74.55
BACT_852|gi|145218777|ref|NZ_AAXE02000103.1|	376564	633.26	93.74	93.54	93.26	92.94	92.88	92.81	92.78	92.75	92.75	92.74
BACT_545|gi|253795347|ref|NZ_ACOP02000017.1|	415	84.0337	99.52	98.8	98.55	97.59	96.87	92.77	90.36	87.47	81.69	77.83
BACT_639|gi|223984997|ref|NZ_ACCF01000141.1|	2165	106.62	100	100	100	99.82	99.82	92.75	66.37	41.34	28.13	27.53
BACT_1313|gi|298388216|ref|NZ_GG774735.1|	1586	369.378	98.68	98.55	98.11	95.71	94.89	92.75	91.99	90.98	89.72	89.22
BACT_851|gi|209953673|ref|NZ_ABYH01000521.1|	648	67.9306	98.61	98.15	98.15	97.07	95.99	92.75	91.05	87.96	77.01	62.5
BACT_3008|gi|154200041|gb|DS362239.1|	219521	378.926	97.54	96.99	96.36	95.12	94.66	92.74	90.64	88.15	86.1	84.67
BACT_174|gi|183603037|ref|NZ_ABIY02000085.1|	6305	1090.2	94.16	93.88	93.61	93.13	93.08	92.7	92.51	92.1	91.88	91.63
BACT_187|gi|261889363|gb|ACPR01000005.1|	11265	102.995	98.41	97.24	95.89	94.82	94.49	92.69	90.76	88.5	82.45	76.76
BACT_3008|gi|153859752|ref|NZ_AAYH02000038.1|	219521	379.259	97.55	97.02	96.37	95.32	94.8	92.68	90.56	88.1	85.79	84.47
BACT_1311|gi|294646622|ref|NZ_ADMP01000210.1|	14189	58.934	99.68	99.44	99.06	98.13	97.44	92.67	84.16	74.59	60.9	45.57
BACT_3008|gi|154200049|gb|DS362231.1|	43383	339.808	96.6	95.84	95.29	94.26	93.95	92.67	91.8	90.88	89.35	87.72
BACT_1312|gi|293369477|ref|NZ_ADMO01000027.1|	627	101.74	99.68	99.52	98.72	96.97	96.49	92.66	89.63	86.28	83.57	80.22
BACT_176|gi|208431301|ref|NZ_ABWZ01000074.1|	30243	734.039	95.55	95.28	94.66	94.08	93.86	92.65	91.99	91.39	91.04	90.72
BACT_424|gi|224983083|ref|NZ_ABVR01000029.1|	38470	33.9217	97.83	97.44	96.84	96.38	96.22	92.62	61.27	25.62	10.18	4.71
BACT_1311|gi|294646635|ref|NZ_ADMP01000212.1|	4232	65.673	99.88	99.69	99.67	98.58	98.11	92.6	89.63	84.5	70.51	55.79
BACT_391|gi|229504468|ref|NZ_ACIO01000822.1|	1905	121.001	99.11	99.06	98.69	98.58	98.16	92.6	84.57	81.05	77.27	72.18
BACT_1321|gi|294807369|ref|NZ_ADKP01000073.1|	3040	50.6036	99.08	98.91	98.49	97.73	97.3	92.6	88.19	76.84	49.8	32.6
BACT_1139|gi|260590208|ref|NZ_ACBY02000051.1|	1810	211.188	98.23	97.29	97.18	96.46	96.13	92.6	91.05	87.35	85.58	82.32
BACT_75|gi|163805930|ref|NZ_ABGD02000036.1|	38832	123.752	99.6	99.44	99.32	97.35	96.8	92.58	87.77	82.12	76.09	68.35
BACT_176|gi|208431335|ref|NZ_ABWZ01000108.1|	3358	314.058	99.2	97.89	95.8	94.46	94.22	92.58	90.23	87.31	85.62	83.38
BACT_191|gi|223713136|gb|ACDR01000041.1|	82953	1140.27	98.49	97.68	96.64	95.44	94.91	92.55	90.9	89.27	88.13	87.36
BACT_220|gi|223955943|ref|NZ_DS990249.1|	2587	65.1975	100	100	98.69	94.97	94.55	92.54	90.26	85.12	72.63	66.64
BACT_496|gi|138275222|ref|NZ_AAXB02000033.1|	2840	153.52	97.54	97.5	95.99	94.82	94.33	92.54	90.53	88.8	87.43	86.9
BACT_391|gi|229504562|ref|NZ_ACIO01000914.1|	1606	56.8144	100	99.81	99.44	97.82	97.26	92.53	89.79	82.81	63.08	39.1
BACT_1025|gi|138261703|ref|NZ_AAVP02000010.1|	94310	36.66	99.08	98.85	98.46	97.63	97.23	92.53	61.73	23.63	9.86	6.49
BACT_1311|gi|294647719|ref|NZ_ADMP01000281.1|	1189	92.7031	100	100	99.07	97.39	96.05	92.51	83.68	78.47	66.69	61.56
BACT_391|gi|229504089|ref|NZ_ACIO01000445.1|	7439	41.8238	98.67	98.52	98.4	96.48	96.2	92.51	82.71	43.35	21.8	13.31
BACT_1002|gi|224993714|ref|NZ_ACFY01000023.1|	41526	131.859	94.89	93.57	92.78	92.66	92.57	92.49	92.4	92.16	92.1	91.87
BACT_192|gi|298484598|ref|NZ_GG774886.1|	542	110.471	100	98.71	97.42	95.94	95.2	92.44	87.08	82.66	77.31	69.74
BACT_193|gi|223712864|gb|ACDI01000100.1|	3356	457.198	98.75	98.45	97.14	95.59	94.7	92.43	90.2	88.38	87.22	85.88
BACT_3008|gi|153859769|ref|NZ_AAYH02000039.1|	224649	376.629	98.86	98.63	98.28	97.04	96.02	92.41	91.01	89.85	88.9	88.15
BACT_3008|gi|154200040|gb|DS362240.1|	224649	375.578	98.84	98.58	98.11	96.92	95.99	92.41	90.98	89.85	88.99	88.31
BACT_1024|gi|226332857|gb|ACII01000162.1|	30988	156.085	96.74	95.32	93.46	93.07	92.85	92.41	92.3	92.13	91.95	91.95
BACT_391|gi|229504939|ref|NZ_ACIO01001290.1|	566	194.869	100	99.12	98.23	96.64	95.94	92.4	90.28	87.81	85.51	82.51
BACT_184|gi|226332268|gb|ACIC01000052.1|	37232	169.72	98.88	97.99	97.16	96.06	95.39	92.39	89.14	86.02	82.41	79.35
BACT_397|gi|207998366|ref|NZ_ABWO01000190.1|	14040	186.738	96.03	95.99	95.68	94.06	93.68	92.39	88.68	86.11	79.62	72.55
BACT_194|gi|163805987|ref|NZ_ABFZ02000013.1|	72902	3255.93	93.01	92.81	92.58	92.49	92.49	92.39	92.29	92.27	92.15	92.09
BACT_184|gi|226332195|gb|ACIC01000125.1|	37215	258.687	98.23	97.45	96.53	94.63	93.81	92.36	91.08	90.35	89.42	88.78
BACT_332|gi|218294115|ref|NZ_ACCK01000463.1|	2157	58.4599	98.47	98.38	98.38	98.15	97.96	92.35	90.45	86.79	72.28	50.58
BACT_184|gi|226332264|gb|ACIC01000056.1|	32396	129.013	99.4	98.85	98.17	96.3	95.59	92.3	88.34	84.37	79.61	76
BACT_191|gi|223713090|gb|ACDR01000087.1|	15328	702.286	99.73	99.14	98.25	96.66	96.05	92.28	89.78	88.33	86.92	85.73
BACT_397|gi|207998407|ref|NZ_ABWO01000231.1|	1151	51.6377	99.83	99.74	99.57	99.04	97.74	92.27	86.79	79.32	63.34	39.44
BACT_1001|gi|239934755|ref|NZ_ABYJ02000020.1|	2469	88.066	93.32	93.32	92.55	92.43	92.35	92.26	92.14	91.54	91.33	90.12
BACT_639|gi|223986973|ref|NZ_ACCF01000279.1|	852	32.1268	100	99.53	98.59	97.42	96.6	92.25	72.65	11.5	2.35	2.35
BACT_332|gi|218292478|ref|NZ_ACCK01000065.1|	40878	57.7432	94.55	94.23	94.02	93.43	93.28	92.25	90.45	86.66	72.89	45.3
BACT_125|gi|229199707|ref|NZ_ACLS01000167.1|	657	63.172	99.09	98.78	98.48	95.89	95.28	92.24	88.74	85.54	79	68.49
BACT_391|gi|229504824|ref|NZ_ACIO01001176.1|	643	85.7947	100	100	100	97.82	96.73	92.22	81.18	73.56	66.41	58.94
BACT_1321|gi|294808133|ref|NZ_ADKP01000113.1|	27617	50.716	99.92	99.71	99.54	98.79	98.09	92.22	84.14	68.01	48.63	32.65
BACT_191|gi|223712981|gb|ACDR01000196.1|	719	390.453	99.86	97.64	94.16	93.88	93.88	92.21	91.38	89.99	88.46	86.65
BACT_1002|gi|224993716|ref|NZ_ACFY01000025.1|	5722	201.879	100	100	99.84	98.55	97.55	92.19	87.1	81.67	77.61	74.17
BACT_1321|gi|294809517|ref|NZ_ADKP01000182.1|	8129	59.0765	100	99.69	99.47	99.04	98.57	92.19	83.5	71.34	59.56	45.65
BACT_538|gi|223045213|ref|NZ_ACEP01000163.1|	1648	75.9381	99.88	99.51	98.3	98.18	96.91	92.17	91.26	89.02	85.98	77
BACT_397|gi|207998421|ref|NZ_ABWO01000245.1|	574	89.8101	100	100	99.65	95.47	95.47	92.16	88.15	84.15	81.53	79.79
BACT_1311|gi|294643557|ref|NZ_ADMP01000036.1|	6179	52.5146	99.79	99.58	99.08	97.04	96.46	92.15	85.76	70.14	47.29	30.89
BACT_546|gi|160942531|ref|NZ_ABED02000006.1|	9202	76.1037	99.38	99.21	99.11	98.77	98.16	92.14	81.69	69	54.97	44.06
BACT_1312|gi|293369261|ref|NZ_ADMO01000020.1|	8889	276.811	99.44	99.34	99.06	98.28	98.21	92.13	85.39	77.65	72.03	65.02
BACT_282|gi|226334758|ref|NZ_ABWN01000039.1|	6736	199.364	97.46	95.81	94.89	94.46	94.09	92.12	91.81	91.6	91.39	91.09
BACT_533|gi|218455345|gb|ACAC01000168.1|	4513	73.2712	99.8	99.58	99.4	97.92	97.43	92.11	88.83	82.98	79.81	72.83
BACT_545|gi|253795417|ref|NZ_ACOP02000087.1|	2459	102.495	99.67	99.67	97.23	95.57	94.79	92.11	91.54	90.4	85.93	74.26
BACT_1321|gi|294807307|ref|NZ_ADKP01000068.1|	13839	45.1398	99.62	99.49	99.08	97.82	97.07	92.11	85.74	63.62	37.32	13.92
BACT_893|gi|260101222|ref|NZ_ACBX02000026.1|	13616	6650.13	93.4	92.93	92.76	92.46	92.2	92.1	91.75	91.65	91.5	91.37
BACT_332|gi|218292508|ref|NZ_ACCK01000071.1|	24604	52.1173	93.3	93.03	92.99	92.82	92.81	92.09	91.09	85.82	64.51	31.74
BACT_186|gi|261889246|gb|ACPQ01000048.1|	45486	59.6609	99.79	99.73	99.46	98.84	98.43	92.03	78.95	70.35	61.44	51.7
BACT_1022|gi|197303624|ref|NZ_ABOU02000050.1|	169090	82.3743	96.38	95.35	94.43	93.36	93.01	92.02	91.38	90.95	89.44	82.22
BACT_184|gi|226332160|gb|ACIC01000160.1|	39387	241.595	98.92	98.12	96.76	94.7	93.99	92	91.21	90.77	90.25	89.78
BACT_191|gi|223713115|gb|ACDR01000062.1|	47678	1211.79	94.27	94.14	93.89	93.47	93.19	92	91.07	90.42	89.88	89.3
BACT_1314|gi|301310791|ref|NZ_GG774988.1|	798	684.739	92.48	92.23	92.23	92.11	92.11	91.98	91.6	91.48	90.48	89.97
BACT_852|gi|145218760|ref|NZ_AAXE02000086.1|	796	1583.21	96.73	94.85	94.47	94.1	93.47	91.96	91.46	89.82	86.43	84.92
BACT_1321|gi|294810205|ref|NZ_ADKP01000215.1|	2063	48.1362	99.22	98.79	98.16	97.14	95.01	91.95	84.92	64.08	47.84	31.65
BACT_1312|gi|293372178|ref|NZ_ADMO01000107.1|	10395	61.2154	99.99	99.88	99.69	99.55	99.52	91.93	76.08	66.96	55.66	49.54
BACT_1311|gi|294647738|ref|NZ_ADMP01000285.1|	3706	1462.98	99.16	99.11	97.98	96.3	95.25	91.93	89.61	88.34	86.83	85.48
BACT_1321|gi|294809720|ref|NZ_ADKP01000194.1|	30254	51.6928	99.94	99.63	99.03	98.25	97.55	91.92	81.17	69.13	53.53	36.3
BACT_186|gi|261889267|gb|ACPQ01000027.1|	125254	57.9643	98.91	98.37	97.67	95.88	95.18	91.92	85.15	73.03	58.03	42.87
BACT_186|gi|261889279|gb|ACPQ01000015.1|	42560	55.3873	99.68	99.45	99.02	97.77	97.13	91.84	84.42	71.84	55.81	41.44
BACT_184|gi|226332211|gb|ACIC01000109.1|	55574	182.549	98.55	97.92	96.89	95.53	94.82	91.81	89.2	87.18	85.27	83.4
BACT_1312|gi|293371080|ref|NZ_ADMO01000067.1|	842	455.669	93.35	93.35	92.99	92.76	92.64	91.69	90.62	90.62	90.5	89.43
BACT_184|gi|226332247|gb|ACIC01000073.1|	103331	225.339	98.97	98.28	97.32	95.74	94.89	91.66	88.8	86.55	84.23	82.12
BACT_172|gi|146386195|ref|NZ_AAXG02000046.1|	1645	1655.6	94.53	94.29	92.1	91.98	91.91	91.61	91.43	90.88	90.09	89.3
BACT_184|gi|226332305|gb|ACIC01000015.1|	11650	118.148	99.86	99.43	98.68	97.19	96.25	91.6	88.16	84.77	81.6	78.8
BACT_852|gi|145218769|ref|NZ_AAXE02000095.1|	678	478.108	92.33	92.04	91.89	91.89	91.89	91.59	90.86	90.71	89.97	89.23
BACT_1002|gi|224993740|ref|NZ_ACFY01000049.1|	891	165.098	100	99.21	94.28	92.26	92.26	91.58	91.13	90.35	89.23	87.54
BACT_188|gi|222295264|ref|NZ_ABZY01000071.1|	12216	867.946	99.03	98.59	97.42	95.5	94.36	91.58	88.91	87.28	86.44	85.86
BACT_1314|gi|301309268|ref|NZ_GG774983.1|	27202	262.692	94.28	93.19	92.68	92.39	92.3	91.56	91.19	90.71	90.22	89.79
BACT_424|gi|224983065|ref|NZ_ABVR01000011.1|	757	114.992	99.08	98.55	96.57	95.9	95.64	91.55	88.24	84.15	81.51	77.68
BACT_176|gi|208431337|ref|NZ_ABWZ01000110.1|	626	153.165	100	100	99.68	98.88	97.6	91.53	84.19	78.91	71.09	68.69
BACT_224|gi|255747199|ref|NZ_ABYU02000015.1|	13365	266.006	99.97	99.63	98.6	96.38	94.74	91.53	87.15	83.52	79.24	76.1
BACT_3008|gi|153859443|ref|NZ_AAYH02000013.1|	1557	135.255	97.56	94.35	94.03	93.77	93.26	91.46	89.72	87.67	85.48	84.33
BACT_3008|gi|153859806|ref|NZ_AAYH02000041.1|	231831	436.041	98.35	97.75	96.76	95.33	94.7	91.44	88.89	87.2	85.47	84.25
BACT_535|gi|210137487|ref|NZ_ABYT01000047.1|	1260	241.867	100	100	99.84	98.81	98.65	91.43	82.94	69.76	60.4	53.73
BACT_533|gi|218455346|gb|ACAC01000167.1|	1249	83.4171	99.76	99.44	99.12	96.4	95.36	91.43	87.27	81.1	77.9	72.62
BACT_186|gi|261889247|gb|ACPQ01000047.1|	42108	55.2913	99.06	98.54	97.91	96.73	95.99	91.43	83.97	73.64	56.74	39.35
BACT_1312|gi|293370344|ref|NZ_ADMO01000051.1|	9885	342.874	98.22	96.9	96.06	94.79	94.42	91.43	88.38	85.58	81.25	74.68
BACT_852|gi|145218697|ref|NZ_AAXE02000023.1|	123266	622.923	92.16	92.06	91.77	91.49	91.46	91.43	91.37	91.27	91.19	91.16
BACT_191|gi|223712998|gb|ACDR01000179.1|	1305	525.506	97.62	96.86	95.33	94.18	93.26	91.42	90.88	90.11	89.66	89.35
BACT_1313|gi|298387620|ref|NZ_GG774712.1|	187398	149.977	98.41	97.77	96.95	95.64	94.91	91.4	88.21	84.84	81.1	77.41
BACT_1311|gi|294646587|ref|NZ_ADMP01000208.1|	7507	58.213	99.91	99.68	99.03	97.75	97.14	91.38	74.16	61.42	54.6	46.09
BACT_1311|gi|294645105|ref|NZ_ADMP01000116.1|	30092	51.043	99.83	99.61	99.06	98.42	97.73	91.37	79.42	67.62	52.41	34.34
BACT_9|gi|224815805|ref|NZ_ACGB01000071.1|	1690	1200.56	91.89	91.83	91.6	91.48	91.48	91.36	91.3	91.12	91.07	91.01
BACT_545|gi|253795335|ref|NZ_ACOP02000005.1|	439	46.0911	100	98.41	94.99	94.08	93.85	91.34	87.93	62.41	35.99	20.5
BACT_1023|gi|138311273|ref|NZ_AAVO02000053.1|	1166	166.346	92.54	92.54	91.77	91.6	91.51	91.34	90.22	89.37	87.48	84.99
BACT_852|gi|145218748|ref|NZ_AAXE02000074.1|	2328	1176.06	96.09	93.86	93.26	93.08	92.78	91.32	91.24	91.19	91.11	90.98
BACT_192|gi|298484518|ref|NZ_GG774851.1|	2105	586.832	99.62	99.62	98.95	97.1	95.53	91.31	89.26	86.46	85.23	84.18
BACT_1321|gi|294809506|ref|NZ_ADKP01000179.1|	597	71.402	100	99.33	97.82	96.15	95.14	91.29	84.92	76.05	70.35	67.67
BACT_191|gi|223712995|gb|ACDR01000182.1|	1109	538.137	100	99.91	96.12	94.41	93.78	91.25	89	87.38	85.48	84.94
BACT_3008|gi|154200038|gb|DS362242.1|	231831	434.556	98.49	98.03	96.97	95.21	94.31	91.24	88.76	87.2	85.48	84.16
BACT_852|gi|145218692|ref|NZ_AAXE02000018.1|	661	376.051	98.79	98.03	92.28	92.13	91.98	91.23	90.02	89.56	88.2	87.59
BACT_1315|gi|298378133|ref|NZ_GG774793.1|	524	116.25	100	99.81	99.43	99.05	99.05	91.22	79.77	75.76	71.18	65.65
BACT_424|gi|224983024|ref|NZ_ABVR01000007.1|	649	93.9199	99.69	99.23	98.61	98.15	96.76	91.22	86.9	81.51	76.27	73.81
BACT_186|gi|261889261|gb|ACPQ01000033.1|	13277	43.4524	99.99	99.88	99.74	98.81	98.45	91.2	77.57	54	28.79	14.02
BACT_1002|gi|224993694|ref|NZ_ACFY01000003.1|	108570	155.269	93.56	93.06	92.35	91.63	91.48	91.2	91.05	90.99	90.89	90.86
BACT_1025|gi|138261975|ref|NZ_AAVP02000023.1|	17059	34.3513	96.24	96.14	95.73	95.73	95.7	91.18	64.68	32.79	11.16	2.9
BACT_332|gi|218293939|ref|NZ_ACCK01000424.1|	23330	51.2629	92.68	92.54	92.01	91.77	91.75	91.18	90.36	84.65	61.61	29.52
BACT_538|gi|223045157|ref|NZ_ACEP01000107.1|	577	48.7764	100	100	99.65	98.44	98.27	91.16	88.04	82.32	59.27	19.76
BACT_184|gi|226332259|gb|ACIC01000061.1|	115178	170.258	97.54	96.83	95.7	94.31	93.68	91.13	89.26	87.46	85.92	84.1
BACT_1321|gi|294806354|ref|NZ_ADKP01000036.1|	5652	58.7362	98.48	97.98	97.43	95.79	95.01	91.12	85.85	80.71	69.9	51.03
BACT_1002|gi|224993784|ref|NZ_ACFY01000093.1|	27339	182.985	92.44	91.95	91.62	91.42	91.4	91.12	90.9	90.79	90.67	90.54
BACT_332|gi|218292391|ref|NZ_ACCK01000045.1|	11625	41.7018	95.11	94.65	94.28	93.67	93.38	91.11	83.97	63.24	29.42	10.08
BACT_1311|gi|294643494|ref|NZ_ADMP01000032.1|	7796	60.1411	99.86	99.53	99.36	98.81	97.91	91.05	85.77	77	65.75	46.16
BACT_893|gi|260101201|ref|NZ_ACBX02000005.1|	202229	6903.57	91.9	91.72	91.53	91.31	91.21	91.02	90.81	90.74	90.71	90.67
BACT_53|gi|163813812|ref|NZ_ABFK02000010.1|	1190	561.456	94.62	94.29	94.2	93.87	93.7	91.01	90.25	89.58	89.16	88.82
BACT_545|gi|253795418|ref|NZ_ACOP02000088.1|	22175	454.103	98.6	97.64	95.77	93.86	93.24	90.99	89.15	86.31	83.13	80.18
BACT_1002|gi|224993813|ref|NZ_ACFY01000122.1|	6454	940.87	91.73	91.52	91.08	91.06	91.06	90.97	90.8	90.67	90.52	90.39
BACT_1313|gi|298387871|ref|NZ_GG774714.1|	117922	159.997	95.84	95.36	94.59	93.53	93.05	90.96	88.82	87.06	85.36	83.23
BACT_191|gi|223713054|gb|ACDR01000123.1|	25474	1348.78	93.18	93.13	92.96	92.63	92.47	90.96	90.48	90	89.4	88.83
BACT_1024|gi|226332864|gb|ACII01000155.1|	72085	145.385	93.04	92.71	92.55	92.31	92.11	90.96	89.9	89.43	89.22	89.06
BACT_191|gi|223713137|gb|ACDR01000040.1|	5763	850.599	99.44	98.89	97.52	95.96	94.85	90.92	88.46	87.12	85.98	85.41
BACT_545|gi|253795424|ref|NZ_ACOP02000094.1|	649	69.9353	100	99.85	99.54	96.92	94.76	90.91	88.14	76.27	69.34	60.09
BACT_191|gi|223713160|gb|ACDR01000017.1|	6596	764.475	98.95	98.07	95.36	93.68	93.37	90.9	88.87	87.23	86.52	85.64
BACT_3015|gi|302858751|gb|GL384008.1|	2707	5718.99	99.78	99.3	98.12	96.31	95.49	90.88	86.11	82.53	81.31	81.31
BACT_53|gi|163813809|ref|NZ_ABFK02000007.1|	1268	578.709	91.96	91.25	91.09	91.01	91.01	90.85	90.62	90.62	90.46	90.46
BACT_1311|gi|294647658|ref|NZ_ADMP01000276.1|	13314	42.0635	99.81	99.78	99.71	99.18	98.17	90.84	73.52	47.57	28.11	14.2
BACT_332|gi|218292270|ref|NZ_ACCK01000021.1|	32561	52.016	93.65	93.31	92.83	91.96	91.83	90.83	89.61	84.17	64.55	33
BACT_190|gi|226331976|gb|ACIB01000080.1|	3468	238.882	98.62	98.1	96.8	94.58	93.05	90.8	88.61	86.53	84.49	82.7
BACT_186|gi|261889202|gb|ACPQ01000092.1|	12629	63.5273	99.47	99.07	98.11	96.63	95.92	90.78	85.03	77	65.86	51.63
BACT_332|gi|218294085|ref|NZ_ACCK01000459.1|	3044	44.2842	96.25	96.16	95.53	95.5	95.47	90.77	84.69	72.86	43.4	9.95
BACT_852|gi|145218776|ref|NZ_AAXE02000102.1|	520808	634.293	91.95	91.71	91.43	91.19	91.08	90.75	90.42	90.14	89.99	89.87
BACT_397|gi|207998247|ref|NZ_ABWO01000071.1|	6069	103.411	99.8	99.74	99.7	98.7	97.22	90.74	85.52	81.86	76.87	70.77
BACT_191|gi|223712972|gb|ACDR01000205.1|	583	352.151	96.57	96.4	94.51	91.42	91.25	90.74	90.39	89.88	89.19	88.85
BACT_3015|gi|302858733|gb|GL384015.1|	1445	1516.53	100	100	100	98.62	97.72	90.73	88.79	87.13	87.13	87.13
BACT_1024|gi|226332900|gb|ACII01000119.1|	20708	124.536	100	99.93	98.93	96	94.42	90.73	90.18	89.82	89.46	88.98
BACT_852|gi|145218728|ref|NZ_AAXE02000054.1|	1446	311.34	99.79	99.45	99.03	97.1	95.44	90.73	89.9	89	88.45	87.55
BACT_1321|gi|294809758|ref|NZ_ADKP01000197.1|	42763	55.1852	98.69	98.33	97.5	95.51	94.71	90.72	84.39	72.74	55.81	40.92
BACT_391|gi|229504573|ref|NZ_ACIO01000925.1|	1196	115.587	96.4	96.4	94.98	92.22	91.64	90.72	89.3	88.88	88.21	87.37
BACT_1025|gi|138261901|ref|NZ_AAVP02000018.1|	51351	32.7927	99.22	99.22	98.97	98.77	98.6	90.7	50.21	19.84	8.4	6.33
BACT_192|gi|298484532|ref|NZ_GG774857.1|	1690	123.848	99.76	99.53	98.34	94.14	91.72	90.65	90.06	89.7	89.05	86.92
BACT_496|gi|138274808|ref|NZ_AAXB02000011.1|	92828	36.7432	99.7	99.57	99.56	99.31	98.84	90.65	67.17	38.72	16.26	6.24
BACT_1351|gi|293389817|ref|NZ_GG739741.1|	567	73.7302	99.29	98.59	96.65	95.24	94.53	90.65	84.3	80.25	74.96	70.9
BACT_1321|gi|294806061|ref|NZ_ADKP01000024.1|	6685	48.8609	100	99.79	98.97	98.32	97.13	90.61	83.64	66.18	44.83	31.62
BACT_172|gi|146386211|ref|NZ_AAXG02000062.1|	2067	385.874	92.07	91.97	91.87	91.73	91.49	90.61	89.7	87.52	86.36	83.99
BACT_1321|gi|294806362|ref|NZ_ADKP01000037.1|	4707	69.191	99.96	99.87	99.75	99	98.26	90.55	83.79	80.14	77.84	70.94
BACT_186|gi|261889205|gb|ACPQ01000089.1|	29332	55.8665	99.71	99.56	98.99	96.94	95.85	90.54	83.2	71.95	58.31	43.81
BACT_1313|gi|298388221|ref|NZ_GG774737.1|	1529	290.868	99.67	96.21	95.42	93.59	92.67	90.52	90.39	86.66	84.5	79.99
BACT_332|gi|218293792|ref|NZ_ACCK01000404.1|	5941	48.9365	92.78	92.68	92.21	91.85	91.6	90.51	87.43	82.04	57.03	29.54
BACT_852|gi|145218753|ref|NZ_AAXE02000079.1|	964	212.456	98.44	97.1	96.16	92.43	91.6	90.46	78.73	72.3	70.85	69.19
BACT_395|gi|160931430|ref|NZ_ABCB02000011.1|	58025	52.0987	95.25	93.6	92.92	92.31	91.95	90.46	88.15	77.25	52.74	28.39
BACT_1311|gi|294647689|ref|NZ_ADMP01000278.1|	11367	55.7724	99.95	99.92	99.53	97.88	96.82	90.45	83.11	70.26	59.11	44.9
BACT_1321|gi|294806511|ref|NZ_ADKP01000041.1|	16895	57.0299	99.31	99.12	98.57	97.47	96.48	90.44	82.79	75.12	63.1	48.61
BACT_191|gi|223713095|gb|ACDR01000082.1|	114374	928.098	95.29	94.95	94.18	93.11	92.68	90.44	88.86	87.66	86.58	85.53
BACT_186|gi|261889216|gb|ACPQ01000078.1|	57142	50.971	99.2	98.89	98.52	97.26	96.5	90.42	81.49	68.36	52.25	35.36
BACT_397|gi|207998419|ref|NZ_ABWO01000243.1|	717	93.0683	100	100	100	98.33	97.35	90.38	87.73	83.82	79.5	76.57
BACT_3008|gi|154200037|gb|DS362243.1|	247236	287.144	94.11	93.91	93.62	93.12	92.82	90.38	87.22	83.82	81.96	80.85
BACT_1002|gi|224993806|ref|NZ_ACFY01000115.1|	17755	171.303	97.05	93.07	91.1	90.6	90.48	90.31	90.26	90.23	90.19	90.06
BACT_332|gi|218292250|ref|NZ_ACCK01000015.1|	35009	52.9258	91.35	91.25	90.66	90.57	90.54	90.31	89.89	85.55	68.77	40.51
BACT_3008|gi|153859835|ref|NZ_AAYH02000042.1|	247236	288.093	94.13	93.92	93.57	93.02	92.67	90.3	87.21	83.91	81.98	80.89
BACT_1378|gi|300908007|ref|NZ_GG771333.1|	2544	76.4689	99.06	98.62	97.33	95.17	93.75	90.29	86.91	85.02	83.18	77.44
BACT_1312|gi|293371453|ref|NZ_ADMO01000077.1|	23188	65.2594	99.79	99.05	98.21	96.9	96.36	90.27	80.47	68.66	56.02	43.49
BACT_1311|gi|294643074|ref|NZ_ADMP01000003.1|	882	97.119	98.64	97.96	97.73	96.26	94.78	90.25	79.37	72.9	64.74	59.75
BACT_184|gi|226332308|gb|ACIC01000012.1|	2509	226.016	95.62	95.58	94.7	91.55	91.03	90.24	88.12	86.73	84.97	83.5
BACT_3015|gi|302859846|gb|GL383995.1|	1119016	233.995	90.79	90.73	90.59	90.46	90.41	90.24	90.14	90.01	89.91	89.81
BACT_1021|gi|146386250|ref|NZ_AAYG02000034.1|	30129	32.7136	100	99.97	99.97	99.64	99.05	90.2	55.18	23.63	8.11	3.36
BACT_332|gi|218292520|ref|NZ_ACCK01000073.1|	54539	43.86	93.04	92.65	92.48	92.03	91.71	90.19	85.25	70.03	38.87	13.53
BACT_1002|gi|224993819|ref|NZ_ACFY01000128.1|	1147	81.0488	99.74	99.13	98.26	95.73	93.9	90.15	84.57	79.16	76.81	72.89
BACT_175|gi|221217169|ref|NZ_ACBW01000107.1|	9381	4046.14	92.21	91.7	90.7	90.15	90.15	90.15	90.15	90.15	90.15	90.09
BACT_1313|gi|298388255|ref|NZ_GG774751.1|	801	69.5493	99.75	99.75	98.13	96.25	94.88	90.14	85.39	80.65	76.03	61.92
BACT_184|gi|226332199|gb|ACIC01000121.1|	37824	138.348	97.05	96.62	95.91	94.5	93.81	90.13	87.33	83.63	77.79	66.94
BACT_851|gi|209953354|ref|NZ_ABYH01000202.1|	586	213.067	99.49	99.15	98.29	95.39	93.86	90.1	85.84	82.94	76.11	71.67
BACT_496|gi|138275541|ref|NZ_AAXB02000045.1|	1270	83.5874	98.19	97.64	97.56	95.83	95.28	90.08	88.27	80.16	66.22	55.98
BACT_545|gi|253795408|ref|NZ_ACOP02000078.1|	978	154.502	96.83	96.11	94.27	93.35	92.23	90.08	84.25	82.82	81.39	79.55
BACT_3008|gi|153859419|ref|NZ_AAYH02000010.1|	1490	162.007	93.83	93.83	93.09	91.01	90.74	90.07	86.91	84.43	82.75	80.87
BACT_1311|gi|294645194|ref|NZ_ADMP01000122.1|	31313	51.3868	99.56	99.19	98.87	97.52	96.66	90.06	78.44	63.51	47.82	35.99
BACT_1001|gi|239934979|ref|NZ_ABYJ02000217.1|	5700	92.6781	100	99.91	99.23	97.37	96.68	90.05	80.44	70.47	66.14	61.56
BACT_3006|gi|222822769|gb|EQ973155.1|	4941	717.47	96.44	95.18	94.03	92.23	91.78	90.02	87.39	85.39	84.34	83.95
BACT_332|gi|218292379|ref|NZ_ACCK01000043.1|	41543	42.4155	91.7	91.63	91.2	90.87	90.69	90.01	85.28	62.94	27.02	9.92
BACT_1315|gi|298378084|ref|NZ_GG774771.1|	5419	283.381	94.13	92.95	92.03	91.42	91.25	90	87.56	85.26	83.48	81.49
BACT_191|gi|223713165|gb|ACDR01000012.1|	21297	2324.8	93.24	92.5	91.92	91.22	90.92	89.99	89.47	89.03	88.51	88.08
BACT_1002|gi|224993797|ref|NZ_ACFY01000106.1|	10444	150.225	90.46	90.42	90.4	90.32	90.27	89.98	89.57	89.07	88.13	86.98
BACT_1369|gi|300952820|ref|NZ_GG773396.1|	14628	38.6373	98.42	98.15	97.66	96.26	95.58	89.94	74.79	48.58	22.57	7.84
BACT_851|gi|209953672|ref|NZ_ABYH01000520.1|	1828	31.4759	99.56	99.56	99.56	98.3	97.21	89.93	49.51	16.63	7.49	4.76
BACT_545|gi|253795434|ref|NZ_ACOP02000104.1|	546	195.606	92.31	92.12	91.76	91.21	91.21	89.93	87.91	85.16	83.7	81.5
BACT_1311|gi|294644023|ref|NZ_ADMP01000064.1|	96754	55.0245	98.27	97.67	96.95	95.17	94.31	89.92	81.84	68.43	51.53	38.28
BACT_3008|gi|153859930|ref|NZ_AAYH02000047.1|	403410	466.716	93.45	93.1	92.62	92.01	91.75	89.9	88.21	86.43	85.11	84.01
BACT_186|gi|261889229|gb|ACPQ01000065.1|	11843	45.6731	99.45	99.33	98.72	96.82	96.25	89.81	80.05	67.3	40.09	19.3
BACT_3008|gi|153859725|ref|NZ_AAYH02000037.1|	132934	559.58	94.27	93.9	93.31	91.53	90.99	89.81	88.86	88.26	87.68	87.1
BACT_851|gi|209953420|ref|NZ_ABYH01000268.1|	5018	182.005	97.17	96.37	95.93	92.99	92.29	89.8	88	85.77	83.64	79.95
BACT_3008|gi|154200042|gb|DS362238.1|	132934	560.73	94.48	94.02	93.3	91.91	91.28	89.77	88.9	88.23	87.64	87.07
BACT_192|gi|270294693|ref|NZ_GG730106.1|	1311800	471.465	92.5	92.15	91.77	91.2	90.97	89.77	88.33	86.62	84.77	83.16
BACT_1022|gi|197301644|ref|NZ_ABOU02000016.1|	7844	88.1195	89.75	89.74	89.74	89.74	89.74	89.74	89.74	89.65	89.16	83.76
BACT_184|gi|226332217|gb|ACIC01000103.1|	33891	130.506	98.85	97.62	95.94	93.35	92.6	89.73	87.66	85.15	79.67	72.77
BACT_184|gi|226332076|gb|ACIC01000244.1|	896	64.3114	97.77	97.54	97.43	95.98	95.65	89.73	86.5	81.81	75.78	61.05
BACT_192|gi|270297142|ref|NZ_GG730119.1|	807	73.5403	99.75	99.26	98.76	98.27	98.27	89.71	76.46	66.91	63.07	60.1
BACT_424|gi|224983098|ref|NZ_ABVR01000044.1|	36012	77.4495	90.15	90.05	89.93	89.82	89.81	89.68	88.43	78.42	55.35	31.66
BACT_366|gi|223713191|gb|ACDJ01000048.1|	85096	30.2628	100	100	99.99	99.88	99.6	89.64	49.28	15.24	3.67	0.61
BACT_1312|gi|293371372|ref|NZ_ADMO01000073.1|	1371	32.0153	99.71	99.71	99.34	97.52	95.92	89.64	62.65	23.12	2.48	0
BACT_424|gi|224983085|ref|NZ_ABVR01000031.1|	58088	38.9513	97.73	96.95	95.21	93.86	93.41	89.63	70.01	35.47	15.19	7.07
BACT_174|gi|183602984|ref|NZ_ABIY02000032.1|	972	805.326	95.16	93.42	90.12	90.02	89.92	89.61	89.4	88.89	88.68	88.37
BACT_3008|gi|154200060|gb|DS362220.1|	404963	464.619	93.3	92.81	92.28	91.68	91.37	89.56	87.94	86.2	84.74	83.71
BACT_1311|gi|294643463|ref|NZ_ADMP01000028.1|	15489	50.4342	99.12	98.49	97.62	96.29	95.4	89.55	79.4	64.68	51.03	33.2
BACT_1024|gi|226332967|gb|ACII01000052.1|	9660	111.779	96.31	93.26	89.83	89.79	89.54	89.54	89.54	89.54	89.14	89
BACT_3007|gi|222822921|gb|EQ973255.1|	204936	73.7409	98.79	98.37	97.41	95.68	94.84	89.5	79.64	67.66	56.43	45.51
BACT_1321|gi|294810364|ref|NZ_ADKP01000221.1|	13280	40.3775	99.95	99.89	99.53	97.99	97.19	89.47	72.12	47.75	25.56	10.26
BACT_332|gi|218292230|ref|NZ_ACCK01000007.1|	42790	49.1559	96.09	95.5	95.14	94.21	93.77	89.46	73.78	45.48	18.94	6.18
BACT_1002|gi|224993808|ref|NZ_ACFY01000117.1|	45797	164.393	93.88	92.99	90.67	89.89	89.83	89.46	89.32	89.3	89.17	89.12
BACT_397|gi|207998482|ref|NZ_ABWO01000306.1|	531	55.6573	100	100	98.68	95.67	93.22	89.45	79.85	66.85	63.84	59.13
BACT_1373|gi|300960219|ref|NZ_GG773697.1|	2189	76.5646	97.3	97.03	96.98	94.66	93.33	89.45	85.34	80.77	74.33	67.93
BACT_1320|gi|294777763|ref|NZ_ADKO01000086.1|	45320	2035.35	90.1	90.02	89.88	89.64	89.62	89.45	89.29	89.05	88.83	88.65
BACT_1321|gi|294809473|ref|NZ_ADKP01000178.1|	33103	42.7788	99.98	99.69	99.18	98.13	97.66	89.42	77.39	60.5	34.18	14.47
BACT_533|gi|218455443|gb|ACAC01000070.1|	1956	38.7638	99.74	99.59	99.28	98.57	98.31	89.42	73.06	47.44	25.72	9.15
BACT_192|gi|298484534|ref|NZ_GG774858.1|	1598	133.084	97.62	94.43	91.49	90.99	90.8	89.42	86.61	84.48	82.92	78.29
BACT_1024|gi|226333018|gb|ACII01000001.1|	12879	85.8271	96.13	94.53	92.65	90.5	89.47	89.42	89.42	89.42	89.35	88.91
BACT_893|gi|260101205|ref|NZ_ACBX02000009.1|	80646	6850.44	90.3	90.15	89.93	89.66	89.59	89.42	89.29	89.16	89.1	89.08
BACT_194|gi|163805979|ref|NZ_ABFZ02000005.1|	1404	986.829	94.02	93.23	92.81	92.31	91.95	89.39	89.25	89.17	89.1	88.89
BACT_852|gi|145218765|ref|NZ_AAXE02000091.1|	864	494.215	97.57	94.68	89.93	89.81	89.7	89.35	88.89	88.54	88.19	87.62
BACT_1002|gi|224993838|ref|NZ_ACFY01000147.1|	54204	138.887	91.9	91.55	90.93	90.62	90.46	89.35	88.46	87.47	86.51	85.72
BACT_184|gi|226332260|gb|ACIC01000060.1|	14570	144.699	97.65	96.37	94.98	92.66	92.2	89.34	87.56	86.31	84.58	81.56
BACT_332|gi|218294033|ref|NZ_ACCK01000449.1|	64475	48.2524	92.49	91.91	91.11	90.76	90.46	89.33	87.01	79.46	55.95	25.45
BACT_1022|gi|197301501|ref|NZ_ABOU02000009.1|	28405	58.6118	95.41	94.94	93.94	92.78	92.24	89.32	84.51	78.95	69.86	53.28
BACT_3015|gi|302858713|gb|GL384025.1|	720	244.068	93.89	92.64	92.5	92.08	91.11	89.31	86.94	85.28	83.89	82.22
BACT_412|gi|283767251|ref|NZ_GG730325.1|	706	116.314	90.79	90.65	90.37	90.23	90.08	89.24	88.39	83.71	77.05	74.08
BACT_517|gi|224827658|ref|NZ_ACHL01000019.1|	241	43.9585	100	100	100	98.34	97.1	89.21	67.63	56.43	29.46	20.33
BACT_1021|gi|146386228|ref|NZ_AAYG02000012.1|	78537	34.2354	100	100	99.91	99.51	98.67	89.15	62.8	28.3	10.15	3.95
BACT_1321|gi|294808925|ref|NZ_ADKP01000156.1|	12494	48.5689	99.96	99.91	99.58	98.77	97.65	89.13	80.2	65.56	44.29	28.95
BACT_1321|gi|294806528|ref|NZ_ADKP01000042.1|	50879	66.785	98.18	97.83	96.73	94.54	93.4	89.13	80.53	70.71	60.88	52.04
BACT_893|gi|260101260|ref|NZ_ACBX02000064.1|	9285	5803.58	91.35	91.3	90.99	90.17	90.08	89.13	88.97	88.59	88.39	88.1
BACT_191|gi|223713146|gb|ACDR01000031.1|	67790	931.749	97.39	96.35	95.06	92.86	92.17	89.11	87.12	85.66	84.32	83.01
BACT_192|gi|298484537|ref|NZ_GG774859.1|	1597	596.346	100	99.94	99	98.43	97.43	89.1	87.35	86.6	86.29	85.91
BACT_184|gi|226332202|gb|ACIC01000118.1|	20493	253.189	92.93	92.78	92.5	92.04	91.71	89.1	85.95	83.25	80.93	78.25
BACT_187|gi|261889306|gb|ACPR01000062.1|	605	91.7636	98.84	98.35	96.86	94.88	94.38	89.09	83.31	63.8	61.82	59.5
BACT_186|gi|261889213|gb|ACPQ01000081.1|	6108	47.3874	99.9	99.36	98.44	97.48	96.41	89.08	81.17	67.4	44.92	27.03
BACT_1321|gi|294807373|ref|NZ_ADKP01000074.1|	2032	642.818	98.57	98.47	96.51	93.6	92.52	89.07	87.55	85.14	82.92	81.1
BACT_374|gi|160941969|ref|NZ_ABCC02000062.1|	7454	31.6166	99.99	99.99	99.95	99.64	99.58	88.99	35.89	10.21	6.82	6.1
BACT_191|gi|223713096|gb|ACDR01000081.1|	2348	535.887	97.1	97.02	96.34	95.66	95.1	88.97	84.41	83.35	81.64	79.68
BACT_1321|gi|294806671|ref|NZ_ADKP01000050.1|	39295	59.4494	98.25	97.58	96.53	94.83	94.06	88.96	80.79	70.38	60.05	50.17
BACT_185|gi|261889105|gb|ACPP01000055.1|	1149	58.3386	99.91	99.83	98	94.87	93.65	88.95	77.28	66.32	50.22	39.16
BACT_1321|gi|294808604|ref|NZ_ADKP01000142.1|	16542	64.4273	97.93	97.44	97.04	95.36	94.74	88.91	79.51	73.02	62.62	51.25
BACT_1002|gi|224993711|ref|NZ_ACFY01000020.1|	24599	154.309	90.15	89.78	89.65	89.15	89.09	88.91	88.75	88.56	88.19	87.95
BACT_1001|gi|239935872|ref|NZ_ABYJ02000364.1|	2530	894.125	96.48	95.65	93.64	92.02	91.74	88.89	85.93	83.75	83.24	82.69
BACT_190|gi|226332015|gb|ACIB01000041.1|	22578	226.197	98.94	98.08	96.79	95.63	94.84	88.87	81.98	76.54	70.94	66.73
BACT_1311|gi|294647578|ref|NZ_ADMP01000266.1|	7290	46.6348	99.92	99.75	99.25	96.21	94.76	88.86	74.92	61	45.54	28.86
BACT_75|gi|163805911|ref|NZ_ABGD02000017.1|	4807	151.571	97.61	97.25	95.69	95.44	95.32	88.85	82.67	77.3	68.84	60.83
BACT_185|gi|265769016|ref|NZ_GG705221.1|	2471	2683.14	97.09	94.09	93.28	92.11	92.11	88.83	88.1	87.74	87.66	87.41
BACT_1022|gi|197302150|ref|NZ_ABOU02000028.1|	171692	101.766	96.55	95.78	94.9	93.26	92.44	88.83	87.38	86.36	85.37	82.9
BACT_1024|gi|226332968|gb|ACII01000051.1|	1870	103.206	99.95	99.84	97.33	88.88	88.82	88.82	88.82	88.82	88.82	88.82
BACT_184|gi|226332258|gb|ACIC01000062.1|	78325	160.268	99.63	99.39	98.86	97.91	97.1	88.81	84.41	82.25	80.8	79.39
BACT_184|gi|226332159|gb|ACIC01000161.1|	14303	99.1588	97.42	95.94	94.84	91.9	91.42	88.81	86.91	84.67	79.74	67.51
BACT_852|gi|145218755|ref|NZ_AAXE02000081.1|	1399	387.424	94.78	92.99	92.92	91.78	90.99	88.78	85.35	84.77	83.85	83.49
BACT_1321|gi|294809641|ref|NZ_ADKP01000191.1|	34865	49.6821	99.43	99.18	98.54	97.34	96.63	88.72	75.3	58.95	43.47	32.54
BACT_1321|gi|294806579|ref|NZ_ADKP01000044.1|	654	96.3394	100	100	100	99.39	96.79	88.69	78.44	70.49	60.7	45.41
BACT_184|gi|226332167|gb|ACIC01000153.1|	22892	141.664	99.27	98.48	97.7	95.62	94.59	88.69	84.71	81.69	77.81	72.22
BACT_1025|gi|138261772|ref|NZ_AAVP02000013.1|	88552	31.4922	95.93	95.85	95.84	95.77	95.65	88.69	53.87	20.5	6.84	2.73
BACT_1320|gi|294777992|ref|NZ_ADKO01000098.1|	112964	1818.99	92.25	91.74	91.1	90.19	89.88	88.69	87.88	87.39	87.04	86.68
BACT_184|gi|226332162|gb|ACIC01000158.1|	12472	69.2692	99.69	99.58	99.2	98.43	97.67	88.65	76.11	58.57	44.91	33.84
BACT_496|gi|138275463|ref|NZ_AAXB02000043.1|	1530	122.555	97.84	96.6	92.55	90.13	89.74	88.63	87.52	85.95	84.9	83.46
BACT_1311|gi|294647459|ref|NZ_ADMP01000258.1|	29648	55.2881	99.77	99.53	98.95	97.37	96.38	88.62	79.83	67.88	54.78	42.88
BACT_1311|gi|294645857|ref|NZ_ADMP01000162.1|	3823	53.3408	99.74	99.63	99.42	98.09	97.15	88.62	76.96	62.88	49.15	38.11
BACT_1311|gi|294647773|ref|NZ_ADMP01000287.1|	18324	64.1398	98.57	98	97.06	95.83	94.88	88.59	81.19	71.59	61.13	50.17
BACT_53|gi|163813808|ref|NZ_ABFK02000006.1|	1499	113.12	96.26	93.93	90.79	90.26	89.93	88.59	85.59	83.32	79.92	74.92
BACT_395|gi|160932676|ref|NZ_ABCB02000018.1|	452649	40.028	91	90.79	90.39	89.92	89.86	88.59	76.65	50.61	24.98	10.47
BACT_191|gi|223713015|gb|ACDR01000162.1|	2301	604.562	100	100	99.96	97.18	94.35	88.57	86.7	84.31	83.62	82.23
BACT_1373|gi|300959347|ref|NZ_GG773611.1|	1443	37.5385	99.93	99.79	97.57	95.22	92.65	88.57	67.98	46.29	22.45	11.71
BACT_191|gi|223713131|gb|ACDR01000046.1|	14817	1074.02	98.33	96.54	94.9	93.02	91.7	88.57	86.6	84.36	83.02	82.45
BACT_175|gi|221217255|ref|NZ_ACBW01000193.1|	31640	666.133	90.09	90.04	89.87	89.57	89.46	88.56	87.62	86.64	86.41	86
BACT_1002|gi|224993777|ref|NZ_ACFY01000086.1|	130979	144.722	92.93	90.93	89.71	89.3	89.14	88.55	87.96	87.43	87.34	87.28
BACT_1022|gi|197303919|ref|NZ_ABOU02000054.1|	1866	152.647	94.48	93.41	90.41	89.28	89.23	88.53	87.08	86.39	85.05	83.87
BACT_182|gi|213019932|ref|NZ_ABVQ01000019.1|	592	69.473	95.78	95.78	95.44	93.07	91.89	88.51	85.64	78.72	68.75	56.42
BACT_397|gi|207998392|ref|NZ_ABWO01000216.1|	9655	49.6092	99.71	99.58	99.39	97.82	97.28	88.48	68.54	50.96	39.53	32.47
BACT_852|gi|145218743|ref|NZ_AAXE02000069.1|	1519	251.622	94.73	94.54	93.75	91.24	90.98	88.48	87.95	87.23	86.31	85.85
BACT_181|gi|145218812|ref|NZ_AAXF02000019.1|	5154	55.7095	99.48	98.14	96.9	94.37	93.54	88.46	78.77	63.68	52.29	40.73
BACT_1311|gi|294644370|ref|NZ_ADMP01000077.1|	1464	41.0471	98.09	97.95	96.93	95.08	94.06	88.46	72.34	56.63	34.63	17.28
BACT_185|gi|261889101|gb|ACPP01000059.1|	2471	2685.84	95.71	95.55	93.57	92.11	92.07	88.43	88.02	87.78	87.66	87.58
BACT_1002|gi|224993708|ref|NZ_ACFY01000017.1|	25715	139.395	89.13	88.91	88.66	88.57	88.54	88.4	88.36	88.34	88.2	88.01
BACT_1321|gi|294808263|ref|NZ_ADKP01000121.1|	594	74.7795	99.83	98.99	98.82	98.32	96.3	88.38	83.16	80.81	68.35	61.28
BACT_184|gi|226332269|gb|ACIC01000051.1|	38426	197.464	97.71	96.87	95.41	93.38	92.44	88.38	85.88	83.17	80.87	79.08
BACT_546|gi|160942573|ref|NZ_ABED02000009.1|	13467	465.446	100	99.84	99.61	98.28	96.65	88.37	83.9	81.55	80.4	78.73
BACT_852|gi|145218736|ref|NZ_AAXE02000062.1|	301687	569.779	89.01	88.88	88.71	88.54	88.49	88.37	88.31	88.29	88.27	88.24
BACT_174|gi|183602977|ref|NZ_ABIY02000025.1|	1357	419.771	99.34	98.82	97.05	94.33	91.38	88.36	83.12	74.36	70.15	56.89
BACT_853|gi|256541694|gb|ACPW01000039.1|	24031	249.03	97.82	96.65	94.99	93.1	91.97	88.35	86.4	82.74	75.84	65.29
BACT_1321|gi|294806087|ref|NZ_ADKP01000027.1|	11511	43.9359	99.97	99.78	99.25	95.59	94.34	88.34	79.52	60.66	35.91	18.54
BACT_851|gi|209953603|ref|NZ_ABYH01000451.1|	900	593.207	99.78	98.89	98.22	97.67	97.22	88.33	82.67	81.89	75.56	68.56
BACT_852|gi|145218724|ref|NZ_AAXE02000050.1|	2040	258.664	93.73	92.25	91.18	89.17	89.12	88.33	87.6	87.25	86.37	83.48
BACT_496|gi|138275105|ref|NZ_AAXB02000027.1|	22544	32.3974	99.99	99.94	99.87	99.75	99.53	88.31	52.24	18.29	7.03	3.6
BACT_189|gi|265758149|ref|NZ_GG705247.1|	5248	501.062	94.44	93.75	92.64	91.48	90.7	88.3	87.42	86.19	84.72	83.17
BACT_189|gi|261890130|gb|ACPS01000085.1|	5248	490.587	94.4	94.02	92.87	91.46	90.61	88.3	87.37	86.51	85.46	84.47
BACT_186|gi|261889234|gb|ACPQ01000060.1|	2762	27.878	99.09	98.59	97.65	95.33	94.1	88.27	49.93	3.48	0	0
BACT_190|gi|226331953|gb|ACIB01000103.1|	579	75.1313	99.65	99.31	98.27	95.16	93.61	88.26	83.77	80.31	77.03	71.16
BACT_191|gi|223713067|gb|ACDR01000110.1|	100772	888.048	94.43	93.87	92.78	91.33	90.6	88.26	86.32	84.74	83.85	82.98
BACT_1382|gi|301030686|ref|NZ_GG772434.1|	2059	42.8363	99.95	99.61	98.25	95.97	95.05	88.25	84.07	65.27	34.34	10.49
BACT_1321|gi|294810060|ref|NZ_ADKP01000210.1|	82639	53.7742	95.48	94.98	94.29	92.88	92.13	88.24	81.19	69.68	56.29	40.58
BACT_1024|gi|226332905|gb|ACII01000114.1|	180068	126.881	99.77	99.37	98.33	95.21	93.72	88.23	84.86	83.27	82.44	81.9
BACT_1313|gi|298388269|ref|NZ_GG774757.1|	534	76.3277	97.57	97.38	96.07	94.19	93.26	88.2	86.7	82.77	78.65	73.6
BACT_3015|gi|302858930|gb|GL384002.1|	144105	252.74	88.72	88.53	88.42	88.3	88.28	88.16	88.11	88.03	87.95	87.89
BACT_545|gi|253795341|ref|NZ_ACOP02000011.1|	1789	215.481	99.11	98.1	97.15	95.03	93.68	88.15	84.07	80.66	76.75	75.29
BACT_397|gi|207998278|ref|NZ_ABWO01000102.1|	4554	125.49	97.43	94.69	93.59	92.51	91.99	88.12	83.64	79.49	73.25	69.83
BACT_391|gi|229504745|ref|NZ_ACIO01001097.1|	1210	55.7926	100	100	100	99.67	97.6	88.1	70.5	59.01	46.2	41.32
BACT_1321|gi|294808268|ref|NZ_ADKP01000123.1|	45235	56.2991	98.14	97.31	96.03	93.88	92.94	88.1	81.05	72.72	63.41	46.81
BACT_332|gi|218294025|ref|NZ_ACCK01000448.1|	13140	40.193	93.11	92.56	92.31	91.79	91.35	88.07	79.07	60.9	27.28	7.76
BACT_545|gi|253795366|ref|NZ_ACOP02000036.1|	619	110.732	99.68	99.68	99.03	94.35	93.38	88.05	80.45	67.37	54.93	48.3
BACT_184|gi|226332137|gb|ACIC01000183.1|	30755	144.063	98.72	97.77	96.05	93.75	92.71	88.03	84.7	81.56	79.27	76.3
BACT_1024|gi|226332969|gb|ACII01000050.1|	8785	98.4908	99.65	99.03	98.26	93.93	91.2	88.01	87.71	87.71	87.65	87.36
BACT_1024|gi|226332960|gb|ACII01000059.1|	12549	120.78	98.94	98.77	98.08	93.75	92.87	88.01	86.24	85.79	84.74	83.7
BACT_413|gi|163805964|ref|NZ_ABGC03000033.1|	56248	30.7424	99.91	99.88	99.84	99.7	99.45	87.99	48.85	13.72	3.51	2.24
BACT_186|gi|261889265|gb|ACPQ01000029.1|	68917	56.2325	94.8	94.36	93.74	92.26	91.56	87.99	82.23	72.09	59.28	44.69
BACT_397|gi|207998212|ref|NZ_ABWO01000036.1|	640	26.9688	99.53	99.38	99.38	95.94	95.62	87.97	26.56	16.88	0	0
BACT_1314|gi|301311133|ref|NZ_GG774998.1|	226121	158.314	97.76	96.79	95.09	92.76	91.85	87.97	84.25	80.83	77.25	73.85
BACT_1311|gi|294648252|ref|NZ_ADMP01000305.1|	1977	452.276	99.19	97.32	95.65	91.86	91.4	87.91	85.28	82.45	80.58	78.4
BACT_1024|gi|226332992|gb|ACII01000027.1|	3284	74.5935	98.42	98.42	98.39	96.44	95.13	87.91	83.04	80.18	74.91	66.81
BACT_1022|gi|197301348|ref|NZ_ABOU02000006.1|	79210	70.1078	88.77	88.69	88.37	88.04	87.99	87.91	87.74	86.72	81.9	69.54
BACT_172|gi|146386200|ref|NZ_AAXG02000051.1|	5716	351.689	99.93	99.67	99.18	97.29	93.23	87.88	83.19	77.97	74.28	70.14
BACT_1313|gi|298384780|ref|NZ_GG774704.1|	731368	181.044	93.82	93.18	92.2	90.93	90.39	87.83	85.58	83.36	81.12	79.02
BACT_1319|gi|224485931|ref|NZ_EQ999684.1|	501	105.613	100	99.8	99.6	95.61	95.21	87.82	76.85	74.45	71.06	66.47
BACT_1314|gi|301308596|ref|NZ_GG774973.1|	30600	264.99	96.66	94.64	92.75	90.82	90.24	87.78	85.05	82.39	79.54	77.14
BACT_1022|gi|197303851|ref|NZ_ABOU02000052.1|	42442	68.4472	89.23	88.81	88.23	88.08	88.08	87.78	87.09	86.63	84.69	77.57
BACT_3015|gi|302860878|gb|GL383994.1|	2541	406.562	92.05	91.54	89.41	88.98	88.94	87.76	85.05	84.38	84.18	83.39
BACT_538|gi|223045053|ref|NZ_ACEP01000005.1|	7517	48.2687	89.84	89.77	89.26	89.16	89.16	87.75	86.26	79.61	59.24	27.59
BACT_1311|gi|294646250|ref|NZ_ADMP01000188.1|	31260	50.9618	98.4	98.11	97.31	95.66	94.91	87.74	78.61	69.35	56.58	38.93
BACT_1312|gi|293373839|ref|NZ_ADMO01000152.1|	13572	78.0682	97.8	95.53	92.79	90.9	90.29	87.74	84.52	81.5	77.1	68.83
BACT_424|gi|224983088|ref|NZ_ABVR01000034.1|	79329	125.063	97.21	95.61	93.79	92.15	91.23	87.74	78.55	63.53	54.08	48.98
BACT_1321|gi|294805799|ref|NZ_ADKP01000005.1|	29536	49.8653	98.18	97.87	97.59	96.42	95.03	87.73	77.53	68.26	54.89	37.35
BACT_182|gi|213019931|ref|NZ_ABVQ01000018.1|	659	45.6555	99.85	98.03	96.81	95.9	94.69	87.71	78.45	63.28	35.2	27.47
BACT_395|gi|160933874|ref|NZ_ABCB02000020.1|	564969	35.4122	93.54	93.1	92.53	91.91	91.7	87.7	65.53	33.15	12.45	4.5
BACT_190|gi|226331977|gb|ACIB01000079.1|	1639	235.72	96.64	96.1	95.49	93.11	92.43	87.68	87.31	87.07	86.76	85.36
BACT_391|gi|229504653|ref|NZ_ACIO01001005.1|	1434	145.326	100	97.84	92.4	91.21	89.96	87.66	80.26	78.66	77.96	76.08
BACT_176|gi|208431315|ref|NZ_ABWZ01000088.1|	8213	261.47	94.86	93.91	92.63	91.49	90.89	87.63	83.65	81.37	79.74	78.63
BACT_192|gi|298484525|ref|NZ_GG774854.1|	1849	104.13	98.49	97.57	93.62	91.78	91.29	87.61	78.58	76.31	73.66	71.17
BACT_332|gi|218292251|ref|NZ_ACCK01000016.1|	23039	43.9755	88.95	88.88	88.6	88.38	88.28	87.58	85.71	68.97	40.8	16.85
BACT_1002|gi|224993814|ref|NZ_ACFY01000123.1|	523	74.8528	100	98.85	97.9	92.54	92.16	87.57	86.62	84.51	78.39	73.61
BACT_1321|gi|294807098|ref|NZ_ADKP01000063.1|	54913	38.1701	97.92	97.2	96.2	94.55	93.76	87.56	64.41	41.53	24.64	14.31
BACT_1022|gi|197302611|ref|NZ_ABOU02000033.1|	131638	92.7151	96.54	96.09	95.14	93.02	92.07	87.56	83.81	80.97	79.04	76.69
BACT_852|gi|145218721|ref|NZ_AAXE02000047.1|	825	329.876	96	95.88	94.79	91.88	88.48	87.52	86.79	86.18	85.45	84.61
BACT_177|gi|208431405|ref|NZ_ABVO01000056.1|	862	5995.83	87.7	87.59	87.59	87.47	87.47	87.47	87.47	87.47	87.47	87.47
BACT_175|gi|221217280|ref|NZ_ACBW01000218.1|	957	106.107	100	100	100	99.37	98.33	87.46	78.89	73.04	66.67	59.56
BACT_172|gi|146386215|ref|NZ_AAXG02000066.1|	1226	289.954	99.84	99.76	99.27	96.08	93.72	87.44	81.24	78.14	72.02	64.36
BACT_1319|gi|224485918|ref|NZ_EQ999671.1|	5254	535.635	96.14	94.86	93.7	91.42	90.33	87.42	86.11	85.14	84.2	82.66
BACT_1311|gi|294644846|ref|NZ_ADMP01000101.1|	29503	55.2212	99.26	98.15	96.78	94.9	93.93	87.41	79.95	70.47	58.69	44.43
BACT_893|gi|260101265|ref|NZ_ACBX02000069.1|	3469	6367.11	90.17	89.82	89.39	89.02	88.35	87.4	85.85	84.55	82.21	82.1
BACT_1316|gi|299149492|ref|NZ_GG774964.1|	1910	164.894	100	99.84	98.53	95.39	93.04	87.38	81.15	77.85	76.39	70.84
BACT_1024|gi|226332938|gb|ACII01000081.1|	5020	117.16	100	97.87	92.23	89.58	88.65	87.37	86.12	84.46	80.64	78.11
BACT_1311|gi|294647997|ref|NZ_ADMP01000292.1|	1747	117.047	99.89	99.77	99.43	94.91	91.81	87.35	83.74	77.73	74.36	69.78
BACT_225|gi|223987178|ref|NZ_ACBZ01000179.1|	3126	178.751	93.79	92.55	92.51	91.68	91.65	87.3	81.41	76.74	72.2	67.24
BACT_184|gi|226332186|gb|ACIC01000134.1|	111984	185.995	95.65	95	94.1	92.59	91.67	87.28	84.32	81.97	79.77	77.94
BACT_1022|gi|197302028|ref|NZ_ABOU02000026.1|	55289	68.1806	92.36	90.9	89.46	88.61	88.45	87.28	85.4	83.25	79.36	70.63
BACT_332|gi|218294018|ref|NZ_ACCK01000447.1|	22795	61.7404	89.11	88.95	88.56	88.14	87.87	87.26	86.73	83.97	74.89	60.31
BACT_193|gi|223712866|gb|ACDI01000098.1|	5254	531.538	95.79	94.02	92.98	91.32	89.72	87.25	85.82	84.79	84.24	83.12
BACT_1311|gi|294645220|ref|NZ_ADMP01000123.1|	11681	44.0629	99.52	99.34	98.9	95.97	94.99	87.24	75.21	58.63	38.76	22.02
BACT_192|gi|298484355|ref|NZ_GG774835.1|	19931	77.5538	96.05	95.41	94.57	92.63	92.06	87.24	80.28	71.13	61.93	54.37
BACT_190|gi|226331978|gb|ACIB01000078.1|	3365	79.3997	99.64	99.17	98.25	95.45	94.38	87.22	76.52	57.15	49.66	44.81
BACT_3015|gi|302859196|gb|GL384000.1|	206467	176.521	88.6	88.31	88.02	87.73	87.61	87.22	86.83	86.43	85.92	85.53
BACT_1024|gi|226332898|gb|ACII01000121.1|	31343	129.492	96.39	95.45	92.64	90.27	89.75	87.21	85.89	85.18	84.33	83.07
BACT_1025|gi|138262017|ref|NZ_AAVP02000026.1|	10424	31.8288	100	100	100	99.91	99.88	87.2	31.06	12.55	8.37	6.29
BACT_1316|gi|299147179|ref|NZ_GG774951.1|	2168	149.604	96.22	94.14	93.4	91.79	91.24	87.18	82.52	81.55	80.21	79.15
BACT_1021|gi|146386230|ref|NZ_AAYG02000014.1|	75549	30.9514	100	100	100	99.57	98.78	87.16	51.47	17.92	4.93	1.56
BACT_186|gi|261889215|gb|ACPQ01000079.1|	54220	38.3592	98.23	97.45	96.48	95.06	94.31	87.13	64.09	40.07	24.19	15.22
BACT_1321|gi|294806012|ref|NZ_ADKP01000019.1|	6355	62.7761	99.2	97.83	97.01	94.93	94.13	87.11	84.52	80.05	72.64	60.36
BACT_191|gi|223713134|gb|ACDR01000043.1|	207490	976.585	90.29	89.82	89.27	88.56	88.31	87.05	85.92	84.93	84.14	83.51
BACT_221|gi|222444371|ref|NZ_ABXX02000019.1|	1094	74.7806	99.82	98.9	98.17	95.89	94.97	87.02	70.66	52.1	51.1	49.36
BACT_192|gi|298484462|ref|NZ_GG774841.1|	11905	59.4121	99.63	99.03	98.24	95.83	93.65	87.01	78.01	65.43	53.04	43.44
BACT_187|gi|261889302|gb|ACPR01000066.1|	531	67.8493	98.68	98.68	97.74	93.41	91.53	87.01	81.92	67.23	49.91	39.74
BACT_184|gi|226332134|gb|ACIC01000186.1|	30341	171.072	99.96	99.81	99.65	98.12	96.49	87	85	82.5	79.8	77.37
BACT_533|gi|218455389|gb|ACAC01000124.1|	692	43.7182	99.86	99.13	97.54	95.38	94.94	86.99	78.76	69.36	41.62	21.82
BACT_424|gi|224983086|ref|NZ_ABVR01000032.1|	78688	34.6663	99.16	98.96	98.61	98.18	97.69	86.99	49.79	21.17	9.32	5.81
BACT_192|gi|298484336|ref|NZ_GG774834.1|	20987	72.5129	98.94	97.81	96.53	93.94	92.71	86.97	81.23	73.95	66.25	55.77
BACT_374|gi|160942211|ref|NZ_ABCC02000072.1|	1234	159.396	89.22	89.14	89.14	88.65	88.41	86.95	81.6	72.2	70.1	67.59
BACT_893|gi|260101238|ref|NZ_ACBX02000042.1|	588	3830.11	87.93	87.76	87.41	87.07	87.07	86.9	86.73	86.22	84.69	83.5
BACT_332|gi|218293975|ref|NZ_ACCK01000428.1|	1331	39.7754	97.45	94.37	90.68	87.98	87.98	86.85	84.75	67.39	24.49	3.01
BACT_1002|gi|224993743|ref|NZ_ACFY01000052.1|	70563	144.747	90.46	90.2	89.47	88.5	87.9	86.85	86.39	85.87	85.47	84.91
BACT_1321|gi|294807133|ref|NZ_ADKP01000064.1|	34561	50.0525	99.84	99.66	99.46	98.96	98.71	86.84	72.07	65.46	52.77	35.27
BACT_191|gi|223713099|gb|ACDR01000078.1|	33428	986.58	88.84	88.75	88.4	88.17	87.99	86.84	85.59	84.87	84.22	83.4
BACT_496|gi|138275185|ref|NZ_AAXB02000031.1|	6578	30.8097	100	100	100	99.59	99.35	86.82	45.47	13.44	6.51	2.51
BACT_1025|gi|138261642|ref|NZ_AAVP02000007.1|	100621	30.5157	99.39	99.33	99.07	98.85	98.71	86.78	44.48	15.11	6.06	2.29
BACT_893|gi|260101197|ref|NZ_ACBX02000001.1|	125843	6587.81	88.29	87.96	87.54	87.16	87.07	86.78	86.64	86.54	86.48	86.43
BACT_190|gi|226332049|gb|ACIB01000007.1|	2526	1064.39	87.41	87.33	87.33	87.09	86.98	86.78	86.66	86.66	86.42	85.51
BACT_1321|gi|294809272|ref|NZ_ADKP01000167.1|	11122	31.8724	99.71	99.54	98.78	97.71	96.75	86.76	55.5	16.35	2.84	1.11
BACT_1321|gi|294810180|ref|NZ_ADKP01000214.1|	29039	45.9897	97.74	96.38	95.13	93.41	92.33	86.76	77.86	61.58	40.45	25.44
BACT_1001|gi|239934958|ref|NZ_ABYJ02000203.1|	777	64.4801	100	99.36	97.68	95.11	93.18	86.74	80.82	74.77	68.85	56.5
BACT_1313|gi|298386934|ref|NZ_GG774709.1|	329838	133.287	95.29	94.67	93.3	90.86	89.91	86.74	83.77	81.35	78.8	76.09
BACT_1002|gi|224993750|ref|NZ_ACFY01000059.1|	30722	150.673	88.71	88.34	87.89	87.24	86.98	86.68	86.42	86.02	85.83	85.6
BACT_1001|gi|239935146|ref|NZ_ABYJ02000281.1|	898	127.715	96.44	95.43	92.76	87.97	87.97	86.64	82.63	76.17	69.38	66.93
BACT_538|gi|223045079|ref|NZ_ACEP01000031.1|	33110	45.5787	90.18	89.49	89.16	88.55	88.41	86.64	76.17	50.4	21.41	7.83
BACT_1320|gi|294777902|ref|NZ_ADKO01000090.1|	17292	1342.9	88.76	88.67	88.38	87.93	87.7	86.64	85.46	84.99	84.48	84.02
BACT_1377|gi|301033805|ref|NZ_GG774141.1|	3082	93.5831	98.28	97.14	96.04	93.15	92.15	86.63	81.41	76.9	70.38	61.36
BACT_1024|gi|226332854|gb|ACII01000165.1|	16045	80.0952	100	99.76	98.35	96.25	94.23	86.61	79.25	70.89	64.16	57.91
BACT_1311|gi|294645407|ref|NZ_ADMP01000135.1|	3593	39.5959	99.55	98.86	97.83	96.1	94.68	86.61	68.36	57.64	36.13	9.71
BACT_424|gi|224983018|ref|NZ_ABVR01000001.1|	529	110.102	99.62	98.87	96.98	91.87	91.49	86.58	84.5	80.72	77.5	76.18
BACT_332|gi|218292334|ref|NZ_ACCK01000035.1|	1572	58.8715	93.38	87.09	86.58	86.58	86.58	86.58	85.62	72.39	51.59	42.68
BACT_1021|gi|146386225|ref|NZ_AAYG02000009.1|	180948	37.4922	99.24	99.02	98.95	97.65	96.39	86.55	70.98	41.87	18.97	7.96
BACT_893|gi|260101258|ref|NZ_ACBX02000062.1|	18979	6509.51	87.58	87.3	87.14	86.8	86.72	86.55	86.47	86.36	86.23	86.22
BACT_1002|gi|224993864|ref|NZ_ACFY01000173.1|	675	301.548	99.7	92.89	92.44	89.19	88.3	86.52	84.3	73.33	72.15	69.48
BACT_1022|gi|197302419|ref|NZ_ABOU02000032.1|	196990	65.2334	93.22	92.43	90.12	88.22	87.88	86.52	84.92	82.8	78.87	67.81
BACT_184|gi|226332145|gb|ACIC01000175.1|	15464	131.254	93.11	92.78	92.49	91.46	90.51	86.51	83.09	79.66	75.7	73.45
BACT_184|gi|226332084|gb|ACIC01000236.1|	962	38.6091	100	97.3	95.84	90.54	89.71	86.49	82.02	59.46	20.48	6.65
BACT_172|gi|146386201|ref|NZ_AAXG02000052.1|	17012	263.167	99.18	97.58	95.23	93.16	91.64	86.49	82.93	79.96	75.83	71.65
BACT_851|gi|209953536|ref|NZ_ABYH01000384.1|	5841	840.722	95.69	93.39	92.21	90.33	89.61	86.47	84.1	82.98	81.61	80.41
BACT_1313|gi|298388190|ref|NZ_GG774727.1|	2836	235.864	97.78	96.86	93.97	87.06	86.92	86.46	86	85.33	84.59	83.92
BACT_194|gi|163805992|ref|NZ_ABFZ02000018.1|	476026	2597.45	87.4	87.19	86.86	86.71	86.66	86.45	86.28	86.15	86.04	85.97
BACT_1369|gi|300952741|ref|NZ_GG773360.1|	1444	34.491	99.93	99.93	99.58	96.4	94.74	86.43	63.64	36.84	15.03	0
BACT_192|gi|270295698|ref|NZ_GG730107.1|	1040037	451.682	89.56	89.12	88.54	87.87	87.63	86.39	85.02	83.77	82.67	81.56
BACT_1025|gi|138261932|ref|NZ_AAVP02000019.1|	27026	31.4045	96.38	96.37	96.21	95.45	94.69	86.37	50.59	20.46	5.82	3.3
BACT_191|gi|223713028|gb|ACDR01000149.1|	1488	682.093	95.16	93.68	92.88	89.85	89.65	86.36	84.34	80.51	77.15	75.34
BACT_1382|gi|301030127|ref|NZ_GG772345.1|	1275	35.5506	99.92	98.2	96.78	93.57	91.92	86.35	74.9	45.02	11.29	0.31
BACT_177|gi|208431371|ref|NZ_ABVO01000022.1|	5690	2520.8	86.82	86.71	86.33	86.33	86.33	86.31	86.29	86.29	86.29	86.29
BACT_3008|gi|153859671|ref|NZ_AAYH02000032.1|	97350	315.075	93.81	92.79	91.11	89.15	88.33	86.29	84.02	82.48	81.12	79.6
BACT_1001|gi|239935982|ref|NZ_ABYJ02000372.1|	882	72.7234	95.46	95.46	94.9	93.99	92.97	86.28	69.73	63.72	56.35	50.91
BACT_1321|gi|294808113|ref|NZ_ADKP01000109.1|	1903	44.6742	97.79	97.64	97.37	95.95	93.8	86.23	81.56	69.15	45.24	21.12
BACT_418|gi|139439590|ref|NZ_AAVN02000010.1|	77635	118.404	87.35	87.05	86.79	86.52	86.4	86.23	85.93	85.52	84.99	84.54
BACT_397|gi|207998444|ref|NZ_ABWO01000268.1|	1210	33.5314	99.67	99.34	98.68	95.79	95.29	86.2	69.75	34.21	8.76	0.83
BACT_192|gi|298484520|ref|NZ_GG774852.1|	1943	361.153	99.85	99.07	96.71	87.91	86.93	86.16	85.54	85.07	84.66	84.1
BACT_1311|gi|294647133|ref|NZ_ADMP01000238.1|	708	37	97.18	96.19	94.92	92.37	90.11	86.16	79.8	51.69	14.69	1.13
BACT_893|gi|260101251|ref|NZ_ACBX02000055.1|	1604	5788.33	91.46	91.33	89.34	87.84	87.78	86.16	85.29	83.04	80.42	80.3
BACT_176|gi|208431320|ref|NZ_ABWZ01000093.1|	5256	540.659	94.88	93.4	91.57	89.61	89.23	86.15	84.28	82.06	79.39	77.7
BACT_1320|gi|294777801|ref|NZ_ADKO01000088.1|	87736	2090.14	88.61	87.87	87.22	86.61	86.43	86.13	85.91	85.79	85.63	85.49
BACT_1350|gi|293386512|ref|NZ_GG739888.1|	1487	210.232	89.78	89.71	89.58	87.42	86.95	86.08	80.16	78.41	77.61	77.4
BACT_893|gi|260101235|ref|NZ_ACBX02000039.1|	1264	6282.43	87.58	86.55	86.23	86.16	86.08	86.08	86	85.92	85.68	85.68
BACT_184|gi|226332281|gb|ACIC01000039.1|	87714	158	98.45	97.67	96.39	94.06	92.39	86.07	83.1	80.52	78.06	75.81
BACT_1379|gi|301014624|ref|NZ_GG773746.1|	1034	39.9149	96.71	96.23	95.07	92.46	90.23	86.07	62.96	42.17	35.49	17.31
BACT_192|gi|298484601|ref|NZ_GG774888.1|	516	76.3585	90.89	90.89	90.89	88.18	87.4	86.05	75.58	72.48	66.47	56.01
BACT_192|gi|298482760|ref|NZ_GG774812.1|	152093	85.0139	94	93.2	91.79	90.09	89.27	86.04	81.69	76.21	69.69	61.72
BACT_1311|gi|294644873|ref|NZ_ADMP01000102.1|	601	40.5957	99	96.67	96.01	94.18	93.51	86.02	77.37	65.56	34.44	4.99
BACT_1311|gi|294645447|ref|NZ_ADMP01000139.1|	10708	36.0009	97.54	96.32	94.91	91.35	90.44	86.02	61.51	33.58	20.71	12.67
BACT_1351|gi|293389890|ref|NZ_GG739814.1|	1487	203.962	89.78	89.78	89.78	87.02	87.02	86.01	79.49	78.55	78.14	77.61
BACT_1321|gi|294809914|ref|NZ_ADKP01000207.1|	135564	51.2665	96.66	96.19	95.14	93.4	92.47	85.99	76.17	62.58	46.82	34.19
BACT_75|gi|163805904|ref|NZ_ABGD02000010.1|	26085	105.257	95.44	94.55	93.38	91.16	90.34	85.98	79.4	74.43	69.66	64.4
BACT_332|gi|218292481|ref|NZ_ACCK01000066.1|	34647	43.5312	91.02	90.15	89.06	88.49	88.28	85.98	81.76	66.69	43.23	20.53
BACT_9|gi|224815803|ref|NZ_ACGB01000069.1|	3240	1057	89.91	89.51	87.81	87.1	86.91	85.96	84.97	83.24	82.53	80.43
BACT_3008|gi|154200057|gb|DS362223.1|	98821	309.598	93.48	92.52	91.12	89.2	88.25	85.92	83.96	82.04	80.47	79.11
BACT_1311|gi|294647410|ref|NZ_ADMP01000253.1|	11872	37.3608	98.37	97.95	95.91	93.71	92.37	85.88	58.83	30.8	22.41	16
BACT_413|gi|163805969|ref|NZ_ABGC03000038.1|	2732	43.6907	93.85	93.78	93.27	92.57	91	85.87	74.93	56.66	33.97	25.37
BACT_391|gi|229504467|ref|NZ_ACIO01000821.1|	2176	114.895	99.03	98.99	98.99	96.55	95.17	85.85	77.94	73.67	68.8	64.98
BACT_1311|gi|294646666|ref|NZ_ADMP01000216.1|	54701	39.1401	98.2	97.22	96.25	94.57	93.65	85.84	64.05	41.76	26.43	14.93
BACT_178|gi|239514070|ref|NZ_ABXI02000025.1|	1354	326.487	98.3	98.01	93.43	91.36	91.36	85.82	65.95	51.03	48.38	46.6
BACT_332|gi|218294072|ref|NZ_ACCK01000454.1|	937	52.1355	100	96.91	95.52	93.7	90.93	85.81	85.81	85.81	80.04	43.01
BACT_191|gi|223713048|gb|ACDR01000129.1|	12881	346.493	94.57	93.74	92.54	89.08	88.29	85.78	83.39	81.25	80.54	79.26
BACT_1001|gi|239935007|ref|NZ_ABYJ02000233.1|	506	64.4407	100	99.41	96.64	91.9	90.91	85.77	81.82	76.88	71.74	67.59
BACT_1311|gi|294643817|ref|NZ_ADMP01000045.1|	1363	61.0587	99.63	98.68	97.14	95.45	95.16	85.77	82.76	76.96	74.47	63.32
BACT_546|gi|160942803|ref|NZ_ABED02000015.1|	47391	1034.74	96.51	94.95	93.56	91.47	90.35	85.77	82.51	80.25	77.87	75.55
BACT_191|gi|223713089|gb|ACDR01000088.1|	37096	650.778	90.64	90.05	89.38	88.25	87.75	85.77	83.84	82.68	81.5	80.42
BACT_1311|gi|294646189|ref|NZ_ADMP01000187.1|	70457	48.981	97.82	97.39	96.61	94.81	93.84	85.74	70.11	57.37	44.53	31.96
BACT_852|gi|145218741|ref|NZ_AAXE02000067.1|	1220	268.485	93.61	93.44	92.05	90.9	90	85.74	84.1	83.69	82.62	81.64
BACT_3031|gi|307603438|gb|GL454436.1|	665	77.8992	95.34	95.04	93.38	92.03	90.53	85.71	82.71	81.05	75.94	71.13
BACT_3008|gi|154200047|gb|DS362233.1|	76893	273.077	90.77	90.01	89.34	88.17	87.69	85.7	83.69	81.06	78.34	76.35
BACT_186|gi|261889194|gb|ACPQ01000100.1|	42612	55.4884	99.44	99.12	97.86	95.47	94.3	85.69	72.43	60.05	49.39	41.83
BACT_1001|gi|239935143|ref|NZ_ABYJ02000280.1|	314	58.4809	99.68	99.04	98.73	98.73	96.82	85.67	82.8	80.25	67.83	47.13
BACT_192|gi|298484594|ref|NZ_GG774884.1|	571	48.965	100	100	100	96.67	95.97	85.64	71.1	50.61	41.68	32.4
BACT_1321|gi|294810387|ref|NZ_ADKP01000224.1|	69896	47.4574	97.9	97.31	95.58	92.7	91.42	85.64	75.81	56.81	38.52	25.11
BACT_194|gi|163805997|ref|NZ_ABFZ02000023.1|	468184	3174.1	87.86	87.25	86.71	86.16	85.99	85.6	85.34	85.05	84.81	84.48
BACT_3008|gi|153859659|ref|NZ_AAYH02000031.1|	76893	274.66	90.98	90.47	89.32	88.22	87.78	85.59	83.12	80.86	78.49	76.4
BACT_1313|gi|298388200|ref|NZ_GG774730.1|	1972	108.496	94.27	93.86	91.89	88.44	87.98	85.55	82.2	80.58	77.54	72.21
BACT_538|gi|223045207|ref|NZ_ACEP01000157.1|	532	41.6297	99.25	99.06	98.68	96.05	95.49	85.53	64.29	55.64	43.23	26.88
BACT_1312|gi|293373354|ref|NZ_ADMO01000138.1|	525	43.0133	100	99.62	98.86	96.57	95.81	85.52	76.95	64.57	48.19	17.52
BACT_53|gi|163813811|ref|NZ_ABFK02000009.1|	828	449.576	91.3	86.35	86.23	86.23	86.11	85.51	84.9	84.06	83.7	83.33
BACT_184|gi|226332256|gb|ACIC01000064.1|	70054	222.44	99.57	98.97	98.03	96.31	94.65	85.5	82.35	80.84	79.71	78.25
BACT_391|gi|229504841|ref|NZ_ACIO01001193.1|	800	73.1088	98.62	94.5	93	91	90	85.5	77.88	74	66.5	61.12
BACT_1025|gi|138262090|ref|NZ_AAVP02000034.1|	3152	31.2874	99.18	98.89	97.4	95.56	93.46	85.47	50.76	21.51	7.46	5.08
BACT_3008|gi|154200054|gb|DS362226.1|	2244	136.206	93.09	91.53	89.62	87.03	86.81	85.47	82.8	80.3	77.36	73.93
BACT_332|gi|218293871|ref|NZ_ACCK01000415.1|	18214	35.9184	90.45	90.21	89.28	88.26	88.08	85.47	78.81	47.18	14.8	1.67
BACT_1022|gi|197302982|ref|NZ_ABOU02000038.1|	15264	64.0769	91.8	88.43	85.96	85.46	85.46	85.46	85.46	85.19	82.91	69.85
BACT_1479|gi|294638653|ref|NZ_ADKM01000008.1|	1058	126.525	97.54	96.5	93.29	88.28	87.43	85.44	84.03	81.38	79.02	75.43
BACT_332|gi|218292198|ref|NZ_ACCK01000001.1|	2384	47.086	85.61	85.49	85.44	85.44	85.44	85.44	81.88	73.78	60.15	33.64
BACT_1312|gi|293369231|ref|NZ_ADMO01000019.1|	41973	54.0165	96.73	95.62	93.57	91.18	90.18	85.41	78.14	67.23	51.66	35.04
BACT_1025|gi|138262034|ref|NZ_AAVP02000028.1|	6245	28.1904	88.17	88.17	88.15	88.15	88.15	85.4	51.83	15.31	0.8	0
BACT_853|gi|256541702|gb|ACPW01000031.1|	1129	74.3685	92.56	92.56	91.67	89.81	89.11	85.39	80.78	74.93	69.18	62
BACT_496|gi|138274963|ref|NZ_AAXB02000019.1|	49524	39.6527	94.89	94.28	93.22	91.77	91.13	85.3	65.77	42.55	24.95	14.34
BACT_191|gi|223713041|gb|ACDR01000136.1|	26002	686.229	89.64	89.31	88.75	87.97	87.69	85.3	83.99	82.72	81.66	80.61
BACT_545|gi|253795441|ref|NZ_ACOP02000111.1|	677	91.1167	99.7	99.56	95.57	93.35	92.32	85.23	76.07	72.38	67.65	60.86
BACT_418|gi|139439795|ref|NZ_AAVN02000012.1|	49431	121.575	86.26	86.08	85.92	85.78	85.7	85.22	84.71	84.34	83.77	83.24
BACT_1001|gi|239935148|ref|NZ_ABYJ02000282.1|	588	112.624	96.43	93.37	92.18	87.93	86.9	85.2	72.11	60.54	60.03	58.33
BACT_3008|gi|153859503|ref|NZ_AAYH02000019.1|	2244	129.83	91.76	91.49	90.02	86.99	86.72	85.2	83.11	80.21	78.21	76.87
BACT_851|gi|209953166|ref|NZ_ABYH01000014.1|	5418	231.551	89.96	89.55	88.93	87.34	86.88	85.2	84.4	83.78	82.54	81.1
BACT_1002|gi|224993753|ref|NZ_ACFY01000062.1|	69262	145.927	87.52	87.02	86.44	85.71	85.56	85.19	85.05	84.84	84.78	84.74
BACT_397|gi|207998319|ref|NZ_ABWO01000143.1|	1309	220.463	100	100	100	100	99.77	85.18	79.14	75.1	72.27	70.82
BACT_1001|gi|239935725|ref|NZ_ABYJ02000355.1|	917	445.727	97.38	95.86	88.99	88.55	87.46	85.17	82.77	77.1	74.7	74.15
BACT_766|gi|253946793|ref|NZ_ABWK02000024.1|	410	94.939	96.83	96.83	90.98	90.24	86.1	85.12	85.12	71.46	48.78	47.8
BACT_1321|gi|294810781|ref|NZ_ADKP01000234.1|	618	36.267	98.87	98.71	97.57	94.98	92.72	85.11	71.52	50.49	20.71	0
BACT_1311|gi|294647591|ref|NZ_ADMP01000268.1|	1084	33.0766	99.63	99.35	98.99	97.23	96.68	85.06	59.69	34.5	12.73	0
BACT_538|gi|223045130|ref|NZ_ACEP01000080.1|	56393	42.2378	90.25	89.72	88.91	88.27	87.97	85.06	73.1	48.5	23.51	8.47
BACT_397|gi|207998405|ref|NZ_ABWO01000229.1|	2776	252.013	94.78	94.6	92.65	89.55	89.01	85.01	69.13	62.14	52.77	47.84
BACT_1311|gi|294647641|ref|NZ_ADMP01000274.1|	8329	46.0178	99.8	99.71	98.27	96.58	94.97	85	74.71	58.24	44.52	31.61
BACT_1312|gi|293372035|ref|NZ_ADMO01000100.1|	2345	93.9569	99.7	99.32	98.51	97.31	96.42	84.99	77.78	71.47	65.88	60.77
BACT_190|gi|226331979|gb|ACIB01000077.1|	1752	65.7329	99.14	97.83	96.06	94.35	93.95	84.99	80.14	74.14	65.35	57.53
BACT_3008|gi|154200039|gb|DS362241.1|	210193	272.987	95.2	94.92	94.44	93.21	92.09	84.96	80.65	78.16	76.81	75.59
BACT_1313|gi|298387766|ref|NZ_GG774713.1|	148470	156.814	96.21	94.89	93.08	89.7	88.45	84.95	81.8	79	76.01	73.18
BACT_853|gi|256541661|gb|ACPW01000072.1|	730	110.04	100	99.86	98.9	96.99	94.52	84.93	84.38	83.84	82.33	80.82
BACT_518|gi|237858011|gb|ACAJ01000049.1|	582	63.5378	95.36	95.36	94.67	91.92	90.21	84.88	78.87	75.6	69.42	61.34
BACT_53|gi|163813807|ref|NZ_ABFK02000005.1|	1177	450.303	90.82	90.06	89.8	87.94	87.34	84.88	81.73	79.35	75.62	69.58
BACT_191|gi|223713107|gb|ACDR01000070.1|	47545	802.382	88.8	88.47	87.93	87.1	86.71	84.88	83.34	81.57	80.4	79.37
BACT_1321|gi|294809559|ref|NZ_ADKP01000187.1|	16039	31.2508	99.86	98.97	96.87	91.89	91	84.87	62.98	24.42	4.41	0.95
BACT_3015|gi|302858738|gb|GL384013.1|	1633	556.049	95.71	91.86	90.63	89.47	89.1	84.87	82.61	79.36	76.97	74.1
BACT_1313|gi|298388204|ref|NZ_GG774731.1|	1908	82.1326	99.27	99.16	98.9	94.03	91.98	84.85	82.65	79.35	75.05	70.23
BACT_852|gi|145218766|ref|NZ_AAXE02000092.1|	2859	75.3169	97.55	96.43	94.33	92.27	91.64	84.85	72.93	63.27	58.52	55.19
BACT_191|gi|223713171|gb|ACDR01000006.1|	82724	1473.98	86.71	86.44	86.01	85.68	85.54	84.84	84.35	83.95	83.55	83.21
BACT_852|gi|145218680|ref|NZ_AAXE02000006.1|	738	389.839	86.86	86.59	86.59	86.18	86.04	84.82	84.28	83.6	83.2	81.17
BACT_424|gi|224983093|ref|NZ_ABVR01000039.1|	234390	83.9373	93.67	93.14	92.3	91.43	91.04	84.78	54.99	23.14	10.3	6.56
BACT_3007|gi|222822885|gb|EQ973291.1|	853	36.0504	99.77	99.53	98.36	96.83	93.79	84.76	66	44.08	19.23	8.09
BACT_1021|gi|146386247|ref|NZ_AAYG02000031.1|	237686	34.7072	99.88	99.83	99.36	97.51	95.93	84.71	64.14	32.49	12.5	4.39
BACT_186|gi|261889241|gb|ACPQ01000053.1|	1667	38.9802	99.28	98.62	96.34	89.68	88.78	84.7	74.21	47.63	28.67	13.32
BACT_538|gi|223045196|ref|NZ_ACEP01000146.1|	1353	44.2106	87.66	84.7	84.7	84.7	84.7	84.7	84.7	83.3	55.88	9.9
BACT_1311|gi|294648217|ref|NZ_ADMP01000304.1|	39223	42.4346	99.14	98.26	96.82	94.02	92.76	84.69	69.71	53.31	34.17	19.22
BACT_424|gi|224983090|ref|NZ_ABVR01000036.1|	94666	31.514	94.21	92.72	91.32	89.82	89.37	84.67	59.03	23.89	7.51	3.04
BACT_1024|gi|226332861|gb|ACII01000158.1|	4744	113.843	98.78	98.65	97.24	95.47	93.32	84.65	78.52	70.64	67.81	63.2
BACT_1025|gi|138262029|ref|NZ_AAVP02000027.1|	10147	28.0985	98.29	97.2	95.99	92.76	90.7	84.63	46.22	14.9	2.33	0.5
BACT_188|gi|222295526|ref|NZ_ABZY01000082.1|	689	134.248	96.66	96.37	93.18	88.97	88.24	84.62	82.15	80.26	77.5	74.46
BACT_1024|gi|226333010|gb|ACII01000009.1|	26935	72.8439	99.59	99.16	95.4	86.47	84.93	84.59	84.34	83.86	82.42	77.07
BACT_1321|gi|294809077|ref|NZ_ADKP01000161.1|	12755	62.8578	99.36	98.56	96.28	92.76	92	84.59	77.02	70.47	64.47	58.64
BACT_192|gi|298484565|ref|NZ_GG774870.1|	902	98.3936	98.78	93.79	92.35	89.02	88.36	84.59	79.27	75.17	69.96	68.4
BACT_186|gi|261889162|gb|ACPQ01000132.1|	570	66.814	99.82	99.3	98.77	97.37	96.84	84.56	77.02	69.3	60	54.74
BACT_3008|gi|153859787|ref|NZ_AAYH02000040.1|	210193	276.44	95.37	95	94.37	93.13	92.1	84.56	80.56	78.01	76.73	75.78
BACT_397|gi|207998476|ref|NZ_ABWO01000300.1|	764	105.123	93.72	88.74	88.74	88.74	87.57	84.55	77.23	69.11	68.46	65.97
BACT_639|gi|223985973|ref|NZ_ACCF01000208.1|	26819	424.519	94.65	93.54	92.79	91.41	90.37	84.5	81.04	77.46	74.96	72.33
BACT_191|gi|223713161|gb|ACDR01000016.1|	79158	757.883	94.28	93.06	91.32	88.69	87.73	84.49	82.03	79.98	78.35	77.04
BACT_893|gi|260101213|ref|NZ_ACBX02000017.1|	38052	6498.2	85.13	85.08	84.77	84.57	84.57	84.48	84.46	84.44	84.44	84.43
BACT_1311|gi|294647722|ref|NZ_ADMP01000282.1|	11131	32.476	99.78	99.55	99.02	98.14	97.53	84.46	50.2	18.55	5.7	2.46
BACT_545|gi|253795336|ref|NZ_ACOP02000006.1|	1087	92.5271	99.82	99.45	98.44	96.23	95.68	84.45	75.71	62.1	58.33	54.83
BACT_186|gi|261889281|gb|ACPQ01000013.1|	111075	47.2975	97.83	97.32	96.28	94.24	93.48	84.43	66.93	52.42	42	31.11
BACT_174|gi|183603056|ref|NZ_ABIY02000104.1|	1804	118.175	94.4	93.79	91.74	86.64	86.42	84.42	80.82	78.88	76.27	72.89
BACT_1312|gi|293372901|ref|NZ_ADMO01000124.1|	7301	45.4946	99.86	99.82	98.97	97.58	96.7	84.41	70.66	50.17	31.8	20.23
BACT_391|gi|229504539|ref|NZ_ACIO01000891.1|	2946	120.212	98.91	97.28	96.78	91.72	88.46	84.39	78.28	74.75	73.52	71.93
BACT_1025|gi|138261747|ref|NZ_AAVP02000012.1|	89085	45.6236	92.46	92.15	91.82	91.69	91.64	84.38	57.86	29.8	15.15	8.67
BACT_192|gi|298479577|ref|NZ_GG774795.1|	370448	90.0605	94.71	93.79	92.27	90.03	88.98	84.36	78.64	71.55	64.74	58.52
BACT_1453|gi|282858868|ref|NZ_ADFO01000047.1|	2485	1500.49	94.29	93.28	89.98	88.17	86.36	84.35	82.49	80.12	79.24	77.14
BACT_391|gi|229504928|ref|NZ_ACIO01001279.1|	638	58.7132	92.01	92.01	90.6	88.56	87.62	84.33	81.82	77.59	70.22	48.75
BACT_187|gi|261889308|gb|ACPR01000060.1|	751	148.939	99.73	99.07	95.87	92.41	90.01	84.29	78.83	74.83	72.3	67.24
BACT_1139|gi|260590181|ref|NZ_ACBY02000024.1|	624	86.5721	95.99	95.51	95.03	92.79	91.67	84.29	75.8	75.8	73.72	71.96
BACT_1313|gi|298388264|ref|NZ_GG774755.1|	668	107.049	99.85	99.85	98.2	96.56	95.06	84.28	81.29	79.64	76.35	74.55
BACT_1401|gi|298253779|ref|NZ_ADAN01000083.1|	292	52.5753	98.97	97.26	97.26	89.04	87.67	84.25	62.67	59.59	54.11	39.04
BACT_1311|gi|294643699|ref|NZ_ADMP01000041.1|	24210	53.8715	97.77	97.06	95.1	90.96	89.88	84.23	76.18	62.18	49.43	39.24
BACT_1313|gi|298387415|ref|NZ_GG774711.1|	289194	159.648	92.05	91.74	91.09	89.59	88.69	84.23	80.82	77.89	74.46	71.04
BACT_852|gi|145218729|ref|NZ_AAXE02000055.1|	824	1152.82	90.17	89.93	88.59	87.74	87.14	84.22	83.74	83.5	83.37	83.25
BACT_1311|gi|294643484|ref|NZ_ADMP01000031.1|	11333	45.5082	99.98	99.85	99.3	98.45	97.35	84.2	69.12	55.4	40.65	29.85
BACT_1311|gi|294646087|ref|NZ_ADMP01000178.1|	42576	49.3944	97.8	96.66	94.67	92.51	91.41	84.19	74.19	62.08	48.72	35.52
BACT_1311|gi|294647271|ref|NZ_ADMP01000245.1|	536	37.2668	98.88	97.76	94.4	92.54	91.98	84.14	64.37	26.12	9.7	9.7
BACT_1321|gi|294808592|ref|NZ_ADKP01000140.1|	1399	176.5	94.42	92.64	90.99	90.06	89.64	84.13	77.06	65.48	50.18	46.39
BACT_1321|gi|294806994|ref|NZ_ADKP01000060.1|	503	28.6342	99.8	99.4	98.01	94.83	93.64	84.1	59.05	6.76	0	0
BACT_75|gi|163805923|ref|NZ_ABGD02000029.1|	10746	114.908	99.33	98.9	97.29	90.5	89.25	84.07	78.35	70.27	64.48	59.99
BACT_893|gi|260101202|ref|NZ_ACBX02000006.1|	136293	6498.57	84.91	84.72	84.45	84.23	84.17	84.05	83.96	83.9	83.86	83.82
BACT_1321|gi|294808008|ref|NZ_ADKP01000105.1|	1523	51.5739	100	99.54	97.83	95.54	94.62	84.04	72.88	60.28	43.2	33.88
BACT_1321|gi|294809087|ref|NZ_ADKP01000163.1|	85707	44.5538	97.28	96.58	95.41	93.35	92.38	84.03	65.27	47.8	36.21	26.34
BACT_1375|gi|301051502|ref|NZ_GG774249.1|	8280	64.8467	93.9	92.55	91.59	89.23	88.5	84.02	78.72	72.97	64.84	55.72
BACT_1313|gi|298388235|ref|NZ_GG774743.1|	981	167.699	95.11	90.93	88.58	87.16	87.16	84	81.65	80.22	79.31	77.47
BACT_1426|gi|290967696|ref|NZ_ADGP01000002.1|	3098	336.411	87.25	86.31	85.73	85.38	85.18	83.93	82.83	80.79	79.63	76.21
BACT_1001|gi|239934823|ref|NZ_ABYJ02000084.1|	690	274.138	94.93	94.64	90.14	83.91	83.91	83.91	83.91	83.77	83.77	83.77
BACT_184|gi|226332107|gb|ACIC01000213.1|	10947	151.447	87.7	87.14	86.11	84.65	84.44	83.9	83.47	82.92	82.32	81.77
BACT_1321|gi|294809801|ref|NZ_ADKP01000199.1|	11865	35.919	97.88	97.4	96.28	94.17	93.05	83.89	52.88	29.93	19.1	13.15
BACT_893|gi|260101257|ref|NZ_ACBX02000061.1|	2930	1426.16	87.2	87	86.35	85.73	85.56	83.89	82.08	79.83	78.29	77.58
BACT_1311|gi|294643202|ref|NZ_ADMP01000014.1|	24108	67.649	89.57	89.26	88.7	87.45	86.52	83.88	80.16	77.39	73.85	66.89
BACT_1311|gi|294644733|ref|NZ_ADMP01000094.1|	2762	27.5282	99.93	99.24	99.13	97.57	96.02	83.85	46.89	0.72	0	0
BACT_184|gi|226332275|gb|ACIC01000045.1|	30737	132.829	96.81	95.64	93.08	89.31	88.04	83.82	81.28	78.2	75.7	72.98
BACT_332|gi|218292216|ref|NZ_ACCK01000004.1|	3151	46.9768	94.73	92.22	87.24	86.16	83.81	83.81	83.81	81.78	62.9	26.79
BACT_1311|gi|294647387|ref|NZ_ADMP01000250.1|	1506	38.4502	99.93	99.47	98.47	92.3	91.83	83.8	74.3	49.27	30.21	6.57
BACT_1002|gi|224993865|ref|NZ_ACFY01000174.1|	1333	168.637	99.62	99.62	93.17	87.47	87.32	83.8	81.32	78.84	74.34	69.69
BACT_3008|gi|154200062|gb|DS362218.1|	5550	199.733	96.61	96.4	93.32	85.96	84.16	83.78	83.28	82.74	81.91	81.19
BACT_184|gi|226332307|gb|ACIC01000013.1|	10801	139.013	99.98	99.95	99.94	99.9	99.54	83.74	73.17	65.69	61.99	59.46
BACT_1025|gi|138261675|ref|NZ_AAVP02000009.1|	94999	35.0371	97.73	97.6	97.59	97.57	97.49	83.74	38.9	15.62	8.33	5.4
BACT_538|gi|223045078|ref|NZ_ACEP01000030.1|	3805	32.8597	94.66	92.77	92.77	92.69	91.67	83.73	52.04	23.29	8.62	4.44
BACT_1311|gi|294646593|ref|NZ_ADMP01000209.1|	27170	40.7242	99.39	98.9	97.61	94.61	92.81	83.72	69.75	50.99	32.49	17.07
BACT_221|gi|222444362|ref|NZ_ABXX02000010.1|	2140	36.5977	99.91	99.86	99.35	96.64	96.12	83.69	61.87	42.01	21.96	11.26
BACT_639|gi|223986990|ref|NZ_ACCF01000286.1|	619	34.6107	100	100	98.22	92.57	90.15	83.68	53.63	9.53	3.39	3.39
BACT_391|gi|229504215|ref|NZ_ACIO01000570.1|	9940	180.823	90.34	89.5	89.16	87.78	87.21	83.65	80.77	76.2	72.6	66.57
BACT_332|gi|218292383|ref|NZ_ACCK01000044.1|	11445	52.7752	84.44	84.41	84.36	84.19	84.19	83.65	83.4	80.22	68.75	42.62
BACT_186|gi|261889244|gb|ACPQ01000050.1|	15733	31.5027	99.66	99.38	97.69	92.98	90.92	83.64	59.65	26.73	6.53	1.49
BACT_184|gi|226332203|gb|ACIC01000117.1|	63990	114.998	85.55	85.36	84.96	84.73	84.61	83.64	73.74	51.94	36.98	30.66
BACT_533|gi|218455397|gb|ACAC01000116.1|	785	39.8904	98.22	96.82	95.54	92.23	89.68	83.57	74.14	66.11	35.41	5.99
BACT_192|gi|298481722|ref|NZ_GG774805.1|	210770	89.7439	89.76	89.35	88.52	87.3	86.59	83.57	80.46	75.89	70.79	64.84
BACT_852|gi|145218742|ref|NZ_AAXE02000068.1|	796	165.74	87.31	85.68	84.8	84.55	84.42	83.54	82.04	81.53	80.15	77.89
BACT_186|gi|261889255|gb|ACPQ01000039.1|	90000	344.627	96.32	95.92	94.7	91.97	90.54	83.52	77.09	72.1	66.24	57.66
BACT_1139|gi|260590172|ref|NZ_ACBY02000015.1|	932	89.0933	90.56	90.13	89.7	88.63	87.77	83.48	79.51	77.68	74.57	70.06
BACT_1025|gi|138261961|ref|NZ_AAVP02000022.1|	17937	27.926	99.93	99.93	99.92	99.53	98.91	83.46	37.2	10.15	2.86	1.22
BACT_186|gi|261889189|gb|ACPQ01000105.1|	73090	54.7577	96.24	96.07	95.4	93.61	92.7	83.46	75.62	66.85	54.83	41.25
BACT_1002|gi|224993699|ref|NZ_ACFY01000008.1|	15146	144.047	93.21	92.32	88.74	85.65	85.26	83.43	82.63	82.41	82.12	81.86
BACT_545|gi|253795409|ref|NZ_ACOP02000079.1|	947	170.4	95.04	94.51	93.35	87.12	85.96	83.42	78.56	75.82	73.71	65.36
BACT_1321|gi|294808575|ref|NZ_ADKP01000137.1|	3604	52.5142	99.97	98.95	97.61	92.51	90.7	83.38	79.88	72.36	64.98	48.53
BACT_1321|gi|294809702|ref|NZ_ADKP01000193.1|	23153	47.1733	99.08	98.54	97.27	93.87	92.72	83.37	71.39	57.71	42.84	30.52
BACT_1025|gi|138261814|ref|NZ_AAVP02000015.1|	70020	28.1802	98.88	98.85	98.82	98.78	98.73	83.37	37.33	10.56	3.06	1.32
BACT_496|gi|138275309|ref|NZ_AAXB02000035.1|	1946	133.383	93.32	92.6	87.87	85.66	85.05	83.35	81.71	77.39	74.67	72.1
BACT_3008|gi|154200043|gb|DS362237.1|	94025	255.555	90.5	90.05	89.23	87.59	86.84	83.35	80.72	78.9	77.8	76.9
BACT_1375|gi|301051432|ref|NZ_GG774197.1|	1212	88.7863	99.59	99.5	98.84	96.7	95.63	83.33	76.73	59.82	49.83	43.48
BACT_366|gi|223713194|gb|ACDJ01000045.1|	68291	28.3406	99.97	99.79	99.17	98.81	98.55	83.29	39.94	12.74	3.25	0.88
BACT_191|gi|223713163|gb|ACDR01000014.1|	109189	1020.24	87.33	86.97	86.33	85.27	84.89	83.27	82.11	81.09	80.19	79.58
BACT_1024|gi|226332941|gb|ACII01000078.1|	58283	187.401	98.85	97.26	92.42	85.3	84.41	83.24	82.43	82	81.56	81.01
BACT_192|gi|270296536|ref|NZ_GG730108.1|	654667	379.666	88.12	87.59	86.84	85.92	85.53	83.24	80.36	78.23	76.64	75.4
BACT_852|gi|145218713|ref|NZ_AAXE02000039.1|	925	997.689	88.11	87.78	83.57	83.57	83.46	83.24	83.03	82.7	82.49	82.16
BACT_193|gi|223712853|gb|ACDI01000111.1|	501	100.509	100	99.4	96.41	94.01	92.42	83.23	77.25	75.05	73.05	70.66
BACT_184|gi|226332069|gb|ACIC01000251.1|	751	86.0466	97.74	93.74	90.55	89.35	88.42	83.22	80.29	77.23	71.77	67.38
BACT_191|gi|223713047|gb|ACDR01000130.1|	48345	949.851	91.58	90.55	89.09	87.21	86.37	83.22	81.12	79.75	78.18	76.79
BACT_188|gi|222295553|ref|NZ_ABZY01000083.1|	1125	72.0729	99.91	99.64	98.58	96.44	92.53	83.2	76	65.78	61.78	58.49
BACT_1139|gi|260590205|ref|NZ_ACBY02000048.1|	500	156.272	99.2	98	95.4	90.6	87.8	83.2	73.4	64.2	58.8	51.2
BACT_1316|gi|299149487|ref|NZ_GG774962.1|	6190	160.475	99.19	98.58	97.33	94.15	92.05	83.18	77.92	73.94	71.83	69.27
BACT_424|gi|224983075|ref|NZ_ABVR01000021.1|	2574	139.157	98.33	95.45	93.32	90.56	90.13	83.18	82.36	79.6	77.66	74.63
BACT_1379|gi|301015446|ref|NZ_GG773784.1|	6107	40.1303	92.57	90.91	90.18	87.15	86.44	83.17	76.17	52.68	32.39	14.31
BACT_1021|gi|146386237|ref|NZ_AAYG02000021.1|	82383	44.566	99.87	99.86	99.45	96.31	94.32	83.16	75.81	57.4	34.13	17.65
BACT_424|gi|224983026|ref|NZ_ABVR01000009.1|	581	36.6936	99.66	99.14	98.11	96.39	92.77	83.13	62.48	45.61	29.6	10.84
BACT_186|gi|261889209|gb|ACPQ01000085.1|	251124	47.7771	97.74	97.08	95.81	93.54	92.3	83.12	70.27	56.6	41.86	29.29
BACT_1312|gi|293371570|ref|NZ_ADMO01000083.1|	2691	31.1416	96.02	95.69	95.21	93.72	92.57	83.09	57.19	23.23	6.5	5.2
BACT_1002|gi|224993785|ref|NZ_ACFY01000094.1|	64111	131.043	91.41	90.05	88.35	87.06	86.55	83.09	79.52	76.5	73.03	69.62
BACT_538|gi|223045198|ref|NZ_ACEP01000148.1|	19562	31.9544	91.87	91.42	90.84	89.73	89.44	83.08	57.95	28.45	9.8	2.44
BACT_397|gi|207998406|ref|NZ_ABWO01000230.1|	2498	68.4199	99.64	98.84	97.72	96.2	93.23	83.07	74.3	57.89	52	48.64
BACT_1314|gi|301308924|ref|NZ_GG774981.1|	163462	174.012	93.97	92.57	90.65	88.02	87	83.06	80.18	77.27	74.34	71.36
BACT_186|gi|261889206|gb|ACPQ01000088.1|	18689	50.8915	93.2	91.13	90.34	89.08	88.17	83.01	75.55	65.34	53.97	42.68
BACT_184|gi|226332206|gb|ACIC01000114.1|	45368	96.5652	98.19	96.47	93.93	89.4	87.9	82.99	74.98	61.72	50.9	42.52
BACT_851|gi|209953516|ref|NZ_ABYH01000364.1|	1452	1030.73	94.7	92.63	89.39	85.26	84.64	82.99	82.71	82.09	80.3	79.75
BACT_3007|gi|222822890|gb|EQ973286.1|	1263	50.1892	99.52	99.21	98.02	95.65	92.72	82.98	76.17	54.08	44.26	29.77
BACT_1022|gi|197303570|ref|NZ_ABOU02000049.1|	55024	88.3106	85.69	85.22	84.87	84.35	84.26	82.98	81.56	80.38	78.23	72.37
BACT_1311|gi|294644007|ref|NZ_ADMP01000061.1|	5729	60.4777	98.29	97.84	97.1	94.2	92.15	82.95	73.99	70.55	59.82	48.11
BACT_1002|gi|224993706|ref|NZ_ACFY01000015.1|	8665	57.7902	99.38	98.45	96.45	91.43	89.68	82.94	76.92	63.7	46.01	30.04
BACT_374|gi|160941932|ref|NZ_ABCC02000059.1|	8978	47.2027	100	100	100	99.69	99.03	82.92	54.81	41.89	35.5	28.07
BACT_3007|gi|222822911|gb|EQ973265.1|	72486	52.2142	96.27	96.02	95.25	93.53	92.45	82.9	74.68	65.82	53.39	39.25
BACT_639|gi|223985964|ref|NZ_ACCF01000207.1|	4033	101.156	98.51	97.69	95.98	93.93	92.64	82.89	73.94	69.6	65.24	62.53
BACT_3008|gi|153859477|ref|NZ_AAYH02000016.1|	1231	133.728	84.08	84.08	84	83.67	83.51	82.86	81.64	80.83	79.69	77.99
BACT_184|gi|226332221|gb|ACIC01000099.1|	460	39.0109	98.26	98.04	96.52	93.7	92.83	82.83	71.74	63.48	34.57	0
BACT_1024|gi|226333001|gb|ACII01000018.1|	33606	103.187	87.72	87.09	85.9	85.42	84.94	82.82	78.57	75.19	71.74	68.64
BACT_184|gi|226332293|gb|ACIC01000027.1|	26404	120.058	95.63	94.46	92.93	89.95	87.99	82.81	75.11	66.1	60.79	58.88
BACT_1139|gi|260590220|ref|NZ_ACBY02000063.1|	628	123.28	85.67	85.03	84.24	84.24	84.24	82.8	81.53	80.57	80.25	79.14
BACT_186|gi|261889230|gb|ACPQ01000064.1|	73030	44.0409	99.38	98.79	97.56	94.61	92.89	82.78	66.97	52.19	36.27	23
BACT_1370|gi|300825261|ref|NZ_ADWU01000068.1|	11669	46.1756	93.73	92.92	91.11	89.67	88.85	82.78	75.16	61.32	42.46	28.84
BACT_418|gi|139438644|ref|NZ_AAVN02000004.1|	184100	151.523	84.05	83.69	83.36	83.12	83.05	82.78	82.63	82.51	82.31	82.16
BACT_424|gi|224983087|ref|NZ_ABVR01000033.1|	67598	35.4133	98.52	97.41	94.49	91.13	89.55	82.77	64.39	33.17	15.55	6.76
BACT_533|gi|218455350|gb|ACAC01000163.1|	2088	103.899	87.93	83.76	83.72	83.33	83.29	82.76	80.65	78.98	76.01	72.03
BACT_195|gi|29345410|ref|NC_004663.1|	6260361	205.234	90.99	90.13	88.87	86.82	85.94	82.75	80.51	78.42	76.43	74.52
BACT_53|gi|163813816|ref|NZ_ABFK02000014.1|	2106	474.895	85.94	85.75	85.19	84.71	84.43	82.72	80.77	80.63	80.53	80.39
BACT_3008|gi|154200058|gb|DS362222.1|	3601	115.119	98.39	97.89	94.97	92.59	91.14	82.7	80.81	78.64	76.31	70.34
BACT_852|gi|145218703|ref|NZ_AAXE02000029.1|	491	54.8126	99.39	98.57	97.35	93.69	92.06	82.69	72.1	61.51	50.51	32.99
BACT_1311|gi|294647389|ref|NZ_ADMP01000251.1|	18824	50.016	91.1	90.79	90.45	89.27	88.43	82.67	75.75	64.03	51.66	40.49
BACT_332|gi|218292530|ref|NZ_ACCK01000075.1|	33856	56.0085	83.52	83.41	83.02	82.91	82.9	82.64	82.12	80.28	72.87	56.55
BACT_186|gi|261889163|gb|ACPQ01000131.1|	570	36.6772	100	99.82	98.77	95.79	95.26	82.63	62.11	50.53	26.67	5.79
BACT_194|gi|163805977|ref|NZ_ABFZ02000003.1|	1468	718.707	95.91	94.89	90.4	86.04	85.49	82.63	81.95	81.61	80.45	79.7
BACT_190|gi|226332016|gb|ACIB01000040.1|	24935	44.9202	99.94	99.76	99.59	96.73	93.47	82.6	63.31	33.35	16.48	9.02
BACT_174|gi|183603034|ref|NZ_ABIY02000082.1|	54210	452.216	86.89	86.64	86.38	85.4	84.59	82.6	82.54	82.43	82.25	82.05
BACT_893|gi|260101210|ref|NZ_ACBX02000014.1|	181337	6334.67	83.81	83.47	83.15	82.91	82.84	82.6	82.54	82.47	82.43	82.37
BACT_545|gi|253795392|ref|NZ_ACOP02000062.1|	7238	62.9105	99.27	98.77	96.82	94.27	93.15	82.59	56.89	36.85	22.69	17.5
BACT_332|gi|218293997|ref|NZ_ACCK01000431.1|	844	39.2796	99.64	99.64	99.64	97.87	97.39	82.58	76.18	50.12	26.18	8.77
BACT_545|gi|253795380|ref|NZ_ACOP02000050.1|	63061	140.019	90.15	89.39	88.33	87.09	86.21	82.55	79.57	75.5	69.76	62.93
BACT_3008|gi|153859716|ref|NZ_AAYH02000036.1|	94025	255.918	90.46	89.99	89.07	87.37	86.46	82.54	80.16	78.86	77.64	76.71
BACT_397|gi|207998423|ref|NZ_ABWO01000247.1|	561	42.492	100	100	98.75	95.9	92.34	82.53	69.52	44.92	31.55	12.66
BACT_182|gi|213019935|ref|NZ_ABVQ01000022.1|	761	76.5756	94.35	92.12	90.28	87.91	86.07	82.52	75.82	74.24	71.22	65.31
BACT_1313|gi|298387964|ref|NZ_GG774715.1|	61440	157.32	94.19	92.63	90.44	87.85	86.67	82.5	79.25	76.3	73.33	69.67
BACT_1321|gi|294807164|ref|NZ_ADKP01000065.1|	21814	66.7873	88.87	88.4	87.64	86.25	85.8	82.49	79.27	75.88	72.99	67.36
BACT_853|gi|256541666|gb|ACPW01000067.1|	1113	134.411	99.82	99.64	96.77	93.26	89.4	82.48	79.34	75.29	70.08	61.55
BACT_1321|gi|294807581|ref|NZ_ADKP01000085.1|	7207	42.9348	97.38	96.85	96.14	94.6	93.08	82.48	72.86	57.51	38.96	21.1
BACT_53|gi|163813821|ref|NZ_ABFK02000019.1|	121912	1163.39	83.25	83.1	82.79	82.56	82.53	82.42	82.41	82.41	82.39	82.38
BACT_204|gi|153880723|ref|NZ_ABBZ01005344.1|	216	44.3102	100	100	96.76	94.91	92.59	82.41	74.07	58.33	56.02	25.93
BACT_852|gi|145218731|ref|NZ_AAXE02000057.1|	926	164.457	88.12	87.8	84.77	83.69	83.48	82.4	81.43	80.67	79.48	78.62
BACT_1320|gi|294777006|ref|NZ_ADKO01000074.1|	85012	1535.85	84.27	83.94	83.55	83.18	83.07	82.4	81.81	81.39	81.13	80.92
BACT_174|gi|183602978|ref|NZ_ABIY02000026.1|	1533	186.417	92.89	90.54	90.02	88.52	87.93	82.39	74.56	70.58	61.19	54.14
BACT_893|gi|260101243|ref|NZ_ACBX02000047.1|	95703	6249.75	83.79	83.39	82.97	82.74	82.61	82.38	82.21	82.16	82.09	82.06
BACT_538|gi|223045098|ref|NZ_ACEP01000050.1|	2844	46.6899	86.18	85.62	85.09	84.6	84.07	82.28	79.36	72.57	58.68	34.32
BACT_1025|gi|138261798|ref|NZ_AAVP02000014.1|	75047	29.0928	97.04	96.94	96.91	96.88	96.39	82.27	43.52	14.71	4.44	1.67
BACT_191|gi|223713122|gb|ACDR01000055.1|	5118	786.004	97.07	95.53	92.63	89.49	88.59	82.22	79.39	77.3	75.87	73.97
BACT_1321|gi|294806051|ref|NZ_ADKP01000022.1|	556	37.2374	99.82	99.64	97.66	94.6	93.71	82.19	66.91	59.17	30.94	0
BACT_332|gi|218294000|ref|NZ_ACCK01000434.1|	1229	83.9154	98.29	97.31	97.31	96.18	91.05	82.18	71.77	68.35	64.2	60.46
BACT_1021|gi|146386219|ref|NZ_AAYG02000003.1|	90069	30.7012	97.03	96.57	94.92	91.81	90.33	82.18	52.85	23.04	8.62	3.16
BACT_192|gi|298481399|ref|NZ_GG774803.1|	236969	88.1837	90.09	89.62	88.92	87.46	86.69	82.16	76.59	70.93	64.54	58.35
BACT_538|gi|223045106|ref|NZ_ACEP01000058.1|	15266	146.629	99.29	98.91	97.81	91.76	89.57	82.14	77.22	74.21	71.43	68.79
BACT_1311|gi|294644894|ref|NZ_ADMP01000105.1|	65325	49.6209	99.1	98.39	96.82	93.77	92.18	82.13	69.5	55.65	42.99	33.98
BACT_853|gi|256541668|gb|ACPW01000065.1|	1382	77.9602	98.26	96.89	92.91	91.68	88.86	82.13	76.99	75.47	73.88	69.39
BACT_332|gi|218292301|ref|NZ_ACCK01000030.1|	2054	43.4279	92.65	91.43	91.43	90.56	85.35	82.13	74.1	63.63	44.16	25.32
BACT_191|gi|223713156|gb|ACDR01000021.1|	72039	1310.02	83.87	83.72	83.22	82.87	82.76	82.13	81.6	81.26	80.84	80.4
BACT_391|gi|229504676|ref|NZ_ACIO01001028.1|	1470	126.122	100	97.82	97.76	96.05	95.92	82.11	70.61	61.09	59.52	56.67
BACT_184|gi|226332313|gb|ACIC01000007.1|	32496	120.718	96.06	94.59	91.93	88.95	87.48	82.09	78.51	75.74	72.18	69.01
BACT_3085|gi|304633666|gb|GL397094.1|	882	1235.62	85.94	82.65	82.65	82.65	82.65	82.09	81.86	81.63	81.41	79.71
BACT_1377|gi|301030667|ref|NZ_GG773974.1|	2724	96.0753	93.1	89.24	86.27	84.1	83.55	82.05	79.26	76.54	71.48	68.83
BACT_1311|gi|294646331|ref|NZ_ADMP01000194.1|	46590	51.6206	92.78	91.38	90.04	88.27	87.73	82.05	74.92	64.12	50.69	38.85
BACT_418|gi|139439468|ref|NZ_AAVN02000009.1|	105018	140.028	83.95	83.61	83.27	82.62	82.45	82.05	81.79	81.36	80.83	80.41
BACT_224|gi|255747209|ref|NZ_ABYU02000025.1|	824	87.5049	99.76	99.64	98.42	93.45	92.11	82.04	76.09	64.68	53.4	45.39
BACT_538|gi|223045067|ref|NZ_ACEP01000019.1|	3425	29.6128	89.34	88.06	87.5	87.27	86.36	82.04	61.05	26.01	1.34	0
BACT_424|gi|224983089|ref|NZ_ABVR01000035.1|	80992	33.3147	95.98	93.19	88.99	86.57	86.21	82.01	65.58	35.23	11.97	4.15
BACT_1021|gi|146386221|ref|NZ_AAYG02000005.1|	181151	38.2698	99.96	99.92	99.86	98.95	97.57	81.99	50.43	26.49	15.58	11.4
BACT_1321|gi|294809743|ref|NZ_ADKP01000195.1|	10855	43.1215	98.98	98.19	97.44	95.65	94.67	81.97	69.74	49.97	33.11	22.89
BACT_191|gi|223713121|gb|ACDR01000056.1|	11964	621.884	95.24	93.1	90.46	86.21	85.66	81.94	79.47	77.24	75.59	73.8
BACT_545|gi|253795414|ref|NZ_ACOP02000084.1|	12643	81.8243	99.14	98.8	97.64	93.85	91.56	81.93	74.99	67.14	60.06	54.3
BACT_188|gi|222295879|ref|NZ_ABZY01000098.1|	592	49.201	97.97	96.79	94.43	90.03	89.36	81.93	74.16	61.82	48.99	37.16
BACT_1314|gi|301311308|ref|NZ_GG774999.1|	331099	211.015	91.71	90.26	88.4	86.3	85.44	81.91	79.09	76.71	74.59	72.31
BACT_397|gi|207998244|ref|NZ_ABWO01000068.1|	2536	170.773	90.65	89.91	87.11	85.17	84.86	81.9	79.3	77.29	75.63	75.16
BACT_1022|gi|197301904|ref|NZ_ABOU02000022.1|	2453	99.3033	90.01	89.44	86.47	84.14	83.69	81.9	79.41	78.43	76.68	74.44
BACT_1321|gi|294807879|ref|NZ_ADKP01000100.1|	51088	47.4693	99.47	98.93	97.97	96.02	94.64	81.89	72.44	59.63	45.64	28.36
BACT_3005|gi|222822999|gb|EQ973401.1|	1187	76.6032	99.41	99.07	97.89	95.37	93.93	81.89	76.75	65.54	57.96	53.75
BACT_1426|gi|290968100|ref|NZ_ADGP01000010.1|	1833	539.886	87.94	85.92	84.18	83.8	83.74	81.89	79.16	78.12	77.41	75.83
BACT_418|gi|146334935|ref|NZ_AAVN02000024.1|	1185	77.7603	88.78	88.19	85.15	84.89	84.73	81.86	80.59	78.9	60.68	56.03
BACT_1025|gi|138262323|ref|NZ_AAVP02000051.1|	1405	50.3651	99.72	95.44	94.45	88.9	87.47	81.85	70.11	55.87	44.48	35.09
BACT_187|gi|261889362|gb|ACPR01000006.1|	56820	105.907	97.74	96.07	93.8	90.71	88.99	81.84	76.28	71.76	67.41	62.2
BACT_192|gi|298483494|ref|NZ_GG774819.1|	107661	274.648	86.62	85.95	85.2	84.18	83.69	81.84	79.74	77.63	75.24	72.49
BACT_1313|gi|298386634|ref|NZ_GG774708.1|	443200	136.53	95.89	94.55	91.8	87.25	85.78	81.83	79.26	76.94	74.68	72.18
BACT_893|gi|260101236|ref|NZ_ACBX02000040.1|	37185	6139.99	83.68	83.19	82.64	82.25	82.03	81.8	81.54	81.5	81.4	81.33
BACT_1355|gi|293569749|ref|NZ_ABQI01000084.1|	368	140.057	89.67	89.67	89.67	88.32	87.23	81.79	74.46	66.58	63.32	61.14
BACT_1024|gi|226332869|gb|ACII01000150.1|	5399	142.41	82.79	82.66	81.79	81.79	81.79	81.79	81.13	80.9	79.79	79.79
BACT_1002|gi|224993794|ref|NZ_ACFY01000103.1|	8944	140.608	82.13	82.06	81.79	81.79	81.79	81.79	81.79	81.79	81.79	81.79
BACT_1312|gi|293373237|ref|NZ_ADMO01000134.1|	8423	26.482	95.07	94.73	93.02	90.45	89.72	81.78	37.73	9.9	2.61	0.2
BACT_1321|gi|294808579|ref|NZ_ADKP01000138.1|	543	40.3517	98.9	98.71	95.95	90.98	88.95	81.77	73.11	63.35	42.73	13.26
BACT_496|gi|138275609|ref|NZ_AAXB02000049.1|	844	83.8246	98.1	94.31	90.88	84.72	84	81.75	79.38	76.18	73.34	67.77
BACT_395|gi|160931625|ref|NZ_ABCB02000013.1|	99119	35.2907	95.23	94.69	92.58	85.3	83.88	81.74	70.35	42.83	18.4	6.15
BACT_224|gi|255747222|ref|NZ_ABYU02000038.1|	416	52.1779	88.7	88.22	87.98	86.3	86.3	81.73	66.11	58.41	50.24	30.77
BACT_1321|gi|294807920|ref|NZ_ADKP01000101.1|	18560	48.3367	91.72	90.8	90.15	88.38	87.76	81.72	74.08	61.61	52.22	38.35
BACT_1022|gi|197301867|ref|NZ_ABOU02000019.1|	19800	59.8255	86.54	86.08	85.33	84.5	84.16	81.69	77.27	75.59	73.28	67.47
BACT_183|gi|197304088|ref|NZ_ABQC02000008.1|	2947	332.546	96.44	92.81	91.41	88.36	86.05	81.68	79.37	77.54	75.87	73.5
BACT_852|gi|145218789|ref|NZ_AAXE02000115.1|	780	340.337	95.38	91.54	90.13	82.95	82.82	81.67	80.64	80	79.87	79.1
BACT_176|gi|208431343|ref|NZ_ABWZ01000116.1|	1012	153.581	99.01	98.81	97.43	94.37	91.7	81.62	75.3	70.85	64.03	56.62
BACT_1314|gi|301310794|ref|NZ_GG774991.1|	9316	223.747	91.69	88.43	87.17	84.63	84.42	81.62	77.95	74.53	72.66	71.74
BACT_533|gi|218455444|gb|ACAC01000069.1|	16328	65.8801	84.61	84.57	84.52	84.46	84.36	81.62	71.5	60.34	54.93	49.74
BACT_1321|gi|294807325|ref|NZ_ADKP01000069.1|	19775	46.4324	97.62	96.98	94.2	89.35	87.56	81.59	71.38	56.64	39.75	30.4
BACT_1321|gi|294806071|ref|NZ_ADKP01000026.1|	17161	44.3254	95.39	94.97	93.4	90.58	89.41	81.56	72.33	60.56	44.25	28.02
BACT_852|gi|145218788|ref|NZ_AAXE02000114.1|	1925	74.373	93.51	92	91.17	89.4	88.52	81.56	69.92	59.69	46.08	34.81
BACT_496|gi|138274994|ref|NZ_AAXB02000021.1|	45355	37.3108	99.42	99.17	98.77	97.72	96.92	81.52	53.11	30.83	20.04	14.28
BACT_852|gi|145218707|ref|NZ_AAXE02000033.1|	124	31.8548	100	100	99.19	98.39	97.58	81.45	66.94	21.77	0	0
BACT_3005|gi|222823013|gb|EQ973387.1|	2509	43.3914	99.4	98.76	97.93	96.77	95.26	81.43	64.17	52.41	40.49	18.41
BACT_1369|gi|300952808|ref|NZ_GG773384.1|	2018	30.5709	99.65	99.65	97.72	94	92.77	81.42	39.74	14.27	8.42	6.54
BACT_853|gi|256541669|gb|ACPW01000064.1|	1544	90.7759	98.96	96.63	94.11	89.31	85.1	81.41	75.71	71.83	68.13	62.63
BACT_177|gi|208431394|ref|NZ_ABVO01000045.1|	5400	566.005	92.31	90.83	87.35	84.2	83.81	81.37	78.76	77.07	76.07	74.98
BACT_172|gi|146386184|ref|NZ_AAXG02000035.1|	1220	42.0221	99.1	98.36	91.64	85.57	85.16	81.31	57.05	45.49	36.31	29.26
BACT_852|gi|145218711|ref|NZ_AAXE02000037.1|	813	811.562	87.33	86.84	83.27	82.29	81.8	81.3	81.06	80.93	80.69	80.32
BACT_184|gi|226332238|gb|ACIC01000082.1|	54666	135.174	91.16	89.7	88.31	86.35	85.24	81.27	78.41	75.78	73.84	71.14
BACT_3085|gi|304633669|gb|GL397091.1|	1270	1239.34	98.5	94.09	90.63	85.91	83.86	81.26	76.38	71.18	68.35	67.4
BACT_1379|gi|301016130|ref|NZ_GG773839.1|	1649	37.644	98.24	98.06	97.51	97.39	95.15	81.26	75.2	53.43	23.77	3.64
BACT_175|gi|221217135|ref|NZ_ACBW01000073.1|	4242	1084.4	84.13	83.95	82.79	81.75	81.75	81.24	80.81	80.01	78.97	78.62
BACT_852|gi|145218774|ref|NZ_AAXE02000100.1|	788	168.794	94.29	94.04	93.02	90.36	89.97	81.22	79.57	77.28	75.25	72.21
BACT_395|gi|160932032|ref|NZ_ABCB02000016.1|	266505	40.1184	91.25	90.61	89.19	85.53	83.98	81.17	73.39	53.61	30.35	14.06
BACT_191|gi|223713150|gb|ACDR01000027.1|	137709	1008.39	83.86	83.23	82.79	82.18	81.97	81.17	80.56	80.05	79.59	79.18
BACT_188|gi|222293968|ref|NZ_ABZY01000020.1|	10497	92.3415	94.61	91.89	90.35	88.41	86.93	81.16	76.08	70.66	64.72	58.49
BACT_1021|gi|146386254|ref|NZ_AAYG02000038.1|	8915	30.8418	96.98	96.74	96.11	94.22	92.84	81.14	53.85	23.05	8.9	2.71
BACT_1321|gi|294806717|ref|NZ_ADKP01000053.1|	9337	36.073	99.9	99.61	99.01	97.99	97.62	81.12	54.59	33.49	20.96	13.96
BACT_424|gi|224983076|ref|NZ_ABVR01000022.1|	4306	29.2959	91.76	90.69	89.15	87.32	87.11	81.1	44.94	13.89	5.57	2.65
BACT_424|gi|224983099|ref|NZ_ABVR01000045.1|	243263	49.2141	91.96	91.05	89.84	88.17	87.43	81.09	69.07	51.03	32.28	19.95
BACT_1313|gi|298388130|ref|NZ_GG774720.1|	16180	38.2619	99.46	98.35	97.15	94.44	93	81.08	58.84	31.95	17.66	10.59
BACT_1311|gi|294648178|ref|NZ_ADMP01000301.1|	25729	42.1163	92.08	91.78	91.11	89.34	87.92	81.08	70.54	52.11	35.64	24.11
BACT_184|gi|226332282|gb|ACIC01000038.1|	16817	106.6	98.7	97.45	94.9	91.06	88.8	81.06	77.75	72.59	64.52	59.3
BACT_332|gi|218293895|ref|NZ_ACCK01000418.1|	64971	31.6244	91.61	90.8	90.01	88.53	87.44	80.97	64.45	30.66	8.07	1.95
BACT_3007|gi|222822918|gb|EQ973258.1|	156083	49.7335	92.58	91.66	90.62	88.57	87.37	80.96	72.59	60.7	47.76	35.14
BACT_191|gi|223713127|gb|ACDR01000050.1|	57307	1346.94	83.78	83.35	82.58	82.05	81.85	80.96	80.14	79.39	78.79	78.26
BACT_224|gi|255747237|ref|NZ_ABYU02000053.1|	1373	86.2542	99.85	97.38	94.39	89.37	88.86	80.92	73.12	69.19	67.23	61.03
BACT_332|gi|218292223|ref|NZ_ACCK01000006.1|	33865	49.1399	85.78	84.78	83.15	82.19	81.69	80.92	79.63	74.61	62.68	40.58
BACT_196|gi|150002608|ref|NC_009614.1|	5163189	1371.92	85.33	84.78	84.02	82.91	82.42	80.9	79.99	79.24	78.57	77.99
BACT_192|gi|298484402|ref|NZ_GG774837.1|	18757	61.6781	99	98.64	97.11	92.94	91.17	80.89	73	65.09	55.64	46.47
BACT_184|gi|226332242|gb|ACIC01000078.1|	16192	146.921	96.51	93.66	91.37	87.94	86.42	80.89	76.03	72.45	67.79	63.69
BACT_1321|gi|294809525|ref|NZ_ADKP01000184.1|	13297	36.1025	99.46	98.85	97.75	95	93.64	80.88	63.07	44.76	24.4	8.26
BACT_172|gi|146386171|ref|NZ_AAXG02000022.1|	2123	204.407	96.99	92.89	92.28	89.12	88.13	80.88	73.25	69.67	66.04	63.97
BACT_852|gi|145218746|ref|NZ_AAXE02000072.1|	1315	163.795	90.42	89.05	84.33	82.21	81.9	80.84	80.23	79.54	77.95	75.82
BACT_172|gi|146386186|ref|NZ_AAXG02000037.1|	2908	1237.41	88.14	87.62	86.66	86.04	85.49	80.81	79.26	79.06	78.37	76.93
BACT_639|gi|223983705|ref|NZ_ACCF01000068.1|	21065	128.296	87.91	86.24	85.69	84.9	84.26	80.81	73.77	71.53	71.17	70.61
BACT_391|gi|229504895|ref|NZ_ACIO01001246.1|	573	58.9773	97.38	95.11	92.5	89.53	87.26	80.8	67.71	61.78	54.8	47.64
BACT_538|gi|223045201|ref|NZ_ACEP01000151.1|	11690	41.7968	85.4	85.05	84.76	83.82	83.35	80.68	71.45	51.51	28.34	8.29
BACT_545|gi|253795419|ref|NZ_ACOP02000089.1|	569	153.946	99.47	99.12	89.98	81.55	81.55	80.67	80.32	79.09	78.56	76.8
BACT_395|gi|160931736|ref|NZ_ABCB02000014.1|	168688	36.0365	95.01	92.24	86.38	82.46	82.03	80.67	70.48	44.66	20.84	8.88
BACT_1021|gi|146386233|ref|NZ_AAYG02000017.1|	67894	33.9698	99.9	99.34	98.24	96.58	95.11	80.58	63.52	35.23	12.03	3.53
BACT_852|gi|145218726|ref|NZ_AAXE02000052.1|	834	127.234	84.41	84.29	84.05	83.33	82.73	80.58	78.3	76.98	75.78	74.1
BACT_174|gi|183603011|ref|NZ_ABIY02000059.1|	9711	66.1623	81.86	81.86	81.74	81.43	81.33	80.57	79.19	76.31	75.29	72.04
BACT_191|gi|223713132|gb|ACDR01000045.1|	79331	1006.94	86.17	85.47	84.47	83.23	82.7	80.55	79.16	77.94	77.06	76.51
BACT_194|gi|163805993|ref|NZ_ABFZ02000019.1|	587129	2721.39	82.29	81.96	81.46	81.06	80.97	80.55	80.23	79.97	79.78	79.58
BACT_1021|gi|146386238|ref|NZ_AAYG02000022.1|	56282	28.0965	96.83	96.82	96.73	96.4	95.74	80.49	38.42	13.59	5.02	2.66
BACT_424|gi|224983097|ref|NZ_ABVR01000043.1|	187676	35.1453	91.43	89.12	86.25	83.92	83.09	80.48	64.19	36.44	16.29	6.99
BACT_851|gi|209953654|ref|NZ_ABYH01000502.1|	640	53.7625	99.69	99.53	98.91	96.25	95.47	80.47	54.69	42.81	30.16	29.06
BACT_185|gi|261889104|gb|ACPP01000056.1|	3468	68.8982	98.47	96.51	93.17	88.75	88	80.45	65.63	52.31	39.33	33.74
BACT_332|gi|218292456|ref|NZ_ACCK01000059.1|	61771	36.621	88.66	87.77	86.97	86.15	85.71	80.44	71.58	50.87	24.91	7.65
BACT_3015|gi|302858715|gb|GL384024.1|	862	119.186	91.18	87.24	85.85	84.92	83.87	80.39	78.42	77.03	75.17	72.51
BACT_851|gi|209953621|ref|NZ_ABYH01000469.1|	790	44.4304	99.87	99.49	97.85	94.94	94.18	80.38	52.28	46.08	44.3	35.57
BACT_194|gi|163805996|ref|NZ_ABFZ02000022.1|	722113	2907.02	85.51	85.14	84.47	82.98	82.22	80.37	79.46	78.8	78.26	77.7
BACT_3008|gi|153859976|ref|NZ_AAYH02000049.1|	513255	279.915	85.03	84.52	83.94	83.1	82.73	80.36	77.16	73.43	70.75	69.22
BACT_3008|gi|153859591|ref|NZ_AAYH02000025.1|	13291	137.419	98.28	97.76	96.86	96	95.55	80.33	65.02	54.38	51.67	50.68
BACT_1375|gi|301056963|ref|NZ_GG774276.1|	10642	31.5195	98.27	97.77	96.71	94.01	92.7	80.33	54.65	26.71	7.84	4.84
BACT_3008|gi|154200031|gb|DS362249.1|	513255	276.332	84.86	84.44	83.84	83.04	82.62	80.32	76.99	73.23	70.7	69.23
BACT_1312|gi|293370343|ref|NZ_ADMO01000050.1|	848	51.7535	97.17	86.56	84.55	83.61	82.9	80.31	77.24	71.46	58.73	34.55
BACT_1379|gi|301014594|ref|NZ_GG773731.1|	7182	37.7581	98.5	98.04	96.16	93.71	92.04	80.3	56.24	34.73	25.68	21.86
BACT_192|gi|226200798|ref|NZ_ACGA01000026.1|	12483	64.6066	99.04	97.97	95.78	90.99	88.58	80.29	73.93	64.91	58.7	51.19
BACT_191|gi|223712997|gb|ACDR01000180.1|	1257	558.012	96.58	95.07	90.37	84.17	83.05	80.27	74.86	67.94	62.05	54.1
BACT_1021|gi|146386249|ref|NZ_AAYG02000033.1|	24760	37.334	100	99.91	99.02	91.39	88.44	80.26	65.78	44.28	22.6	11.38
BACT_187|gi|261889326|gb|ACPR01000042.1|	139984	149.522	92.61	91.1	88.77	86.18	85.11	80.26	76.64	73.22	70.05	66.82
BACT_893|gi|260101211|ref|NZ_ACBX02000015.1|	260218	6147.12	81.4	81.1	80.76	80.44	80.38	80.21	80.09	80	79.95	79.91
BACT_192|gi|298484568|ref|NZ_GG774871.1|	858	49.3252	97.44	96.97	95.57	89.16	88.34	80.19	61.54	55.01	46.39	34.97
BACT_1002|gi|224993853|ref|NZ_ACFY01000162.1|	14100	125.886	88.58	87.26	86.57	84.55	83.93	80.16	78.12	76.3	75.84	75.62
BACT_533|gi|218455497|gb|ACAC01000016.1|	11073	44.2164	99.13	98	96.92	92.22	90.2	80.15	71.48	55.18	39.96	27.54
BACT_425|gi|163815089|ref|NZ_ABEY02000010.1|	4197	90.9021	99.02	98.69	96.76	92.04	90.09	80.13	69.79	62.62	53.87	46.58
BACT_175|gi|221217063|ref|NZ_ACBW01000001.1|	2360	49.0106	85.81	85.59	82.2	80.47	80.47	80.13	73.56	67.54	61.82	43.31
BACT_1311|gi|294645046|ref|NZ_ADMP01000115.1|	73038	42.0744	99.4	98.7	97.3	94.13	92.53	80.12	65.8	50.18	33.49	20.26
BACT_1320|gi|294775937|ref|NZ_ADKO01000036.1|	158956	2088.74	99.2	98.69	97.11	91.38	88.14	80.12	77.56	75.35	73.79	72.18
BACT_185|gi|265768566|ref|NZ_GG705218.1|	4617	69.9983	98.16	97.51	95.47	91.55	88.54	80.1	68.31	54.3	40.35	35.11
BACT_3006|gi|222822763|gb|EQ973161.1|	1654	304.88	94.5	94.07	85.19	85.01	84.7	80.05	73.1	71.52	67.71	62.21
BACT_3028|gi|307649545|gb|GL455671.1|	787	74.9009	92.88	92.5	88.31	84.75	83.48	80.05	72.81	67.85	66.96	62.9
BACT_187|gi|261889324|gb|ACPR01000044.1|	10209	76.6852	96.49	94.5	91.32	87.77	86.05	79.98	73.7	67.51	59.39	54.81
BACT_1024|gi|226332839|gb|ACII01000180.1|	1117	111.602	100	99.91	97.31	97.05	94.09	79.95	79.14	79.14	79.14	74.04
BACT_174|gi|183602980|ref|NZ_ABIY02000028.1|	1591	387.251	95.6	94.41	90.63	86.49	85.42	79.95	74.73	62.04	57.13	55.56
BACT_391|gi|229504785|ref|NZ_ACIO01001137.1|	673	35.0282	99.85	99.55	98.96	98.96	98.81	79.94	72.51	37.59	18.13	0
BACT_1311|gi|294643962|ref|NZ_ADMP01000056.1|	1979	25.9202	99.6	99.24	98.13	95.76	94.09	79.94	35.67	6.11	0	0
BACT_186|gi|261889262|gb|ACPQ01000032.1|	7708	47.3717	98.03	97.18	96.09	94.71	92.2	79.93	73.38	66.92	48.22	26.78
BACT_851|gi|209953622|ref|NZ_ABYH01000470.1|	1327	55.2027	97.51	96.16	94.95	87.94	84.02	79.88	75.28	63.98	52.75	43.63
BACT_184|gi|226332234|gb|ACIC01000086.1|	45099	177.199	95.26	92.59	89.03	86.39	85.4	79.88	75.92	73.47	71.04	70.03
BACT_1311|gi|294647587|ref|NZ_ADMP01000267.1|	3791	41.144	88.31	86.65	84.7	83.22	81.69	79.87	75.94	66.39	38.43	20.89
BACT_1002|gi|224993823|ref|NZ_ACFY01000132.1|	20521	149.308	82.24	80.73	80.25	80.04	80	79.87	79.78	79.72	79.64	79.59
BACT_3008|gi|154200052|gb|DS362228.1|	13291	138.479	97.94	97.31	96.04	95.41	94.5	79.84	64.73	53.74	51.71	50.92
BACT_1321|gi|294806053|ref|NZ_ADKP01000023.1|	11089	42.9269	95.65	93.04	91.36	88.85	87.92	79.75	70.27	58.12	42.19	27.66
BACT_332|gi|218293821|ref|NZ_ACCK01000409.1|	41365	43.4731	82.56	82.13	81.77	81.48	81.36	79.75	78.07	67.34	39.92	19.59
BACT_191|gi|223713130|gb|ACDR01000047.1|	35212	1003.32	81.3	81.26	80.88	80.71	80.55	79.74	78.71	77.94	77.33	76.71
BACT_397|gi|207998217|ref|NZ_ABWO01000041.1|	15956	157.852	88.8	87.99	86.78	84.39	83.44	79.73	74.09	69.62	66.54	63.44
BACT_332|gi|218292429|ref|NZ_ACCK01000054.1|	18874	40.55	86.2	84.98	82.87	81.54	81.33	79.73	76	58.19	33.7	16.18
BACT_1365|gi|298383388|ref|NZ_GG774924.1|	4556	52.7267	98.11	97.19	94.21	90.17	88.83	79.72	71.07	62.93	53.91	43.57
BACT_184|gi|226332218|gb|ACIC01000102.1|	28833	212.704	94.52	92	89.45	85.8	84.72	79.68	76.71	74.25	71.73	69.59
BACT_1024|gi|226332987|gb|ACII01000032.1|	8468	80.8569	90.28	85.73	82.11	79.97	79.68	79.66	79.66	79.66	79.66	79.04
BACT_1313|gi|298385783|ref|NZ_GG774706.1|	619464	153.919	84.83	84.4	83.64	82.58	82.05	79.66	77.52	75.35	72.92	69.83
BACT_1312|gi|293371855|ref|NZ_ADMO01000091.1|	760	48.6803	100	99.87	94.61	88.68	87.37	79.61	70.13	63.29	57.76	35.26
BACT_1002|gi|224993802|ref|NZ_ACFY01000111.1|	4717	210.353	99.66	99.62	90.95	83.42	82.85	79.61	75.49	73.73	72.95	72.31
BACT_1314|gi|301309065|ref|NZ_GG774982.1|	285618	128.433	94.46	92.32	89.29	85.83	84.62	79.61	75.72	72.19	68.88	65.64
BACT_194|gi|163805976|ref|NZ_ABFZ02000002.1|	1048	614.89	92.18	90.46	88.84	87.02	86.45	79.58	75.95	74.52	73.38	71.95
BACT_1311|gi|294647671|ref|NZ_ADMP01000277.1|	14242	39.4908	99.41	98.81	97.39	93.74	91.55	79.55	64.6	47.68	31.27	17.41
BACT_1021|gi|146386231|ref|NZ_AAYG02000015.1|	56998	30.156	100	100	99.96	98.6	97.05	79.48	39.19	13.1	4.33	2.4
BACT_184|gi|226332179|gb|ACIC01000141.1|	37623	152.213	94.91	92.06	88.5	84.85	83.77	79.48	76.18	73.28	71.07	69.15
BACT_1002|gi|224993723|ref|NZ_ACFY01000032.1|	20306	128.912	80.06	79.95	79.58	79.48	79.48	79.46	79.46	79.46	79.42	79.27
BACT_3007|gi|222822887|gb|EQ973289.1|	1016	64.1919	99.31	98.43	96.16	93.6	85.33	79.43	68.6	61.81	48.72	42.81
BACT_3005|gi|222823000|gb|EQ973400.1|	1191	33.1948	92.19	92.02	91.6	88.5	87.32	79.43	60.45	33.75	21.16	7.05
BACT_191|gi|223713169|gb|ACDR01000008.1|	20025	1834.6	80.04	79.91	79.7	79.56	79.52	79.36	79.12	78.77	78.6	78.52
BACT_1381|gi|301014617|ref|NZ_GG772191.1|	10563	30.8591	99.3	98.61	97.35	93.39	91.86	79.35	47.83	23.98	11.6	5.79
BACT_1024|gi|226332979|gb|ACII01000040.1|	5481	165.805	98.16	94.2	88.82	80.68	80.39	79.35	79.27	79.15	79.02	78.03
BACT_173|gi|221216226|ref|NZ_ACCH01000069.1|	7803	257.354	85.49	84.75	83.98	83.1	81.87	79.34	77.65	74.23	71.79	70.22
BACT_191|gi|223713149|gb|ACDR01000028.1|	146547	952.318	84.19	83.5	82.41	81.26	80.82	79.33	78.16	77.17	76.27	75.58
BACT_3007|gi|222822888|gb|EQ973288.1|	1151	38.4023	99.39	99.13	96.44	92.44	90.01	79.32	68.81	58.47	30.58	11.03
BACT_1002|gi|224993735|ref|NZ_ACFY01000044.1|	19574	112.604	99.19	98.64	97.85	96.2	94.09	79.28	65.42	53.61	47.49	44.21
BACT_186|gi|261889201|gb|ACPQ01000093.1|	11862	35.9167	98.35	97.26	95.92	94.09	93.37	79.27	52.75	30.51	20.69	14.01
BACT_172|gi|146386175|ref|NZ_AAXG02000026.1|	2307	440.769	87.3	87.26	86.43	83.66	82.75	79.24	77.29	72.08	63.59	57.56
BACT_1021|gi|146386239|ref|NZ_AAYG02000023.1|	51497	42.6075	99.86	99.86	99.51	95.95	93.24	79.19	67.93	51.89	33.19	18.84
BACT_1002|gi|224993778|ref|NZ_ACFY01000087.1|	42920	149.177	99.1	97.37	94.22	88.81	86.08	79.15	77.97	77.16	76.07	75.08
BACT_533|gi|218455386|gb|ACAC01000127.1|	652	35.8374	97.55	92.79	91.56	87.58	86.81	79.14	69.17	57.21	19.17	5.37
BACT_852|gi|145218689|ref|NZ_AAXE02000015.1|	738	359.275	93.09	91.6	90.79	86.45	86.31	79.13	79.13	79	79	78.73
BACT_1321|gi|294809617|ref|NZ_ADKP01000189.1|	27216	36.6968	99.61	99.18	97.92	94.94	93.15	79.12	59.45	38.97	23.07	12.2
BACT_397|gi|207998391|ref|NZ_ABWO01000215.1|	8961	47.3193	99.46	98.06	95.13	90.93	89.99	79.12	53.42	40.25	36.18	31.29
BACT_1321|gi|294808632|ref|NZ_ADKP01000144.1|	7237	42.9731	99.54	98.77	96.26	92.1	91.16	79.11	67.65	52.41	39.06	23.71
BACT_1311|gi|294644335|ref|NZ_ADMP01000075.1|	15415	34.3054	98.95	98.46	97.25	93.88	92.25	79.08	55.73	36.66	18.75	10.54
BACT_194|gi|163805985|ref|NZ_ABFZ02000011.1|	66283	3184.06	79.68	79.64	79.35	79.17	79.13	79.08	79.06	78.96	78.94	78.86
BACT_893|gi|260101198|ref|NZ_ACBX02000002.1|	47859	5860.38	81.67	81.11	80.46	79.78	79.51	79.07	78.94	78.87	78.85	78.83
BACT_184|gi|226332312|gb|ACIC01000008.1|	3625	69.8543	92.72	91.5	90.12	88.52	85.63	79.06	74.07	67.94	61.77	56.55
BACT_1002|gi|224993850|ref|NZ_ACFY01000159.1|	24689	130.727	87.21	81.67	79.51	79.19	79.16	79.05	79.05	79.05	78.97	78.76
BACT_893|gi|260101241|ref|NZ_ACBX02000045.1|	41820	5970.45	80.59	79.97	79.65	79.35	79.31	79.05	78.91	78.77	78.7	78.57
BACT_1311|gi|294646639|ref|NZ_ADMP01000213.1|	6043	133.572	99.55	99.32	97.19	87.85	85.62	79.02	73.89	66.67	55.34	46.27
BACT_184|gi|226332272|gb|ACIC01000048.1|	42774	128.331	96.06	93.75	90.9	86.97	85.24	79	75.68	72.91	70.51	67.7
BACT_538|gi|223045185|ref|NZ_ACEP01000135.1|	3646	27.8804	82.34	82.31	81.76	80.83	80.83	78.99	56.34	13.38	5.29	3.48
BACT_1311|gi|294644888|ref|NZ_ADMP01000104.1|	4332	362.941	96.4	95.04	93.91	91.09	88.5	78.97	72.78	60.62	53.23	43.61
BACT_1321|gi|294809810|ref|NZ_ADKP01000200.1|	1092	48.6658	99.63	98.17	97.07	91.48	87.18	78.94	72.99	68.22	55.4	43.5
BACT_1024|gi|226332914|gb|ACII01000105.1|	15701	124.229	98.94	98.15	93.75	84.11	81.19	78.91	78.8	78.77	78.63	78.13
BACT_332|gi|218292290|ref|NZ_ACCK01000027.1|	13212	58.862	79.19	79.19	78.89	78.89	78.89	78.89	78.89	78.4	75.15	61.85
BACT_496|gi|138274880|ref|NZ_AAXB02000014.1|	78319	32.8975	93.43	93.39	93.26	92.88	92.34	78.87	51.11	27.64	14.84	7.16
BACT_192|gi|298484474|ref|NZ_GG774842.1|	6334	97.2161	87.61	86.71	85.1	83.14	81.53	78.84	76.27	71.46	67.32	62.47
BACT_893|gi|260101206|ref|NZ_ACBX02000010.1|	19568	6036.64	80.39	80.2	79.46	79.02	79	78.83	78.81	78.78	78.76	78.72
BACT_191|gi|223713143|gb|ACDR01000034.1|	122768	712.863	91.92	89.76	86.99	84.09	82.86	78.79	75.98	74.1	72.45	71.02
BACT_3005|gi|222822989|gb|EQ973411.1|	641	25.2434	98.6	96.57	95.32	91.11	90.33	78.78	20.75	9.2	6.86	4.68
BACT_496|gi|138274636|ref|NZ_AAXB02000003.1|	177295	39.0353	94.18	93.87	93.26	92.53	91.91	78.76	55.13	31.16	16.73	10.07
BACT_391|gi|229504933|ref|NZ_ACIO01001284.1|	574	41.8101	97.39	95.64	91.99	88.85	88.5	78.75	68.12	50.87	41.81	31.36
BACT_3008|gi|153859307|ref|NZ_AAYH02000001.1|	898	89.7294	82.63	82.29	82.07	80.51	80.29	78.73	75.72	72.94	71.6	69.6
BACT_397|gi|207998433|ref|NZ_ABWO01000257.1|	676	32.3299	99.41	98.96	96.89	92.16	85.65	78.7	54.29	30.77	14.64	8.14
BACT_186|gi|261889218|gb|ACPQ01000076.1|	14782	36.421	98.32	97.46	95.85	93.18	91.18	78.65	60.14	38.95	26.53	16.03
BACT_192|gi|298483215|ref|NZ_GG774816.1|	132833	91.2083	93.06	91.7	90.04	86.76	85.22	78.64	72.3	66.19	60.49	54.5
BACT_1321|gi|294808594|ref|NZ_ADKP01000141.1|	7425	40.0382	99.21	98.87	97.08	91.84	90.22	78.6	68.78	55.33	37.44	21.8
BACT_1311|gi|294647032|ref|NZ_ADMP01000228.1|	14955	37.3082	98.29	97.48	96.21	92.95	91.5	78.6	62.07	44.53	28.3	15.27
BACT_366|gi|223713192|gb|ACDJ01000047.1|	27007	27.4596	100	100	99.87	99.02	98.66	78.58	37.89	10.21	2.07	0.25
BACT_176|gi|208431263|ref|NZ_ABWZ01000036.1|	10705	181.39	86.64	86.25	85.33	83.48	83.14	78.58	73.66	69.28	65.02	62.47
BACT_1311|gi|294644736|ref|NZ_ADMP01000095.1|	17924	45.0518	96.45	96.02	94.81	92.07	90.2	78.56	67.97	54.02	40.15	27.35
BACT_1024|gi|226332929|gb|ACII01000090.1|	13378	96.8063	90.28	85.57	83.86	81.45	80.42	78.54	78.37	77.86	77.86	77.42
BACT_1321|gi|294809312|ref|NZ_ADKP01000170.1|	14201	120.096	98.39	97.39	94.73	91.63	90.05	78.53	63.94	49.24	39.37	32.91
BACT_1311|gi|294647442|ref|NZ_ADMP01000256.1|	12750	40.0317	94.61	93.76	92.2	89.22	87.94	78.52	66.25	51.92	37.77	23.18
BACT_1311|gi|294644218|ref|NZ_ADMP01000071.1|	7606	38.6199	98.9	98.11	95.62	91.98	89.97	78.48	65.67	47.27	36.93	17.58
BACT_766|gi|253946795|ref|NZ_ABWK02000026.1|	469	416.915	97.23	85.93	83.37	79.1	78.89	78.46	77.83	77.61	76.97	75.69
BACT_174|gi|183603063|ref|NZ_ABIY02000111.1|	7671	187.42	86.31	84.77	84.55	83.2	81.54	78.43	78.19	78.01	77.73	77.1
BACT_186|gi|261889250|gb|ACPQ01000044.1|	52542	310.545	99.18	98.09	96.19	92.2	90.25	78.42	63.27	50.12	38.17	30.45
BACT_1311|gi|294644515|ref|NZ_ADMP01000085.1|	653	57.3415	99.08	97.7	93.26	88.06	86.83	78.41	72.89	68.3	64.01	55.74
BACT_1025|gi|138261842|ref|NZ_AAVP02000016.1|	66704	30.0124	95.31	94.98	94.64	94.08	93.53	78.41	47.7	21.58	8.42	3.28
BACT_1022|gi|197302025|ref|NZ_ABOU02000025.1|	1092	60.0742	93.04	92.86	92.12	88.92	86.63	78.39	72.34	71.43	65.48	57.51
BACT_397|gi|207998470|ref|NZ_ABWO01000294.1|	513	51.2203	99.81	99.22	99.22	96.1	93.57	78.36	67.64	59.45	51.07	43.27
BACT_192|gi|298484319|ref|NZ_GG774833.1|	22490	53.1016	98.1	97.22	95.66	91.26	88.7	78.36	67.23	56.62	47.14	39.49
BACT_538|gi|223045209|ref|NZ_ACEP01000159.1|	21246	36.0357	89.2	87.83	86.65	84.52	83.53	78.35	68.15	43.86	23.13	12.45
BACT_1311|gi|294647606|ref|NZ_ADMP01000270.1|	1222	36.856	99.26	98.04	94.35	90.26	89.77	78.31	60.64	47.14	27.41	14.08
BACT_1024|gi|226332922|gb|ACII01000097.1|	2368	101.185	98.9	97.68	96.96	89.86	86.74	78.29	77.07	75.34	73.23	72.76
BACT_1321|gi|294809671|ref|NZ_ADKP01000192.1|	35561	51.5628	96.22	95.42	93.57	89.69	87.71	78.29	63.93	45.97	31.86	22.51
BACT_496|gi|138274911|ref|NZ_AAXB02000016.1|	76446	28.7665	100	100	99.97	99.59	98.72	78.24	37.86	12.82	5.5	2.93
BACT_1024|gi|226332937|gb|ACII01000082.1|	39303	125.513	97.1	91.21	84.56	80.86	80.28	78.23	76.79	76.43	76.03	75.51
BACT_1314|gi|301312499|ref|NZ_GG775018.1|	1372	630.766	99.93	99.27	97.96	91.11	85.06	78.21	72.45	71.14	70.12	68.8
BACT_191|gi|223713050|gb|ACDR01000127.1|	59465	887.882	80.54	80.23	79.79	79.24	79.07	78.2	77.38	76.8	76.28	75.86
BACT_391|gi|229504932|ref|NZ_ACIO01001283.1|	797	119.812	91.22	86.83	84.82	84.32	83.69	78.17	68.38	63.49	61.98	57.47
BACT_1002|gi|224993748|ref|NZ_ACFY01000057.1|	67763	238.051	82.09	81.3	79.67	78.82	78.7	78.17	77.8	77.51	77.14	76.08
BACT_1312|gi|293368672|ref|NZ_ADMO01000003.1|	34205	95.2092	92.09	90.24	88.08	84.82	83.46	78.15	73.2	67.37	62.83	57.84
BACT_1024|gi|226332944|gb|ACII01000075.1|	38185	97.6784	98.06	95.66	88.05	81.24	80.03	78.12	76.65	74.28	72.7	71.75
BACT_1321|gi|294810273|ref|NZ_ADKP01000219.1|	50972	208.53	94.68	93.59	92.86	90.86	89.39	78.1	63.43	56.11	50.19	42.44
BACT_496|gi|138274665|ref|NZ_AAXB02000004.1|	176310	39.7966	97.8	97.61	97.34	96.38	95.07	78.07	49.51	24.91	12.88	8.07
BACT_391|gi|229504921|ref|NZ_ACIO01001272.1|	597	79.9313	100	99.66	97.32	91.79	86.43	78.06	72.53	68.68	60.64	50.08
BACT_397|gi|207998488|ref|NZ_ABWO01000312.1|	2411	287.34	91.37	86.35	78.81	78.06	78.06	78.06	77.85	77.81	77.77	77.73
BACT_178|gi|239514183|ref|NZ_ABXI02000138.1|	428	654.893	79.67	79.67	78.74	78.27	78.27	78.04	78.04	78.04	77.8	77.57
BACT_186|gi|261889236|gb|ACPQ01000058.1|	28444	36.6666	96.65	96.26	95.6	93.3	91.51	78.03	60.81	42.55	23.98	10.6
BACT_1024|gi|226333005|gb|ACII01000014.1|	55749	86.1649	96.11	94.95	91.51	83.26	81.31	78.01	76.98	76.5	76.06	75.15
BACT_397|gi|207998215|ref|NZ_ABWO01000039.1|	15268	143.589	95.59	93.57	90.91	87.98	86.59	77.99	73.87	70.77	67.17	64.38
BACT_332|gi|218292348|ref|NZ_ACCK01000037.1|	25903	61.0049	79.85	79.59	78.8	78.23	78.16	77.98	77.73	76.83	74.27	66.35
BACT_183|gi|198275111|ref|NZ_ABQC02000014.2|	749	182.51	83.71	82.91	82.38	78.24	78.1	77.97	77.7	77.44	77.04	76.1
BACT_181|gi|145218799|ref|NZ_AAXF02000006.1|	1107	165.286	87.71	82.57	81.12	79.13	78.86	77.96	77.24	76.33	75.25	74.07
BACT_424|gi|224983095|ref|NZ_ABVR01000041.1|	611256	29.4882	88.68	87.41	85.72	84.66	84.46	77.95	49.05	19.97	7.54	3.66
BACT_539|gi|238922432|ref|NC_012781.1|	3449685	271.358	81.44	80.88	80.01	79.24	78.98	77.93	77.3	76.8	76.33	75.97
BACT_1025|gi|138262246|ref|NZ_AAVP02000044.1|	1599	52.7017	86.87	85.55	83.55	82.61	80.24	77.92	53.78	41.96	37.15	35.65
BACT_1314|gi|301310813|ref|NZ_GG774994.1|	1172	172.327	94.11	90.1	81.4	79.44	79.18	77.9	76.11	74.4	72.78	71.16
BACT_282|gi|226334748|ref|NZ_ABWN01000029.1|	62871	59.0034	90.32	89.14	87.06	84.1	82.77	77.88	74.09	68.44	60.21	51.63
BACT_1312|gi|293369091|ref|NZ_ADMO01000013.1|	587	52.3271	97.61	97.44	96.59	91.14	87.39	77.85	68.82	41.06	24.36	20.95
[truncated: 63,537 more rows]

## Sheet: Table S8
Table S4. A summary of 1,285 microbes in human microbiome project covered by 10x linked-reads of human gut microbiome with genomic coverage>90% and sequencing depth>20X.
Id	Genome size(bp)	Sequencing depth	1X(%)	2X(%)	4X(%)	8X(%)	10X(%)	20X(%)	30X(%)	40X(%)	50X(%)	60X(%)
BACT_1312|gi|293371859|ref|NZ_ADMO01000093.1|	2546	7864.76	100	100	100	100	100	100	100	100	100	100
BACT_3005|gi|222823012|gb|EQ973388.1|	2493	7695.71	100	100	100	100	100	100	100	100	100	100
BACT_177|gi|208431411|ref|NZ_ABVO01000062.1|	1686	7674.85	100	100	100	100	100	100	100	100	100	100
BACT_1320|gi|294778102|ref|NZ_ADKO01000100.1|	2555	7662.93	100	100	100	100	100	100	100	100	100	100
BACT_893|gi|260101269|ref|NZ_ACBX02000073.1|	724	7274.94	100	100	100	100	100	100	100	100	100	100
BACT_191|gi|223713029|gb|ACDR01000148.1|	2196	7078.25	100	100	100	100	100	100	99.91	99.91	99.86	99.86
BACT_1312|gi|293373579|ref|NZ_ADMO01000146.1|	1216	7067.09	100	100	100	100	100	100	100	100	100	100
BACT_893|gi|260101216|ref|NZ_ACBX02000020.1|	1174	6946.13	100	100	100	100	100	100	100	100	100	99.91
BACT_1312|gi|293372849|ref|NZ_ADMO01000118.1|	1088	6817.86	100	100	100	100	100	100	100	100	100	100
BACT_1320|gi|294777927|ref|NZ_ADKO01000092.1|	1799	6599.85	100	100	100	100	100	100	100	100	100	100
BACT_1456|gi|282878390|ref|NZ_ADEG01000065.1|	1156	6530.67	100	100	100	100	100	100	100	100	100	100
BACT_188|gi|222296122|ref|NZ_ABZY01000106.1|	2750	6502.15	100	100	100	100	100	100	100	100	100	100
BACT_192|gi|298484497|ref|NZ_GG774845.1|	3085	6412.05	100	100	100	100	100	100	100	100	99.97	99.97
BACT_191|gi|223712994|gb|ACDR01000183.1|	1109	6145.9	100	100	100	100	100	100	100	100	100	99.91
BACT_186|gi|261889181|gb|ACPQ01000113.1|	2755	6093.5	100	100	100	100	100	100	100	100	100	99.96
BACT_1320|gi|294777799|ref|NZ_ADKO01000087.1|	3682	6034.91	100	100	100	100	100	100	99.97	99.97	99.97	99.97
BACT_1455|gi|288927204|ref|NZ_GG739985.1|	1154	6002.69	100	100	100	100	100	100	100	100	100	100
BACT_1456|gi|282877319|ref|NZ_ADEG01000026.1|	1759	5973.59	100	100	100	100	100	100	100	99.94	99.94	99.94
BACT_1312|gi|293371282|ref|NZ_ADMO01000071.1|	654	5680.69	100	100	100	100	100	100	100	100	100	100
BACT_191|gi|223713102|gb|ACDR01000075.1|	1656	5021.3	100	100	100	100	100	100	100	100	100	100
BACT_191|gi|223713038|gb|ACDR01000139.1|	8398	4852.37	100	100	100	100	100	100	100	100	100	100
BACT_191|gi|223713006|gb|ACDR01000171.1|	2370	4825.15	100	100	100	100	100	100	100	100	100	100
BACT_178|gi|239514124|ref|NZ_ABXI02000079.1|	4914	4792.41	100	100	100	100	100	100	100	100	100	100
BACT_225|gi|223987081|ref|NZ_ACBZ01000082.1|	7176	4644.32	100	100	100	100	100	100	100	100	100	100
BACT_191|gi|223713004|gb|ACDR01000173.1|	1684	4637.32	100	100	100	100	100	100	100	100	100	100
BACT_1320|gi|294778198|ref|NZ_ADKO01000103.1|	828	4516.04	100	100	100	100	100	100	100	100	100	100
BACT_1312|gi|293373508|ref|NZ_ADMO01000142.1|	1839	4371.13	100	100	100	100	100	100	99.95	99.95	99.89	99.89
BACT_191|gi|223713001|gb|ACDR01000176.1|	1496	3959.4	100	100	100	100	100	100	99.93	99.87	99.8	99.8
BACT_191|gi|223713072|gb|ACDR01000105.1|	12894	3704.38	100	100	100	100	100	100	100	100	100	100
BACT_1320|gi|294777949|ref|NZ_ADKO01000097.1|	43979	3642.43	100	100	100	100	100	100	100	100	100	100
BACT_191|gi|223712984|gb|ACDR01000193.1|	729	3438.22	100	100	100	100	100	100	100	100	100	100
BACT_1320|gi|294775854|ref|NZ_ADKO01000033.1|	100886	3409.99	100	100	100	100	100	100	100	100	100	100
BACT_1320|gi|294775927|ref|NZ_ADKO01000034.1|	8450	3218.29	100	100	100	100	100	100	100	100	100	99.99
BACT_192|gi|298484585|ref|NZ_GG774880.1|	680	3105.21	100	100	100	100	100	100	100	100	100	100
BACT_1320|gi|294775382|ref|NZ_ADKO01000013.1|	3703	3014.01	100	100	100	100	100	100	100	100	100	100
BACT_1320|gi|294776075|ref|NZ_ADKO01000037.1|	8567	2980.61	100	100	100	100	100	100	100	100	100	100
BACT_3015|gi|302858749|gb|GL384009.1|	1801	2931.62	100	100	100	100	100	100	100	100	100	100
BACT_1320|gi|294778313|ref|NZ_ADKO01000107.1|	15089	2891.1	100	100	100	100	100	100	100	100	99.99	99.99
BACT_191|gi|223712985|gb|ACDR01000192.1|	800	2725.76	100	100	100	100	100	100	100	100	99.75	99.62
BACT_1320|gi|294776643|ref|NZ_ADKO01000064.1|	14715	2722.88	100	100	100	100	100	100	100	100	100	100
BACT_1002|gi|224993796|ref|NZ_ACFY01000105.1|	976	2697.04	100	100	100	100	100	100	100	100	100	100
BACT_184|gi|226332117|gb|ACIC01000203.1|	726	2654.2	100	100	100	100	100	100	100	100	100	100
BACT_1320|gi|294775243|ref|NZ_ADKO01000009.1|	98424	2646.29	100	100	100	100	100	100	100	100	100	100
BACT_184|gi|226332103|gb|ACIC01000217.1|	2793	2541.01	100	100	100	100	100	100	100	100	100	100
BACT_1320|gi|294776492|ref|NZ_ADKO01000058.1|	37105	2506.19	100	100	100	100	100	100	99.99	99.99	99.98	99.97
BACT_1320|gi|294775524|ref|NZ_ADKO01000021.1|	819	2498.09	100	100	100	100	100	100	99.88	99.88	99.88	99.88
BACT_184|gi|226332102|gb|ACIC01000218.1|	2419	2355.91	100	100	100	100	100	100	100	100	100	100
BACT_1320|gi|294777003|ref|NZ_ADKO01000073.1|	1976	2277.84	100	100	100	100	100	100	100	100	100	100
BACT_1320|gi|294775139|ref|NZ_ADKO01000006.1|	89597	2274.32	100	100	100	100	100	100	99.99	99.99	99.99	99.99
BACT_191|gi|223712990|gb|ACDR01000187.1|	874	2250.98	100	100	100	100	100	100	100	99.89	99.66	99.43
BACT_1320|gi|294775367|ref|NZ_ADKO01000012.1|	18628	2094.49	100	100	100	100	100	100	100	100	99.99	99.98
BACT_1320|gi|294777002|ref|NZ_ADKO01000072.1|	734	2079.15	100	100	100	100	100	100	100	100	100	100
BACT_1320|gi|294775330|ref|NZ_ADKO01000010.1|	34777	1995.45	100	100	100	100	100	100	100	99.99	99.99	99.98
BACT_191|gi|223713103|gb|ACDR01000074.1|	720	1989.75	100	100	100	100	100	100	99.86	99.86	99.86	99.72
BACT_191|gi|223712967|gb|ACDR01000210.1|	510	1936.81	100	100	100	100	100	100	100	100	100	100
BACT_1311|gi|294647135|ref|NZ_ADMP01000239.1|	2429	1887.81	100	100	100	100	100	100	100	99.92	99.88	99.84
BACT_3005|gi|222823009|gb|EQ973391.1|	2429	1887.77	100	100	100	100	100	100	100	99.92	99.88	99.84
BACT_3015|gi|302858721|gb|GL384021.1|	1018	1844.33	100	100	100	100	100	100	100	100	100	100
BACT_1320|gi|294775199|ref|NZ_ADKO01000007.1|	4629	1786.84	100	100	100	100	100	100	100	100	100	100
BACT_191|gi|223713153|gb|ACDR01000024.1|	2591	1753.67	100	100	100	100	100	100	100	99.96	99.92	99.92
BACT_1320|gi|294778204|ref|NZ_ADKO01000105.1|	10550	1668.73	100	100	100	100	100	100	100	100	100	100
BACT_192|gi|270297140|ref|NZ_GG730118.1|	846	1486.5	100	100	100	100	100	100	100	99.88	99.41	99.17
BACT_1024|gi|226332847|gb|ACII01000172.1|	1542	1382.31	100	100	100	100	100	100	100	100	100	100
BACT_1024|gi|226332848|gb|ACII01000171.1|	2251	1364.65	100	100	100	100	100	100	100	100	100	100
BACT_1002|gi|224993822|ref|NZ_ACFY01000131.1|	542	1149.24	100	100	100	100	100	100	100	100	100	100
BACT_1002|gi|224993841|ref|NZ_ACFY01000150.1|	1793	1127.94	100	100	100	100	100	100	100	100	100	100
BACT_1002|gi|224993821|ref|NZ_ACFY01000130.1|	703	1074.55	100	100	100	100	100	100	100	100	100	100
BACT_538|gi|223045148|ref|NZ_ACEP01000098.1|	507	1050.82	100	100	100	100	100	100	100	100	100	100
BACT_332|gi|218294094|ref|NZ_ACCK01000460.1|	4170	959.577	100	100	100	100	100	100	100	100	100	100
BACT_1002|gi|224993736|ref|NZ_ACFY01000045.1|	1395	843.636	100	100	100	100	100	100	100	100	100	100
BACT_1024|gi|226332836|gb|ACII01000183.1|	990	807.617	100	100	100	100	100	100	100	100	100	100
BACT_852|gi|145218787|ref|NZ_AAXE02000113.1|	3666	731.613	100	100	100	100	100	100	100	100	100	100
BACT_3015|gi|302858727|gb|GL384018.1|	1233	709.139	100	100	100	100	100	100	100	100	100	100
BACT_852|gi|145218735|ref|NZ_AAXE02000061.1|	32768	614.231	100	100	100	100	100	100	100	100	100	100
BACT_1002|gi|224993719|ref|NZ_ACFY01000028.1|	1481	607.111	100	100	100	100	100	100	100	100	100	100
BACT_538|gi|223045166|ref|NZ_ACEP01000116.1|	1469	532.479	100	100	100	100	100	100	100	100	100	100
BACT_332|gi|218294012|ref|NZ_ACCK01000446.1|	2010	531.686	100	100	100	100	100	100	100	100	100	100
BACT_1321|gi|294806004|ref|NZ_ADKP01000016.1|	691	523.886	100	100	100	100	100	100	100	100	100	100
BACT_3015|gi|302858717|gb|GL384023.1|	900	502.167	100	100	100	100	100	100	100	100	99.78	99.22
BACT_3015|gi|302858711|gb|GL384026.1|	712	494.854	100	100	100	100	100	100	100	100	98.88	98.31
BACT_1001|gi|239935170|ref|NZ_ABYJ02000302.1|	1636	474.916	100	100	100	100	100	100	100	100	99.94	99.88
BACT_391|gi|229504941|ref|NZ_ACIO01001292.1|	517	461.896	100	100	100	100	100	100	100	100	100	99.42
BACT_1024|gi|226332838|gb|ACII01000181.1|	1029	458.972	100	100	100	100	100	100	100	100	100	100
BACT_1024|gi|226332842|gb|ACII01000177.1|	1565	457.436	100	100	100	100	100	100	100	100	100	100
BACT_1002|gi|224993807|ref|NZ_ACFY01000116.1|	4440	453.718	100	100	100	100	100	100	100	100	100	100
BACT_538|gi|223045177|ref|NZ_ACEP01000127.1|	867	452.25	100	100	100	100	100	100	100	100	100	100
BACT_538|gi|223045214|ref|NZ_ACEP01000164.1|	1580	437.954	100	100	100	100	100	100	100	100	100	100
BACT_193|gi|223712862|gb|ACDI01000102.1|	2544	424.011	100	100	100	100	100	100	100	100	100	99.92
BACT_1319|gi|224485922|ref|NZ_EQ999675.1|	2544	422.92	100	100	100	100	100	100	100	100	100	100
BACT_1373|gi|300959326|ref|NZ_GG773590.1|	4039	421.873	100	100	100	100	100	100	100	100	100	100
BACT_3015|gi|302858723|gb|GL384020.1|	1185	376.281	100	100	100	100	100	100	99.07	98.06	97.3	95.86
BACT_1001|gi|239935169|ref|NZ_ABYJ02000301.1|	768	354.419	100	100	100	100	100	100	99.74	98.57	98.05	97.27
BACT_1024|gi|226332820|gb|ACII01000199.1|	572	345.154	100	100	100	100	100	100	100	100	100	100
BACT_184|gi|226332099|gb|ACIC01000221.1|	1694	332.716	100	100	100	100	100	100	100	100	100	100
BACT_1453|gi|282859287|ref|NZ_ADFO01000075.1|	509	329.42	100	100	100	100	100	100	94.5	94.5	94.5	94.5
BACT_3015|gi|302858731|gb|GL384016.1|	1336	317.347	100	100	100	100	100	100	99.55	99.03	98.2	97.08
BACT_1002|gi|224993798|ref|NZ_ACFY01000107.1|	1867	313.093	100	100	100	100	100	100	99.68	99.3	99.04	98.88
BACT_176|gi|208431262|ref|NZ_ABWZ01000035.1|	10728	292.19	100	100	100	100	100	100	100	100	100	100
BACT_1024|gi|226332822|gb|ACII01000197.1|	593	289.246	100	100	100	100	100	100	100	100	100	100
BACT_1002|gi|224993863|ref|NZ_ACFY01000172.1|	564	275.363	100	100	100	100	100	100	99.29	98.4	97.7	97.16
BACT_1024|gi|226332825|gb|ACII01000194.1|	611	270.34	100	100	100	100	100	100	100	99.84	99.84	99.84
BACT_639|gi|223983696|ref|NZ_ACCF01000067.1|	6882	266.497	100	100	100	100	100	100	100	100	100	99.9
BACT_366|gi|223713184|gb|ACDJ01000055.1|	1200	258.033	100	100	100	100	100	100	99.58	96.5	94.67	92.83
BACT_1024|gi|226332837|gb|ACII01000182.1|	1007	246.26	100	100	100	100	100	100	100	100	100	100
BACT_3015|gi|302858740|gb|GL384012.1|	1703	246.043	100	100	100	100	100	100	99.53	98.36	97.36	96.89
BACT_192|gi|270297137|ref|NZ_GG730117.1|	1286	244.481	100	100	100	100	100	100	100	99.69	93.7	92.15
BACT_397|gi|207998429|ref|NZ_ABWO01000253.1|	845	242.482	100	100	100	100	100	100	100	100	100	99.88
BACT_1002|gi|224993799|ref|NZ_ACFY01000108.1|	678	239.524	100	100	100	100	100	100	100	100	100	100
BACT_1002|gi|224993737|ref|NZ_ACFY01000046.1|	602	237.834	100	100	100	100	100	100	100	99.83	99.34	98.67
BACT_220|gi|223955946|ref|NZ_DS990252.1|	1397	216.16	100	100	100	100	100	100	100	99.64	99.21	99.07
BACT_391|gi|229504758|ref|NZ_ACIO01001110.1|	849	206.413	100	100	100	100	100	100	100	100	100	100
BACT_1024|gi|226332881|gb|ACII01000138.1|	1424	206.193	100	100	100	100	100	100	100	100	100	100
BACT_75|gi|163805927|ref|NZ_ABGD02000033.1|	3146	205.065	100	100	100	100	100	100	100	100	99.97	99.97
BACT_1024|gi|226332919|gb|ACII01000100.1|	1567	201.832	100	100	100	100	100	100	100	100	99.81	99.49
BACT_1024|gi|226332823|gb|ACII01000196.1|	602	201.47	100	100	100	100	100	100	100	100	100	100
BACT_332|gi|218294081|ref|NZ_ACCK01000457.1|	561	200.938	100	100	100	100	100	100	100	100	100	100
BACT_1002|gi|224993826|ref|NZ_ACFY01000135.1|	6084	200.386	100	100	100	100	100	100	100	100	100	100
BACT_1002|gi|224993709|ref|NZ_ACFY01000018.1|	11873	196.388	100	100	100	100	100	100	99.97	99.96	99.9	99.81
BACT_1002|gi|224993825|ref|NZ_ACFY01000134.1|	2088	194.077	100	100	100	100	100	100	100	100	100	100
BACT_1002|gi|224993791|ref|NZ_ACFY01000100.1|	5949	180.762	100	100	100	100	100	100	99.98	99.98	99.98	99.98
BACT_332|gi|218292484|ref|NZ_ACCK01000067.1|	552	176.009	100	100	100	100	100	100	99.46	98.37	97.46	95.83
BACT_1002|gi|224993725|ref|NZ_ACFY01000034.1|	4726	173.328	100	100	100	100	100	100	100	100	100	100
BACT_1002|gi|224993810|ref|NZ_ACFY01000119.1|	1432	173.11	100	100	100	100	100	100	100	100	100	100
BACT_391|gi|229501074|ref|NZ_ACIO01000214.1|	1230	167.425	100	100	100	100	100	100	100	100	100	99.59
BACT_184|gi|226332191|gb|ACIC01000129.1|	1846	165.657	100	100	100	100	100	100	100	99.78	97.94	95.83
BACT_639|gi|223986971|ref|NZ_ACCF01000278.1|	1041	164.28	100	100	100	100	100	100	100	100	100	100
BACT_332|gi|218294099|ref|NZ_ACCK01000461.1|	998	163.16	100	100	100	100	100	100	100	100	100	100
BACT_1002|gi|224993846|ref|NZ_ACFY01000155.1|	5308	161.668	100	100	100	100	100	100	100	100	100	99.92
BACT_397|gi|207998243|ref|NZ_ABWO01000067.1|	1391	160.851	100	100	100	100	100	100	99.57	98.42	97.92	97.41
BACT_1024|gi|226332845|gb|ACII01000174.1|	1708	152.669	100	100	100	100	100	100	99.94	99.94	99.94	99.94
BACT_1024|gi|226332908|gb|ACII01000111.1|	508	152.138	100	100	100	100	100	100	98.03	97.05	95.47	92.32
BACT_1024|gi|226332917|gb|ACII01000102.1|	2724	146.84	100	100	100	100	100	100	100	100	100	100
BACT_1002|gi|224993755|ref|NZ_ACFY01000064.1|	5151	146.195	100	100	100	100	100	100	100	100	100	100
BACT_1024|gi|226332827|gb|ACII01000192.1|	626	144.708	100	100	100	100	100	100	100	100	100	100
BACT_1024|gi|226332819|gb|ACII01000200.1|	520	143.54	100	100	100	100	100	100	100	100	100	100
BACT_391|gi|229501075|ref|NZ_ACIO01000215.1|	6973	141.153	100	100	100	100	100	100	100	100	99.97	99.87
BACT_1024|gi|226332828|gb|ACII01000191.1|	634	138.853	100	100	100	100	100	100	100	100	100	100
BACT_1024|gi|226332872|gb|ACII01000147.1|	14358	129.806	100	100	100	100	100	100	99.97	99.97	99.97	99.97
BACT_397|gi|207998462|ref|NZ_ABWO01000286.1|	1610	128.871	100	100	100	100	100	100	99.75	98.82	98.51	97.76
BACT_1024|gi|226332873|gb|ACII01000146.1|	9828	128.488	100	100	100	100	100	100	100	100	100	100
BACT_1001|gi|239934751|ref|NZ_ABYJ02000016.1|	9864	120.431	100	100	100	100	100	100	100	100	100	99.85
BACT_1024|gi|226332829|gb|ACII01000190.1|	659	118.434	100	100	100	100	100	100	99.85	97.57	95.9	92.26
BACT_1024|gi|226332973|gb|ACII01000046.1|	2419	108.472	100	100	100	100	100	100	100	100	99.92	99.3
BACT_397|gi|207998452|ref|NZ_ABWO01000276.1|	523	106.214	100	100	100	100	100	100	100	100	100	99.62
BACT_1001|gi|239936294|ref|NZ_ABYJ02000403.1|	571	105.391	100	100	100	100	100	100	100	100	100	100
BACT_1001|gi|239934752|ref|NZ_ABYJ02000017.1|	1352	104.723	100	100	100	100	100	100	100	100	100	100
BACT_639|gi|223986944|ref|NZ_ACCF01000268.1|	4627	102.742	100	100	100	100	100	100	100	98.44	90.47	72.75
BACT_1001|gi|239934750|ref|NZ_ABYJ02000015.1|	2069	100.13	100	100	100	100	100	100	100	100	100	100
BACT_1001|gi|239934754|ref|NZ_ABYJ02000019.1|	2243	91.2292	100	100	100	100	100	100	100	100	100	99.78
BACT_1022|gi|197304056|ref|NZ_ABOU02000059.1|	8322	90.5618	100	100	100	100	100	100	100	100	99.95	97.56
BACT_332|gi|218294143|ref|NZ_ACCK01000468.1|	622	83.8328	100	100	100	100	100	100	100	100	100	87.62
BACT_397|gi|207998465|ref|NZ_ABWO01000289.1|	723	81.3748	100	100	100	100	100	100	100	100	100	97.93
BACT_1022|gi|197304070|ref|NZ_ABOU02000061.1|	5013	79.4877	100	100	100	100	100	100	100	97.85	92.04	82.61
BACT_391|gi|229504879|ref|NZ_ACIO01001231.1|	532	74.3459	100	100	100	100	100	100	99.81	97.74	90.41	78.76
BACT_371|gi|223982476|ref|NZ_ACCJ01000631.1|	1951	71.3198	100	100	100	100	100	100	100	98	84.37	66.07
BACT_130|gi|229164855|ref|NZ_ACLY01000206.1|	693	70.5599	100	100	100	100	100	100	100	100	99.28	85.71
BACT_332|gi|218293968|ref|NZ_ACCK01000427.1|	963	61.4019	100	100	100	100	100	100	100	100	90.86	71.13
BACT_1024|gi|226332856|gb|ACII01000163.1|	1711	41.0941	100	100	100	100	100	100	86.38	49.27	27.24	2.16
BACT_1320|gi|294775836|ref|NZ_ADKO01000032.1|	18782	3858.16	100	100	100	100	100	99.99	99.99	99.99	99.99	99.99
BACT_1320|gi|294777937|ref|NZ_ADKO01000096.1|	13669	3198.46	100	100	100	100	100	99.99	99.98	99.96	99.95	99.95
BACT_1320|gi|294775202|ref|NZ_ADKO01000008.1|	34844	2681.05	100	100	100	100	100	99.99	99.99	99.97	99.95	99.94
BACT_1320|gi|294776310|ref|NZ_ADKO01000050.1|	16804	2661.65	100	100	100	99.99	99.99	99.99	99.99	99.99	99.99	99.99
BACT_1320|gi|294775394|ref|NZ_ADKO01000016.1|	7825	2590.82	100	100	100	100	100	99.99	99.99	99.96	99.96	99.95
BACT_1320|gi|294776133|ref|NZ_ADKO01000041.1|	7532	2100.81	100	100	100	100	100	99.99	99.96	99.92	99.85	99.81
BACT_1320|gi|294776263|ref|NZ_ADKO01000048.1|	36363	2012.38	100	100	100	100	100	99.99	99.99	99.99	99.98	99.98
BACT_1319|gi|224485911|ref|NZ_EQ999664.1|	11230	1536.7	100	100	100	100	99.99	99.99	99.99	99.99	99.99	99.99
BACT_193|gi|223712874|gb|ACDI01000090.1|	11230	1536.34	100	100	100	100	100	99.99	99.99	99.99	99.99	99.99
BACT_851|gi|209953564|ref|NZ_ABYH01000412.1|	10797	623.522	100	100	100	100	100	99.99	99.97	99.94	99.93	99.88
BACT_1002|gi|224993702|ref|NZ_ACFY01000011.1|	9836	171.817	100	100	100	100	100	99.99	99.99	99.99	99.99	99.99
BACT_1002|gi|224993741|ref|NZ_ACFY01000050.1|	15382	170.907	100	100	100	100	100	99.99	99.48	98.95	98.48	97.99
BACT_1024|gi|226332924|gb|ACII01000095.1|	7156	141.725	100	100	100	100	100	99.99	99.99	99.99	99.99	99.99
BACT_1024|gi|226332928|gb|ACII01000091.1|	21517	119.457	100	100	100	100	100	99.99	99.99	99.99	99.99	99.97
BACT_1024|gi|226333015|gb|ACII01000004.1|	9029	80.0146	100	100	100	99.99	99.99	99.99	99.98	99.62	97	89.71
BACT_851|gi|209953350|ref|NZ_ABYH01000198.1|	6551	4184.99	100	100	100	99.98	99.98	99.98	99.97	99.95	99.94	99.94
BACT_851|gi|209953349|ref|NZ_ABYH01000197.1|	5481	3620.69	100	100	100	99.98	99.98	99.98	99.98	99.96	99.89	99.87
BACT_1320|gi|294775676|ref|NZ_ADKO01000026.1|	27081	3227.83	100	99.98	99.98	99.98	99.98	99.98	99.98	99.98	99.97	99.97
BACT_1320|gi|294777895|ref|NZ_ADKO01000089.1|	8361	2203.91	100	100	100	100	100	99.98	99.96	99.94	99.92	99.89
BACT_1320|gi|294778200|ref|NZ_ADKO01000104.1|	5646	2151.08	100	100	100	99.98	99.98	99.98	99.95	99.93	99.89	99.86
BACT_1320|gi|294778877|ref|NZ_ADKO01000116.1|	94156	2112.78	100	100	99.99	99.99	99.99	99.98	99.96	99.94	99.9	99.86
BACT_1320|gi|294775386|ref|NZ_ADKO01000014.1|	6320	2025.55	100	100	100	100	100	99.98	99.97	99.95	99.94	99.92
BACT_1312|gi|293371470|ref|NZ_ADMO01000078.1|	7479	3072.79	100	100	100	100	100	99.97	99.93	99.91	99.89	99.81
BACT_1002|gi|224993727|ref|NZ_ACFY01000036.1|	10006	163.595	100	99.99	99.98	99.97	99.97	99.97	99.97	99.97	99.97	99.97
BACT_1001|gi|239934747|ref|NZ_ABYJ02000012.1|	7865	98.2594	100	100	100	100	100	99.97	99.69	99.68	99.36	96.52
BACT_185|gi|261889102|gb|ACPP01000058.1|	2744	6867.44	100	100	100	100	99.96	99.96	99.93	99.93	99.89	99.89
BACT_3007|gi|222822873|gb|EQ973303.1|	2752	6518.34	100	100	100	100	100	99.96	99.93	99.85	99.85	99.85
BACT_3005|gi|222822982|gb|EQ973418.1|	2742	5164.84	100	100	100	100	100	99.96	99.89	99.82	99.67	99.45
BACT_191|gi|223713012|gb|ACDR01000165.1|	2831	4579.23	100	100	100	100	100	99.96	99.96	99.96	99.93	99.86
BACT_1320|gi|294776092|ref|NZ_ADKO01000039.1|	11444	1858	100	99.98	99.98	99.97	99.97	99.96	99.94	99.92	99.88	99.85
BACT_1321|gi|294807854|ref|NZ_ADKP01000098.1|	2428	1854.88	100	100	100	100	100	99.96	99.92	99.88	99.84	99.79
BACT_1024|gi|226332891|gb|ACII01000128.1|	7595	171.788	100	99.99	99.99	99.99	99.99	99.96	99.96	99.96	99.96	99.96
BACT_1320|gi|294775426|ref|NZ_ADKO01000018.1|	1835	5161.35	100	100	100	100	100	99.95	99.89	99.84	99.84	99.73
BACT_1320|gi|294775691|ref|NZ_ADKO01000027.1|	3885	3517.23	100	100	100	99.97	99.97	99.95	99.92	99.9	99.82	99.79
BACT_1320|gi|294778657|ref|NZ_ADKO01000111.1|	5769	3241.47	100	100	100	99.98	99.98	99.95	99.93	99.91	99.91	99.9
BACT_1320|gi|294776717|ref|NZ_ADKO01000068.1|	90252	2837.36	100	100	100	100	100	99.95	99.89	99.82	99.73	99.61
BACT_1320|gi|294775123|ref|NZ_ADKO01000005.1|	14293	2733.4	99.99	99.99	99.98	99.97	99.97	99.95	99.94	99.93	99.92	99.9
BACT_1024|gi|226333006|gb|ACII01000013.1|	31722	101.769	99.99	99.99	99.99	99.96	99.96	99.95	99.94	99.9	99.8	98.42
BACT_1022|gi|197303784|ref|NZ_ABOU02000051.1|	53429	95.4802	99.97	99.97	99.96	99.95	99.95	99.95	99.93	99.78	98.65	94.03
BACT_1320|gi|294776197|ref|NZ_ADKO01000046.1|	8674	2417.32	100	100	100	99.99	99.99	99.94	99.92	99.88	99.86	99.83
BACT_184|gi|226332251|gb|ACIC01000069.1|	47054	358.895	100	100	100	99.98	99.97	99.94	99.91	99.86	99.84	99.81
BACT_1022|gi|197302091|ref|NZ_ABOU02000027.1|	61044	81.1384	100	100	99.99	99.99	99.99	99.94	99.9	99.4	96.35	85.38
BACT_1320|gi|294777086|ref|NZ_ADKO01000075.1|	137357	2600.64	99.99	99.98	99.95	99.95	99.95	99.94	99.9	99.89	99.86	99.82
BACT_185|gi|265768879|ref|NZ_GG705220.1|	2744	6896.75	100	100	100	100	100	99.93	99.93	99.93	99.93	99.85
BACT_1312|gi|293373504|ref|NZ_ADMO01000141.1|	2939	3109.83	100	100	100	100	99.97	99.93	99.9	99.86	99.86	99.83
BACT_1314|gi|301312482|ref|NZ_GG775013.1|	2930	2807.19	100	100	100	100	100	99.93	99.93	99.9	99.83	99.76
BACT_1320|gi|294775481|ref|NZ_ADKO01000020.1|	54126	2562.26	100	100	100	100	100	99.93	99.83	99.77	99.72	99.7
BACT_191|gi|223713173|gb|ACDR01000004.1|	3042	2375.74	100	100	100	100	99.97	99.93	99.9	99.84	99.84	99.8
BACT_194|gi|163805982|ref|NZ_ABFZ02000008.1|	4003	1762.74	100	100	100	100	99.98	99.93	99.93	99.83	99.78	99.75
BACT_1024|gi|226332841|gb|ACII01000178.1|	1498	321.601	100	99.93	99.93	99.93	99.93	99.93	99.93	99.33	98.8	98.66
BACT_192|gi|270297126|ref|NZ_GG730113.1|	1386	90.8052	100	100	100	99.93	99.93	99.93	99.64	99.57	99.28	96.61
BACT_1024|gi|226332840|gb|ACII01000179.1|	1195	120.213	100	99.92	99.92	99.92	99.92	99.92	99.92	99.92	99.92	99.92
BACT_1024|gi|226332984|gb|ACII01000035.1|	15504	123.666	99.94	99.93	99.92	99.92	99.92	99.92	99.92	99.63	99.63	99.6
BACT_1320|gi|294775428|ref|NZ_ADKO01000019.1|	58090	2479.58	100	100	100	99.97	99.95	99.91	99.89	99.87	99.83	99.8
BACT_184|gi|226332089|gb|ACIC01000231.1|	1154	2255.9	100	100	100	100	100	99.91	99.83	99.83	99.83	99.74
BACT_1320|gi|294775122|ref|NZ_ADKO01000004.1|	1079	1993.19	100	100	100	100	100	99.91	99.91	99.81	99.72	99.63
BACT_191|gi|223712993|gb|ACDR01000184.1|	1078	1027.04	100	100	100	100	100	99.91	99.72	99.44	99.07	98.7
BACT_1024|gi|226332981|gb|ACII01000038.1|	12287	108.057	100	99.97	99.96	99.95	99.93	99.91	99.87	99.72	99.71	98.7
BACT_184|gi|226332148|gb|ACIC01000172.1|	20296	295.701	99.98	99.98	99.97	99.95	99.95	99.91	99.86	99.79	99.76	99.69
BACT_1024|gi|226332911|gb|ACII01000108.1|	22524	161.967	99.94	99.94	99.94	99.92	99.92	99.91	99.84	99.83	99.8	99.73
BACT_1320|gi|294775671|ref|NZ_ADKO01000025.1|	6223	2185.41	100	100	99.98	99.98	99.98	99.9	99.84	99.79	99.79	99.73
BACT_1024|gi|226332863|gb|ACII01000156.1|	45850	173.336	100	100	99.95	99.93	99.93	99.9	99.89	99.88	99.87	99.82
BACT_391|gi|229501076|ref|NZ_ACIO01000216.1|	2888	150.245	100	100	100	100	100	99.9	99.45	98.86	98.55	98.13
BACT_1002|gi|224993837|ref|NZ_ACFY01000146.1|	879	435.668	100	100	99.89	99.89	99.89	99.89	99.89	99.89	99.89	99.89
BACT_184|gi|226332220|gb|ACIC01000100.1|	33294	243.496	100	100	99.99	99.96	99.95	99.89	99.53	99.09	98.83	98.51
BACT_1002|gi|224993803|ref|NZ_ACFY01000112.1|	12286	188.882	100	100	99.99	99.97	99.97	99.89	99.82	99.82	99.82	99.82
BACT_535|gi|210137582|ref|NZ_ABYT01000142.1|	1800	128.529	100	99.94	99.89	99.89	99.89	99.89	99.89	99.72	99.72	98.44
BACT_3008|gi|153859602|ref|NZ_AAYH02000026.1|	15821	535.528	99.98	99.98	99.97	99.96	99.96	99.89	99.84	99.79	99.75	99.7
BACT_1022|gi|197302735|ref|NZ_ABOU02000034.1|	65847	89.7621	99.94	99.93	99.93	99.92	99.92	99.89	99.85	99.46	98.43	94.95
BACT_1320|gi|294775404|ref|NZ_ADKO01000017.1|	31333	3976.12	100	100	99.98	99.96	99.95	99.88	99.79	99.74	99.69	99.63
BACT_1320|gi|294775935|ref|NZ_ADKO01000035.1|	1650	3783.28	100	100	100	100	100	99.88	99.82	99.76	99.76	99.76
BACT_1320|gi|294774957|ref|NZ_ADKO01000002.1|	34482	3081.99	100	100	100	100	100	99.88	99.82	99.75	99.61	99.49
BACT_1320|gi|294777320|ref|NZ_ADKO01000080.1|	58558	2748.35	100	100	100	99.96	99.95	99.88	99.86	99.84	99.79	99.74
BACT_191|gi|223712987|gb|ACDR01000190.1|	823	2066.77	100	100	100	99.88	99.88	99.88	99.88	99.88	99.88	99.76
BACT_391|gi|229501073|ref|NZ_ACIO01000213.1|	14646	216.143	100	100	100	99.99	99.97	99.88	99.8	99.64	99.5	99.36
BACT_1024|gi|226333011|gb|ACII01000008.1|	8176	86.4747	100	100	100	99.89	99.88	99.88	99.87	99.87	99.8	97.81
BACT_1001|gi|239934765|ref|NZ_ABYJ02000029.1|	4995	116.42	99.96	99.9	99.9	99.88	99.88	99.88	99.88	99.88	99.86	99.58
BACT_1320|gi|294774955|ref|NZ_ADKO01000001.1|	752	2241.32	100	100	100	100	100	99.87	99.73	99.6	99.47	99.34
BACT_1320|gi|294776323|ref|NZ_ADKO01000051.1|	3769	1793.71	100	100	100	99.95	99.95	99.87	99.84	99.81	99.79	99.71
BACT_1320|gi|294776193|ref|NZ_ADKO01000045.1|	1570	1549.33	100	100	100	99.94	99.94	99.87	99.75	99.68	99.62	99.55
BACT_1024|gi|226332832|gb|ACII01000187.1|	799	439.611	100	100	100	100	100	99.87	99.87	99.87	99.87	99.87
BACT_1024|gi|226332925|gb|ACII01000094.1|	8384	113.896	100	100	100	99.88	99.88	99.87	99.83	99.76	99.76	99.67
BACT_1314|gi|301308909|ref|NZ_GG774976.1|	11228	618.415	99.99	99.99	99.99	99.96	99.95	99.87	99.65	99.48	99.33	99.14
BACT_184|gi|226332301|gb|ACIC01000019.1|	17111	269.31	99.99	99.99	99.96	99.95	99.94	99.87	99.75	99.67	99.53	99.38
BACT_1002|gi|224993783|ref|NZ_ACFY01000092.1|	1496	1023.33	99.93	99.93	99.93	99.93	99.87	99.87	99.87	99.87	99.87	99.87
BACT_1022|gi|197301268|ref|NZ_ABOU02000001.1|	2397	90.9833	99.87	99.87	99.87	99.87	99.87	99.87	99.87	99.33	98.71	98
BACT_851|gi|209953280|ref|NZ_ABYH01000128.1|	1476	353.455	100	99.93	99.86	99.86	99.86	99.86	99.86	99.8	99.25	97.29
BACT_1022|gi|197303170|ref|NZ_ABOU02000045.1|	45222	75.2028	100	100	100	99.92	99.91	99.86	99.83	99.42	94.68	79.72
BACT_1024|gi|226332974|gb|ACII01000045.1|	13487	104.501	100	99.96	99.9	99.85	99.85	99.85	99.85	99.75	99.35	98.93
BACT_332|gi|218292241|ref|NZ_ACCK01000010.1|	1965	62.3293	100	99.9	99.85	99.85	99.85	99.85	99.85	99.54	91.04	52.77
BACT_1022|gi|197301878|ref|NZ_ABOU02000020.1|	17104	97.0924	99.99	99.98	99.98	99.96	99.94	99.85	99.75	99.58	99.16	93.77
BACT_1320|gi|294777241|ref|NZ_ADKO01000077.1|	67237	2452.55	100	99.96	99.92	99.89	99.89	99.84	99.79	99.67	99.49	99.4
BACT_1320|gi|294775363|ref|NZ_ADKO01000011.1|	2491	1946.9	100	100	99.96	99.92	99.92	99.84	99.76	99.64	99.6	99.6
BACT_391|gi|229501078|ref|NZ_ACIO01000218.1|	644	200.141	100	100	100	100	100	99.84	99.84	99.38	98.6	97.83
BACT_1024|gi|226332862|gb|ACII01000157.1|	5056	150.807	100	99.86	99.86	99.84	99.84	99.84	99.84	99.84	99.84	99.84
BACT_1024|gi|226332826|gb|ACII01000193.1|	623	117.242	100	100	99.84	99.84	99.84	99.84	99.84	99.84	99.84	99.84
BACT_852|gi|145218739|ref|NZ_AAXE02000065.1|	27406	569.052	99.9	99.9	99.9	99.89	99.88	99.84	99.79	99.74	99.62	99.59
BACT_852|gi|145218780|ref|NZ_AAXE02000106.1|	75037	695.212	99.88	99.87	99.87	99.86	99.86	99.84	99.82	99.82	99.8	99.79
BACT_851|gi|209953348|ref|NZ_ABYH01000196.1|	2931	1911.83	100	100	100	99.97	99.97	99.83	99.76	99.62	99.49	99.39
BACT_3015|gi|302858709|gb|GL384027.1|	592	408.066	100	100	100	100	100	99.83	98.82	97.13	96.28	95.78
BACT_1024|gi|226332903|gb|ACII01000116.1|	7019	137.957	100	99.99	99.97	99.96	99.93	99.83	99.76	99.66	99.59	99.49
BACT_1022|gi|197304065|ref|NZ_ABOU02000060.1|	5801	76.88	100	100	100	100	100	99.83	99.55	99.47	98.93	93.26
BACT_1025|gi|138261992|ref|NZ_AAVP02000024.1|	15093	40.9867	100	100	100	100	100	99.83	87.74	51.42	20.47	3.91
BACT_1024|gi|226332894|gb|ACII01000125.1|	31434	183.599	100	100	100	100	99.97	99.82	99.75	99.75	99.75	99.75
BACT_1024|gi|226332887|gb|ACII01000132.1|	3288	131.591	100	100	100	99.94	99.94	99.82	99.82	99.82	99.82	99.82
BACT_1024|gi|226333017|gb|ACII01000002.1|	41393	106.465	100	99.97	99.94	99.9	99.86	99.82	99.76	99.71	99.5	97.61
BACT_191|gi|223713071|gb|ACDR01000106.1|	37030	773.539	99.99	99.99	99.99	99.9	99.89	99.82	99.73	99.67	99.62	99.56
BACT_1320|gi|294778100|ref|NZ_ADKO01000099.1|	531	2415.11	100	100	100	100	100	99.81	99.62	99.44	99.44	99.44
BACT_175|gi|221217256|ref|NZ_ACBW01000194.1|	25000	620.594	100	99.99	99.99	99.98	99.97	99.81	99.68	99.56	99.42	99.32
BACT_184|gi|226332188|gb|ACIC01000132.1|	16957	280.202	100	100	100	99.98	99.95	99.81	99.64	99.46	99.28	99.14
BACT_1024|gi|226332910|gb|ACII01000109.1|	50498	174.132	99.99	99.96	99.9	99.87	99.86	99.81	99.75	99.74	99.72	99.68
BACT_332|gi|218294186|ref|NZ_ACCK01000475.1|	3080	58.5302	99.97	99.94	99.81	99.81	99.81	99.81	99.74	97.66	81.62	44.45
BACT_1320|gi|294776441|ref|NZ_ADKO01000055.1|	3133	3403.14	99.84	99.84	99.81	99.81	99.81	99.81	99.78	99.78	99.78	99.78
BACT_191|gi|223713022|gb|ACDR01000155.1|	5365	2828.9	100	100	99.98	99.96	99.93	99.79	99.09	98.88	98.64	98.42
BACT_184|gi|226332314|gb|ACIC01000006.1|	11414	266.776	100	100	100	99.96	99.95	99.79	99.64	99.4	99.12	98.84
BACT_191|gi|223712992|gb|ACDR01000185.1|	919	2857.22	100	100	100	100	99.89	99.78	99.67	99.56	99.56	99.56
BACT_1320|gi|294777929|ref|NZ_ADKO01000093.1|	2288	1508.72	100	100	100	99.96	99.96	99.78	99.69	99.61	99.52	99.43
BACT_1320|gi|294776143|ref|NZ_ADKO01000042.1|	1778	1385.25	100	100	100	99.94	99.89	99.78	99.66	99.55	99.44	99.38
BACT_1312|gi|293372495|ref|NZ_ADMO01000112.1|	4554	861.303	100	99.98	99.96	99.91	99.89	99.78	99.65	99.56	99.47	99.34
BACT_1312|gi|293368904|ref|NZ_ADMO01000007.1|	907	634.479	100	99.89	99.89	99.89	99.78	99.78	99.56	99.34	98.57	98.35
BACT_1024|gi|226333016|gb|ACII01000003.1|	17774	91.3144	99.97	99.96	99.95	99.94	99.92	99.78	99.72	99.7	98.24	91.99
BACT_893|gi|260101263|ref|NZ_ACBX02000067.1|	435	4122.37	100	100	100	100	100	99.77	99.77	99.77	99.54	99.54
BACT_191|gi|223712999|gb|ACDR01000178.1|	1311	1521.59	100	100	100	100	99.92	99.77	99.62	99.47	99.31	98.93
BACT_332|gi|218294123|ref|NZ_ACCK01000464.1|	1303	150.61	100	100	100	100	100	99.77	98.31	94.55	93.55	93.09
BACT_3006|gi|222822757|gb|EQ973167.1|	848	1738.88	100	100	100	100	99.88	99.76	99.65	99.53	99.41	99.41
BACT_184|gi|226332245|gb|ACIC01000075.1|	54482	245.081	99.87	99.87	99.86	99.85	99.85	99.76	99.68	99.63	99.48	99.27
BACT_852|gi|145218791|ref|NZ_AAXE02000117.1|	2420	3439.23	100	99.96	99.92	99.83	99.79	99.75	99.59	99.5	99.42	99.3
BACT_1002|gi|224993805|ref|NZ_ACFY01000114.1|	1964	358.862	100	100	100	99.9	99.85	99.75	99.75	99.75	99.75	99.75
BACT_1314|gi|301310792|ref|NZ_GG774989.1|	781	327.624	100	100	100	100	100	99.74	99.23	98.98	98.46	97.82
BACT_184|gi|226332116|gb|ACIC01000204.1|	16219	193.386	100	99.99	99.99	99.93	99.9	99.74	99.64	99.46	99.35	99.2
BACT_184|gi|226332114|gb|ACIC01000206.1|	4213	177.081	100	100	99.95	99.91	99.91	99.74	99.07	97.93	96.39	95.47
BACT_184|gi|226332156|gb|ACIC01000164.1|	22620	257.399	99.99	99.97	99.96	99.92	99.9	99.74	99.54	99.14	98.58	98.05
BACT_191|gi|223713025|gb|ACDR01000152.1|	3057	2423.78	99.8	99.8	99.77	99.77	99.77	99.74	99.74	99.74	99.74	99.74
BACT_1321|gi|294807378|ref|NZ_ADKP01000075.1|	26933	643.225	100	99.99	99.97	99.9	99.85	99.73	99.63	99.49	99.28	99.08
BACT_391|gi|229501077|ref|NZ_ACIO01000217.1|	3718	179.822	100	100	100	99.95	99.95	99.73	99.3	98.71	98.47	98.17
BACT_1024|gi|226332970|gb|ACII01000049.1|	1498	143.028	100	100	99.93	99.93	99.93	99.73	98.33	95.59	93.99	91.39
BACT_851|gi|209953374|ref|NZ_ABYH01000222.1|	3713	1058.9	99.92	99.81	99.78	99.76	99.76	99.73	99.7	99.65	99.62	99.52
BACT_852|gi|145218786|ref|NZ_AAXE02000112.1|	427689	684.581	99.8	99.78	99.77	99.76	99.75	99.73	99.71	99.69	99.65	99.62
BACT_191|gi|223712982|gb|ACDR01000195.1|	725	1617.2	100	100	100	100	100	99.72	99.59	99.59	99.45	99.45
BACT_371|gi|223982366|ref|NZ_ACCJ01000521.1|	2130	626.238	100	100	100	99.81	99.77	99.72	99.72	99.58	99.58	99.53
BACT_1001|gi|239935179|ref|NZ_ABYJ02000303.1|	1088	242.711	100	100	100	99.82	99.72	99.72	99.72	99.72	99.72	99.72
BACT_1321|gi|294810594|ref|NZ_ADKP01000230.1|	10706	1337.59	100	100	100	100	100	99.71	98.39	98.02	97.93	97.4
BACT_1022|gi|197304047|ref|NZ_ABOU02000058.1|	8735	83.9247	100	100	100	99.97	99.91	99.71	99.58	99.45	98.86	91.54
BACT_1022|gi|197304076|ref|NZ_ABOU02000062.1|	4489	72.1154	100	100	99.98	99.98	99.98	99.71	99.38	97.06	91.69	75.87
BACT_1320|gi|294775635|ref|NZ_ADKO01000024.1|	45826	2125.22	99.91	99.89	99.88	99.86	99.86	99.71	99.31	99.17	99.06	99.01
BACT_191|gi|223713145|gb|ACDR01000032.1|	41909	1637.72	100	100	100	99.96	99.91	99.7	99.39	99.11	98.77	98.51
BACT_175|gi|221217316|ref|NZ_ACBW01000254.1|	669	321.323	100	99.85	99.85	99.7	99.7	99.7	99.7	99.7	99.7	99.7
BACT_3006|gi|222822770|gb|EQ973154.1|	4030	1014.78	99.98	99.98	99.98	99.9	99.9	99.7	99.48	99.26	99.08	98.91
BACT_184|gi|226332317|gb|ACIC01000003.1|	51081	180.48	99.97	99.96	99.94	99.86	99.85	99.7	99.49	99.34	99.19	99.05
BACT_332|gi|218292353|ref|NZ_ACCK01000038.1|	9371	61.3597	99.94	99.93	99.86	99.81	99.81	99.7	99.7	98.37	87.81	53.22
BACT_1320|gi|294778330|ref|NZ_ADKO01000108.1|	14146	4054.59	99.88	99.8	99.72	99.7	99.7	99.7	99.7	99.7	99.7	99.7
BACT_1024|gi|226332926|gb|ACII01000093.1|	19195	138.528	99.81	99.74	99.72	99.72	99.72	99.69	99.69	99.69	99.48	99.37
BACT_1453|gi|282859274|ref|NZ_ADFO01000073.1|	14469	910.997	100	99.99	99.97	99.92	99.85	99.68	99.56	99.47	99.38	99.25
BACT_184|gi|226332097|gb|ACIC01000223.1|	1586	500.11	100	100	100	99.94	99.94	99.68	99.37	98.87	98.42	97.86
BACT_184|gi|226332112|gb|ACIC01000208.1|	22657	210.644	100	99.99	99.97	99.93	99.92	99.68	99.48	99.28	99.09	98.89
BACT_1002|gi|224993713|ref|NZ_ACFY01000022.1|	39553	164.893	99.71	99.71	99.7	99.69	99.69	99.68	99.62	99.62	99.62	99.62
BACT_1320|gi|294776565|ref|NZ_ADKO01000060.1|	1195	2081.95	100	100	100	99.83	99.83	99.67	99.58	99.41	99.08	99
BACT_191|gi|223713147|gb|ACDR01000030.1|	3031	1878.34	100	99.84	99.84	99.8	99.77	99.67	99.64	99.54	99.44	99.37
BACT_1311|gi|294645517|ref|NZ_ADMP01000143.1|	3314	459.508	100	99.97	99.97	99.91	99.85	99.67	99.55	99.22	98.22	97.04
BACT_1321|gi|294806188|ref|NZ_ADKP01000033.1|	1532	309.362	100	100	100	100	99.93	99.67	99.28	98.69	97.45	97
BACT_184|gi|226332283|gb|ACIC01000037.1|	17316	167.669	100	99.98	99.94	99.88	99.82	99.67	99.49	99.17	98.98	98.74
BACT_391|gi|229504914|ref|NZ_ACIO01001265.1|	610	157.38	100	100	100	100	100	99.67	96.39	84.26	79.18	75.08
BACT_1024|gi|226332902|gb|ACII01000117.1|	2991	104.919	99.77	99.73	99.7	99.7	99.7	99.67	99.67	99.67	99.67	99.23
BACT_1314|gi|301310793|ref|NZ_GG774990.1|	4377	1094.47	100	100	100	99.91	99.91	99.66	99.15	98.9	98.56	98.31
BACT_332|gi|218293765|ref|NZ_ACCK01000398.1|	11131	57.5997	99.99	99.96	99.91	99.91	99.68	99.66	99.06	93.25	70.81	36.74
BACT_171|gi|134302813|ref|NZ_AAVM02000021.1|	1430	728.63	100	100	100	99.93	99.86	99.65	99.65	99.51	99.3	99.23
BACT_371|gi|223982480|ref|NZ_ACCJ01000635.1|	572	69.9231	100	100	100	100	100	99.65	85.66	48.25	43.01	40.21
BACT_639|gi|223986995|ref|NZ_ACCF01000288.1|	553	41.9367	100	100	100	100	100	99.64	94.39	63.65	20.8	0
BACT_184|gi|226332115|gb|ACIC01000205.1|	14609	220.985	99.99	99.99	99.92	99.82	99.79	99.63	99.34	99.16	98.96	98.77
BACT_192|gi|270297134|ref|NZ_GG730116.1|	1305	1698.05	100	100	99.92	99.92	99.92	99.62	99.54	99.31	99	98.93
BACT_1314|gi|301308922|ref|NZ_GG774980.1|	1291	945.892	100	100	99.92	99.92	99.92	99.61	99.23	99.07	98.61	98.45
BACT_1002|gi|224993829|ref|NZ_ACFY01000138.1|	507	518.631	100	100	100	100	100	99.61	98.82	97.83	97.24	96.84
BACT_184|gi|226332201|gb|ACIC01000119.1|	1235	459.938	100	100	100	100	100	99.6	99.11	98.79	98.06	97.49
BACT_184|gi|226332144|gb|ACIC01000176.1|	3706	167.766	100	99.95	99.95	99.78	99.73	99.6	99.46	99.11	98.6	98
BACT_184|gi|226332181|gb|ACIC01000139.1|	15833	218.149	99.96	99.95	99.88	99.81	99.79	99.6	99.34	99.14	98.96	98.81
BACT_184|gi|226332100|gb|ACIC01000220.1|	1699	346.91	100	100	100	99.88	99.82	99.59	99.35	99.18	99.06	98.94
BACT_184|gi|226332279|gb|ACIC01000041.1|	15023	155.047	99.98	99.98	99.95	99.87	99.82	99.59	99.3	98.99	98.54	97.89
BACT_3015|gi|302858918|gb|GL384005.1|	5792	1895.16	99.83	99.81	99.81	99.62	99.6	99.59	99.52	99.46	99.45	99.33
BACT_184|gi|226332249|gb|ACIC01000071.1|	12533	266.647	99.98	99.97	99.95	99.91	99.86	99.58	99.41	99.27	99.07	98.75
BACT_1002|gi|224993707|ref|NZ_ACFY01000016.1|	17965	165.743	99.87	99.83	99.71	99.69	99.69	99.57	99.31	99.11	98.94	98.89
BACT_1312|gi|293369221|ref|NZ_ADMO01000016.1|	906	1503.02	100	100	100	99.89	99.89	99.56	99.34	99.12	98.9	98.9
BACT_187|gi|261889313|gb|ACPR01000055.1|	1796	849.703	100	100	100	99.83	99.78	99.55	99.22	98.94	98.83	98.5
BACT_1002|gi|224993692|ref|NZ_ACFY01000001.1|	8245	155.285	99.98	99.66	99.62	99.59	99.59	99.55	99.55	99.55	99.49	99.41
BACT_332|gi|218292503|ref|NZ_ACCK01000070.1|	2436	50.7693	99.92	99.92	99.92	99.75	99.75	99.55	94.91	77.75	41.5	23.11
BACT_1320|gi|294776592|ref|NZ_ADKO01000063.1|	62644	2021.14	99.77	99.77	99.72	99.69	99.67	99.55	99.49	99.46	99.4	99.37
BACT_1320|gi|294776182|ref|NZ_ADKO01000044.1|	11733	2802.92	100	99.99	99.97	99.77	99.67	99.54	99.45	99.41	99.28	99.07
BACT_1320|gi|294778820|ref|NZ_ADKO01000115.1|	62459	1564.83	100	100	99.94	99.86	99.81	99.54	99.36	99.19	98.96	98.73
BACT_1024|gi|226332879|gb|ACII01000140.1|	14431	126.502	100	100	100	100	100	99.54	99.54	99.54	99.54	99.54
BACT_1311|gi|294646173|ref|NZ_ADMP01000186.1|	10706	1339.81	100	100	100	100	100	99.53	98.3	97.99	97.82	97.52
BACT_184|gi|226332244|gb|ACIC01000076.1|	14397	188.049	100	99.99	99.89	99.81	99.75	99.53	99.3	99.09	98.88	98.58
BACT_391|gi|229504910|ref|NZ_ACIO01001261.1|	634	169.866	100	100	100	100	100	99.53	97.95	95.9	94.32	92.27
BACT_1315|gi|298378100|ref|NZ_GG774777.1|	1462	401.149	100	100	99.93	99.79	99.79	99.52	99.04	98.5	97.67	96.65
BACT_1024|gi|226332916|gb|ACII01000103.1|	71924	132.897	100	99.98	99.97	99.8	99.73	99.52	99.45	99.42	99.36	99.31
BACT_332|gi|218292273|ref|NZ_ACCK01000022.1|	1219	3440.99	100	100	100	99.92	99.92	99.51	99.43	99.43	99.43	99.43
BACT_332|gi|218293998|ref|NZ_ACCK01000432.1|	1216	337.711	100	100	99.84	99.75	99.59	99.51	99.51	99.51	99.51	99.51
BACT_1320|gi|294778964|ref|NZ_ADKO01000117.1|	62435	1812.91	99.99	99.99	99.98	99.88	99.8	99.51	99.3	99.03	98.95	98.84
BACT_1022|gi|197302361|ref|NZ_ABOU02000030.1|	29747	115.137	99.58	99.56	99.54	99.54	99.54	99.51	99.49	99.47	99.27	99.22
BACT_391|gi|229504807|ref|NZ_ACIO01001159.1|	799	397.304	100	100	100	100	100	99.5	98.37	97.62	96.62	95.49
BACT_1024|gi|226332886|gb|ACII01000133.1|	26432	116.942	99.92	99.87	99.86	99.6	99.58	99.5	99.38	99.32	98.87	98.69
BACT_1022|gi|197301831|ref|NZ_ABOU02000018.1|	38333	81.1413	99.66	99.66	99.61	99.51	99.51	99.5	99.48	99.41	97.71	89.74
BACT_1024|gi|226332940|gb|ACII01000079.1|	3969	128.703	99.5	99.5	99.5	99.5	99.5	99.5	99.5	99.5	99.5	99.5
BACT_1311|gi|294646308|ref|NZ_ADMP01000191.1|	10851	656.763	100	99.99	99.97	99.86	99.8	99.49	99.25	98.63	98.12	97.63
BACT_1024|gi|226332958|gb|ACII01000061.1|	8785	116.963	99.99	99.99	99.81	99.65	99.64	99.49	99.4	99.34	99.31	99.31
BACT_184|gi|226332318|gb|ACIC01000002.1|	17871	209.19	99.97	99.96	99.91	99.82	99.74	99.49	99.31	99.01	98.75	98.43
BACT_1002|gi|224993801|ref|NZ_ACFY01000110.1|	42143	180.585	99.6	99.56	99.53	99.51	99.5	99.49	99.48	99.46	99.42	99.4
BACT_853|gi|256541716|gb|ACPW01000017.1|	1539	276.454	100	100	99.87	99.68	99.48	99.48	99.03	98.7	98.38	97.34
BACT_1312|gi|293368990|ref|NZ_ADMO01000009.1|	2489	616.717	99.96	99.96	99.92	99.88	99.84	99.48	99.08	98.79	98.55	98.15
BACT_852|gi|145218695|ref|NZ_AAXE02000021.1|	163393	649.198	99.69	99.69	99.63	99.56	99.54	99.47	99.39	99.33	99.28	99.24
BACT_1002|gi|224993862|ref|NZ_ACFY01000171.1|	12485	189.435	99.65	99.59	99.58	99.52	99.5	99.47	99.47	99.46	99.46	99.45
BACT_1024|gi|226332895|gb|ACII01000124.1|	9415	185.313	100	99.89	99.73	99.71	99.67	99.46	99.08	99.08	99.08	99.08
BACT_391|gi|229504163|ref|NZ_ACIO01000518.1|	4224	174.895	100	100	100	100	99.88	99.46	94.15	89.65	86.34	84.19
BACT_3008|gi|153859624|ref|NZ_AAYH02000028.1|	15396	521.919	99.99	99.94	99.53	99.47	99.47	99.45	99.38	99.32	99.23	99.19
BACT_3008|gi|154200050|gb|DS362230.1|	15396	521.099	99.99	99.94	99.81	99.71	99.47	99.45	99.4	99.34	99.23	99.18
BACT_1312|gi|293369826|ref|NZ_ADMO01000035.1|	4981	1437.94	100	100	99.96	99.96	99.88	99.44	99.32	99.16	98.86	98.78
BACT_1024|gi|226333007|gb|ACII01000012.1|	21588	92.7636	100	100	99.98	99.74	99.7	99.44	99.44	99.32	98.63	96.31
BACT_395|gi|160931169|ref|NZ_ABCB02000003.1|	7141	42.4043	99.99	99.99	99.99	99.99	99.99	99.43	87.24	54.88	25.84	10.36
BACT_1320|gi|294774984|ref|NZ_ADKO01000003.1|	171720	2573.25	99.8	99.78	99.72	99.6	99.57	99.43	99.29	99.11	98.96	98.84
BACT_332|gi|218292235|ref|NZ_ACCK01000008.1|	4711	54.796	99.77	99.7	99.58	99.45	99.45	99.43	98.54	86.86	59.75	30.48
BACT_1002|gi|224993836|ref|NZ_ACFY01000145.1|	21408	167.288	99.68	99.65	99.5	99.46	99.46	99.43	99.4	99.19	99.04	99.02
BACT_1320|gi|294777919|ref|NZ_ADKO01000091.1|	9109	1242.39	99.95	99.92	99.82	99.63	99.56	99.42	99.36	99.24	98.98	98.89
BACT_395|gi|160931509|ref|NZ_ABCB02000012.1|	90123	42.7814	99.93	99.92	99.86	99.85	99.85	99.42	89.06	56.12	23.66	8.03
BACT_177|gi|208431410|ref|NZ_ABVO01000061.1|	1391	933.582	99.78	99.71	99.64	99.57	99.5	99.42	99.35	99.35	99.35	99.35
BACT_188|gi|222295239|ref|NZ_ABZY01000070.1|	1350	714.516	100	100	99.93	99.85	99.7	99.41	99.19	98.81	98.59	98.22
BACT_188|gi|222296098|ref|NZ_ABZY01000105.1|	502	280.345	100	100	99.8	99.8	99.8	99.4	99.4	98.41	97.41	97.01
BACT_3006|gi|222822756|gb|EQ973168.1|	839	202.403	100	100	100	99.88	99.88	99.4	98.57	96.07	89.75	84.98
BACT_1377|gi|301030661|ref|NZ_GG773971.1|	502	193.916	100	100	100	100	100	99.4	99.4	98.8	98.61	98.21
BACT_187|gi|261889300|gb|ACPR01000068.1|	502	134.669	99.6	99.6	99.6	99.4	99.4	99.4	98.21	97.41	97.01	95.82
BACT_184|gi|226332176|gb|ACIC01000144.1|	17488	677.663	99.63	99.57	99.39	99.39	99.39	99.39	99.36	99.36	98.97	96.33
BACT_852|gi|145218744|ref|NZ_AAXE02000070.1|	12256	439.302	99.47	99.45	99.44	99.42	99.4	99.39	99.35	99.29	99.27	99.22
BACT_191|gi|223713011|gb|ACDR01000166.1|	1938	4244.13	100	99.85	99.59	99.48	99.48	99.38	99.12	99.07	98.56	98.45
BACT_391|gi|229504563|ref|NZ_ACIO01000915.1|	2432	312.395	100	100	100	99.96	99.84	99.38	98.97	98.52	98.19	97.99
BACT_192|gi|270297115|ref|NZ_GG730109.1|	5145	1047.01	99.83	99.79	99.61	99.46	99.46	99.38	99.2	98.99	98.85	98.7
BACT_332|gi|218293307|ref|NZ_ACCK01000308.1|	41232	55.5052	99.81	99.79	99.74	99.73	99.73	99.38	97.49	88.82	64.44	36.24
BACT_852|gi|145218677|ref|NZ_AAXE02000003.1|	47327	776.534	99.44	99.44	99.43	99.39	99.38	99.37	99.34	99.32	99.32	99.31
BACT_851|gi|209953527|ref|NZ_ABYH01000375.1|	7009	172.161	99.37	99.37	99.37	99.37	99.37	99.37	99.33	99.33	99.33	99.33
BACT_3005|gi|222823010|gb|EQ973390.1|	2485	587.311	100	100	99.96	99.92	99.88	99.36	99.11	98.63	98.31	97.95
BACT_395|gi|160931179|ref|NZ_ABCB02000004.1|	19864	44.3515	100	100	99.99	99.98	99.98	99.36	87.71	60.79	31.18	13.32
BACT_174|gi|183603036|ref|NZ_ABIY02000084.1|	20354	2053.32	99.92	99.89	99.78	99.67	99.6	99.36	99.16	99.1	99.08	99.06
BACT_186|gi|261889176|gb|ACPQ01000118.1|	1536	319.369	100	99.93	99.87	99.8	99.61	99.35	99.15	98.7	98.05	97.46
BACT_191|gi|223713082|gb|ACDR01000095.1|	3085	1794.88	99.84	99.51	99.42	99.38	99.35	99.35	99.32	99.22	99.12	99
BACT_192|gi|226200851|ref|NZ_ACGA01000079.1|	1820	53.4929	100	100	100	100	99.95	99.34	97.14	81.65	58.35	32.31
BACT_3014|gi|229484735|gb|GG666857.1|	5377	112.494	100	100	99.98	99.78	99.68	99.33	98.66	97.88	97.45	95.22
BACT_1320|gi|294777722|ref|NZ_ADKO01000083.1|	11722	1266.07	99.97	99.94	99.93	99.5	99.49	99.33	99.2	99.13	99.03	98.95
BACT_1002|gi|224993832|ref|NZ_ACFY01000141.1|	17655	189.514	99.9	99.69	99.38	99.33	99.33	99.32	99.31	99.31	99.31	99.31
BACT_332|gi|218292218|ref|NZ_ACCK01000005.1|	732	135.294	99.73	99.59	99.59	99.59	99.59	99.32	99.32	96.86	92.35	87.84
BACT_851|gi|209953347|ref|NZ_ABYH01000195.1|	1453	482.197	100	100	99.93	99.72	99.59	99.31	98.62	98.21	97.94	97.45
BACT_1311|gi|294647420|ref|NZ_ADMP01000254.1|	1731	450.16	100	99.94	99.94	99.77	99.65	99.31	99.08	98.56	97.75	97.28
BACT_1139|gi|260590173|ref|NZ_ACBY02000016.1|	725	192.214	100	99.86	99.86	99.86	99.86	99.31	96.97	91.31	88.55	86.34
BACT_1002|gi|224993868|ref|NZ_ACFY01000177.1|	25828	181.988	100	99.61	99.58	99.57	99.57	99.31	99.3	99.29	99.29	99.28
BACT_1024|gi|226332983|gb|ACII01000036.1|	34799	116.472	100	100	99.99	99.75	99.43	99.31	99.31	99.31	99.28	99.25
BACT_194|gi|163805984|ref|NZ_ABFZ02000010.1|	71251	4243.76	99.69	99.67	99.65	99.63	99.6	99.31	99.08	98.69	98.36	97.92
BACT_1024|gi|226332951|gb|ACII01000068.1|	3503	126.073	99.54	99.51	99.51	99.51	99.51	99.31	99.31	99.31	99.31	99.31
BACT_178|gi|239514125|ref|NZ_ABXI02000080.1|	285	1291.91	100	100	100	100	100	99.3	98.95	98.6	98.6	97.89
BACT_184|gi|226332248|gb|ACIC01000072.1|	33275	361.707	99.98	99.96	99.94	99.76	99.57	99.3	98.98	98.69	98.31	97.91
BACT_1311|gi|294647067|ref|NZ_ADMP01000231.1|	9834	343.88	99.81	99.78	99.72	99.58	99.53	99.3	98.7	98.28	97.75	97.25
BACT_1001|gi|239934892|ref|NZ_ABYJ02000150.1|	6787	321.864	99.99	99.79	99.69	99.56	99.47	99.29	99.29	99.17	98.76	97.67
BACT_1311|gi|294647084|ref|NZ_ADMP01000233.1|	4767	428.961	99.6	99.58	99.56	99.5	99.5	99.29	98.85	98.32	97.9	97.31
BACT_1022|gi|197303284|ref|NZ_ABOU02000047.1|	73480	125.12	99.97	99.88	99.8	99.74	99.71	99.28	98.6	98.49	98.06	95.87
BACT_1024|gi|226332927|gb|ACII01000092.1|	32236	131.702	99.79	99.68	99.58	99.34	99.33	99.27	99.16	98.99	98.97	98.74
BACT_184|gi|226332303|gb|ACIC01000017.1|	14997	159.582	99.97	99.91	99.87	99.78	99.75	99.26	98.89	98.39	97.87	97.57
BACT_332|gi|218292205|ref|NZ_ACCK01000002.1|	17188	62.1957	99.28	99.25	99.25	99.25	99.25	99.25	98.92	97.95	87.17	58.37
BACT_1022|gi|197301467|ref|NZ_ABOU02000008.1|	39518	77.9341	99.98	99.96	99.92	99.87	99.79	99.24	99.05	98.61	96.98	88.46
BACT_332|gi|218293801|ref|NZ_ACCK01000406.1|	15002	71.0653	99.34	99.29	99.25	99.24	99.24	99.24	99.23	96.78	87.86	61.9
BACT_802|gi|259414729|ref|NZ_ACDY02000032.1|	521	621.409	100	100	100	100	100	99.23	98.85	98.46	97.89	97.12
BACT_1024|gi|226332899|gb|ACII01000120.1|	2332	117.294	100	100	100	100	99.87	99.23	99.23	99.23	98.67	98.67
BACT_395|gi|160931349|ref|NZ_ABCB02000009.1|	47797	53.7191	99.43	99.42	99.41	99.41	99.41	99.23	94.57	77.06	48.17	22.69
BACT_187|gi|261889309|gb|ACPR01000059.1|	901	876.836	100	99.89	99.78	99.67	99.67	99.22	99	99	98.89	98.78
BACT_391|gi|229504718|ref|NZ_ACIO01001070.1|	1137	199.98	100	100	100	100	99.91	99.21	98.59	97.89	97.01	95.6
BACT_1002|gi|224993867|ref|NZ_ACFY01000176.1|	8386	197.185	99.99	99.99	99.98	99.96	99.95	99.21	98.53	98.1	98.02	97.85
BACT_332|gi|218292410|ref|NZ_ACCK01000051.1|	15977	60.6347	99.72	99.71	99.61	99.57	99.51	99.21	98.33	96.29	79.93	47.55
BACT_184|gi|226332093|gb|ACIC01000227.1|	1358	598.976	100	100	99.93	99.78	99.78	99.19	99.12	98.75	98.38	98.23
BACT_184|gi|226332164|gb|ACIC01000156.1|	14691	193.994	99.95	99.94	99.9	99.74	99.69	99.19	98.4	97.77	97	96.2
BACT_184|gi|226332141|gb|ACIC01000179.1|	6928	196.357	99.94	99.91	99.9	99.58	99.52	99.19	98.9	97.94	97.49	97.13
BACT_192|gi|226200850|ref|NZ_ACGA01000078.1|	2342	211.332	99.87	99.87	99.83	99.79	99.79	99.19	98.51	97.65	96.63	95.52
BACT_852|gi|145218675|ref|NZ_AAXE02000001.1|	47293	693.073	99.8	99.62	99.58	99.44	99.3	99.18	99.17	99.16	98.93	98.8
BACT_1024|gi|226332948|gb|ACII01000071.1|	21843	129.582	99.57	99.57	99.56	99.55	99.5	99.18	99.13	99.12	99.05	99.05
BACT_1312|gi|293369313|ref|NZ_ADMO01000023.1|	2419	282.014	99.96	99.96	99.83	99.75	99.71	99.17	98.76	97.77	97.23	97.02
BACT_1002|gi|224993786|ref|NZ_ACFY01000095.1|	53285	159.58	99.44	99.33	99.24	99.18	99.18	99.17	99.16	99.16	99.16	99.08
BACT_184|gi|226332108|gb|ACIC01000212.1|	4390	183.128	99.98	99.95	99.91	99.75	99.68	99.16	98.75	98.15	97.31	96.47
BACT_852|gi|145218778|ref|NZ_AAXE02000104.1|	436963	679.823	99.27	99.25	99.21	99.19	99.18	99.16	99.13	99.12	99.09	99.06
BACT_184|gi|226332306|gb|ACIC01000014.1|	10577	155.466	100	100	99.96	99.81	99.72	99.15	97.96	96.31	94.28	92.77
BACT_851|gi|209953517|ref|NZ_ABYH01000365.1|	2840	2289.23	99.58	99.54	99.4	99.4	99.4	99.15	99.01	98.94	98.7	97.85
BACT_176|gi|208431250|ref|NZ_ABWZ01000023.1|	11733	792.33	100	100	99.98	99.69	99.65	99.14	98.76	98.45	98.1	97.74
BACT_1024|gi|226332892|gb|ACII01000127.1|	26148	170.321	100	99.99	99.98	99.83	99.64	99.14	98.96	98.95	98.91	98.89
BACT_851|gi|209953597|ref|NZ_ABYH01000445.1|	1616	698.538	100	100	99.94	99.88	99.81	99.13	98.45	98.08	97.96	97.65
BACT_1320|gi|294777743|ref|NZ_ADKO01000085.1|	38266	2547.6	99.97	99.91	99.72	99.54	99.45	99.13	98.91	98.83	98.77	98.72
BACT_184|gi|226332096|gb|ACIC01000224.1|	1465	313.265	100	100	99.93	99.59	99.45	99.11	98.7	98.02	97.68	97.2
BACT_1024|gi|226332966|gb|ACII01000053.1|	17883	111.915	100	99.99	99.99	99.49	99.48	99.11	98.98	98.83	98.75	98.3
BACT_1024|gi|226332947|gb|ACII01000072.1|	6380	107.011	99.92	99.92	99.37	99.11	99.11	99.11	98.84	98.59	98.53	98.28
BACT_1320|gi|294776570|ref|NZ_ADKO01000062.1|	30897	1231.37	100	99.96	99.89	99.81	99.72	99.1	98.49	97.91	97.15	96.58
BACT_3015|gi|302858719|gb|GL384022.1|	1005	216.653	100	100	100	100	99.8	99.1	98.41	97.21	95.82	93.73
BACT_1022|gi|197301271|ref|NZ_ABOU02000002.1|	57395	124.961	99.81	99.75	99.54	99.29	99.25	99.1	99.06	99.02	98.94	98.57
BACT_1024|gi|226332989|gb|ACII01000030.1|	23166	113.762	99.22	99.22	99.21	99.18	99.18	99.1	99.1	99.08	99.05	98.82
BACT_1024|gi|226332942|gb|ACII01000077.1|	25123	140.984	99.96	99.96	99.92	99.71	99.45	99.09	98.96	98.87	98.69	98.38
BACT_1024|gi|226332933|gb|ACII01000086.1|	51699	176.92	99.86	99.85	99.7	99.4	99.33	99.09	99.02	98.9	98.77	98.66
BACT_1311|gi|294643438|ref|NZ_ADMP01000025.1|	1302	452.724	100	100	99.92	99.69	99.62	99.08	98.16	97.62	97	96.47
BACT_1002|gi|224993726|ref|NZ_ACFY01000035.1|	546	278.647	100	99.82	99.45	99.27	99.08	99.08	98.35	96.52	94.69	93.59
BACT_852|gi|145218775|ref|NZ_AAXE02000101.1|	30874	756.948	99.67	99.65	99.61	99.45	99.44	99.08	98.65	98.62	98.61	98.6
BACT_332|gi|218294065|ref|NZ_ACCK01000453.1|	862	533.234	99.88	99.88	99.77	99.42	99.07	99.07	97.33	96.17	86.77	84.69
BACT_332|gi|218292406|ref|NZ_ACCK01000049.1|	6794	43.6297	100	99.88	99.38	99.37	99.37	99.06	87.22	51.97	21.89	4.39
BACT_184|gi|226332224|gb|ACIC01000096.1|	15023	222.588	99.95	99.85	99.78	99.61	99.59	99.06	98.71	97.84	97.35	96.61
BACT_191|gi|223713135|gb|ACDR01000042.1|	22847	613.968	99.96	99.93	99.85	99.75	99.59	99.04	98.57	98.41	98.02	97.69
BACT_3015|gi|302858922|gb|GL384003.1|	10758	241.388	99.93	99.89	99.61	99.39	99.27	99.04	98.88	98.71	98.57	98.44
BACT_1321|gi|294807472|ref|NZ_ADKP01000079.1|	13232	87.4689	99.7	99.65	99.64	99.5	99.48	99.04	98.79	98.56	96.16	89.57
BACT_53|gi|163813820|ref|NZ_ABFK02000018.1|	227614	1478.86	99.08	99.07	99.07	99.06	99.06	99.04	99.01	98.98	98.95	98.94
BACT_191|gi|223713111|gb|ACDR01000066.1|	8430	1130.1	100	99.99	99.58	99.43	99.29	99.03	98.52	98.15	97.47	96.77
BACT_3005|gi|222822994|gb|EQ973406.1|	818	171.967	100	100	100	99.88	99.76	99.02	96.21	93.52	91.08	89.61
BACT_851|gi|209953346|ref|NZ_ABYH01000194.1|	1742	433.724	99.94	99.94	99.94	99.89	99.66	99.02	98.62	98.28	97.93	97.7
BACT_395|gi|160931237|ref|NZ_ABCB02000006.1|	34044	54.104	99.68	99.67	99.65	99.62	99.57	99.02	95.01	80.82	54.82	28.28
BACT_184|gi|226332300|gb|ACIC01000020.1|	3435	247.738	99.88	99.83	99.8	99.53	99.51	99.01	98.66	98.2	97.76	97.53
BACT_186|gi|261889293|gb|ACPQ01000001.1|	1808	221.268	100	100	99.78	99.67	99.23	99	98.67	96.24	93.36	92.26
BACT_184|gi|226332210|gb|ACIC01000110.1|	33632	196.229	99.99	99.97	99.89	99.52	99.45	98.99	98.35	97.43	96.43	95.08
BACT_1024|gi|226332846|gb|ACII01000173.1|	2560	224.995	100	100	100	100	100	98.98	94.8	92.97	89.18	84.53
BACT_1315|gi|298378085|ref|NZ_GG774772.1|	2418	280.079	100	100	99.88	99.75	99.71	98.97	98.1	97.64	97.31	97.02
BACT_852|gi|145218754|ref|NZ_AAXE02000080.1|	1062	520.168	100	99.81	99.72	99.53	99.44	98.96	98.59	98.31	98.12	97.65
BACT_1321|gi|294807596|ref|NZ_ADKP01000087.1|	1713	301.801	100	100	99.94	99.77	99.59	98.95	98.66	98.42	98.13	97.49
BACT_184|gi|226332288|gb|ACIC01000032.1|	4676	168.386	100	99.96	99.89	99.76	99.66	98.95	98.1	97.8	97.24	96.79
BACT_1002|gi|224993724|ref|NZ_ACFY01000033.1|	38415	165.035	99.99	99.77	99.74	99.19	99.01	98.95	98.91	98.79	98.79	98.72
BACT_175|gi|221217207|ref|NZ_ACBW01000145.1|	34868	943.607	99.96	99.91	99.58	99.34	99.27	98.95	98.33	97.79	97.3	97.01
BACT_1311|gi|294647089|ref|NZ_ADMP01000235.1|	18306	60.9949	99.92	99.92	99.84	99.75	99.69	98.95	95.67	87.61	70.44	48.37
BACT_397|gi|207998403|ref|NZ_ABWO01000227.1|	665	385.194	99.85	99.85	99.85	99.85	99.85	98.95	98.5	98.35	98.2	97.44
BACT_191|gi|223713158|gb|ACDR01000019.1|	63095	1594.96	100	100	99.96	99.8	99.69	98.94	98.5	97.93	97.36	97.06
BACT_1002|gi|224993710|ref|NZ_ACFY01000019.1|	3115	155.482	99.68	99.49	98.97	98.94	98.94	98.94	98.94	98.94	98.94	98.94
BACT_3015|gi|302860880|gb|GL383993.1|	214025	268.293	99.29	99.24	99.16	99.1	99.05	98.94	98.8	98.66	98.5	98.31
BACT_3004|gi|222822863|gb|EQ973222.1|	49314	503.934	98.98	98.98	98.98	98.97	98.97	98.94	98.91	98.86	98.72	98.66
BACT_1321|gi|294808919|ref|NZ_ADKP01000153.1|	1031	173.356	100	100	100	99.9	99.52	98.93	97.96	97.09	95.15	94.08
BACT_184|gi|226332105|gb|ACIC01000215.1|	4977	424.319	100	100	99.98	99.8	99.5	98.92	98.49	98.35	98.19	97.77
BACT_1001|gi|239936295|ref|NZ_ABYJ02000404.1|	556	395.444	100	100	100	99.64	99.64	98.92	98.38	98.02	97.3	96.76
BACT_1024|gi|226332880|gb|ACII01000139.1|	25082	139.754	99.97	99.96	99.96	99.65	99.13	98.92	98.9	98.76	98.76	98.62
BACT_184|gi|226332131|gb|ACIC01000189.1|	71940	453.678	99.74	99.62	99.47	99.34	99.27	98.92	98.68	98.53	98.37	98.11
BACT_1002|gi|224993705|ref|NZ_ACFY01000014.1|	1655	156.158	100	100	100	100	99.94	98.91	98.37	97.58	97.16	96.25
BACT_184|gi|226332278|gb|ACIC01000042.1|	9936	128.006	99.97	99.95	99.82	99.74	99.58	98.91	98.36	97.53	96.6	96.13
BACT_545|gi|253795348|ref|NZ_ACOP02000018.1|	1653	186.305	99.7	99.64	99.4	99.21	99.21	98.91	95.89	86.39	75.5	67.27
BACT_1002|gi|224993830|ref|NZ_ACFY01000139.1|	43916	156.822	99.54	99.23	99.16	98.99	98.98	98.91	98.76	98.6	98.15	97.95
BACT_1002|gi|224993788|ref|NZ_ACFY01000097.1|	21072	163.186	99.44	99.14	99.09	99	98.97	98.91	98.87	98.84	98.78	98.51
BACT_191|gi|223712975|gb|ACDR01000202.1|	634	1435.77	99.84	99.68	99.68	99.68	99.68	98.9	97.79	97.16	96.06	95.74
BACT_191|gi|223713114|gb|ACDR01000063.1|	8833	1029.36	99.66	99.65	99.64	99.6	99.57	98.9	97.78	96.77	96.12	95.63
BACT_1321|gi|294809799|ref|NZ_ADKP01000198.1|	818	155.369	99.27	99.27	99.27	99.27	99.14	98.9	96.82	94.38	91.56	88.88
BACT_1313|gi|298388219|ref|NZ_GG774736.1|	1533	85.4214	100	100	100	100	99.8	98.89	97.26	96.61	94.19	88.32
BACT_184|gi|226332287|gb|ACIC01000033.1|	9863	144.256	100	99.96	99.91	99.79	99.69	98.87	98.02	96.98	95.92	94.79
BACT_184|gi|226332289|gb|ACIC01000031.1|	6332	206.713	99.98	99.98	99.87	99.67	99.61	98.86	98.04	97.54	96.59	95.7
BACT_1320|gi|294777195|ref|NZ_ADKO01000076.1|	48847	1719.65	99.58	99.21	99.16	99	98.98	98.86	98.67	98.27	97.99	97.85
BACT_852|gi|145218767|ref|NZ_AAXE02000093.1|	610	545.869	100	100	100	99.67	99.67	98.85	98.36	98.36	98.03	97.54
BACT_184|gi|226332271|gb|ACIC01000049.1|	15942	187.246	100	99.99	99.96	99.84	99.74	98.85	98.04	96.79	95.62	94.07
BACT_1002|gi|224993800|ref|NZ_ACFY01000109.1|	9479	184.101	100	100	99.89	99.64	99.54	98.85	97.84	96.61	96.36	96.03
BACT_184|gi|226332316|gb|ACIC01000004.1|	52287	155.265	99.85	99.81	99.75	99.45	99.27	98.85	98.45	98.12	97.76	96.86
BACT_1001|gi|239935310|ref|NZ_ABYJ02000312.1|	14948	85.5757	99.94	99.91	99.87	99.81	99.8	98.84	98.27	96.57	90.88	76.35
BACT_1021|gi|146386241|ref|NZ_AAYG02000025.1|	2156	205.824	98.93	98.84	98.84	98.84	98.84	98.84	98.84	98.79	98.47	96.99
BACT_191|gi|223712965|gb|ACDR01000212.1|	508	328.644	100	100	100	99.61	99.61	98.82	97.05	95.67	95.08	93.9
BACT_1024|gi|226332952|gb|ACII01000067.1|	13772	155.509	99.89	99.6	99.59	99.34	99.25	98.82	98.64	98.61	98.5	98.35
BACT_191|gi|223713152|gb|ACDR01000025.1|	20595	1462.88	99.78	99.67	99.4	99.27	99.23	98.82	98.47	98.11	97.57	97.3
BACT_852|gi|145218783|ref|NZ_AAXE02000109.1|	51396	794.275	99.15	99.05	98.94	98.81	98.81	98.81	98.8	98.8	98.79	98.78
BACT_1024|gi|226332915|gb|ACII01000104.1|	22867	150.036	100	100	100	99.51	99.14	98.79	98.77	98.76	98.51	98.39
BACT_184|gi|226332060|gb|ACIC01000260.1|	572	173.203	100	100	100	100	100	98.78	96.15	93.53	92.48	90.73
BACT_1320|gi|294778209|ref|NZ_ADKO01000106.1|	119956	2507.66	99.98	99.88	99.75	99.48	99.37	98.78	98.44	98.24	98.05	97.89
BACT_1320|gi|294776145|ref|NZ_ADKO01000043.1|	34143	1713.2	99.94	99.87	99.7	99.39	99.33	98.78	98.41	98.02	97.69	97.46
BACT_184|gi|226332299|gb|ACIC01000021.1|	4567	181.202	100	99.91	99.69	99.21	99.12	98.77	98.29	97.77	97.24	96.74
BACT_191|gi|223713053|gb|ACDR01000124.1|	1206	946.045	100	100	100	100	100	98.76	98.51	98.18	97.76	97.26
BACT_853|gi|256541670|gb|ACPW01000063.1|	2419	285.354	100	99.96	99.88	99.67	99.59	98.76	98.18	97.56	96.98	96.57
BACT_1002|gi|224993728|ref|NZ_ACFY01000037.1|	18492	202.473	99.97	99.89	99.86	99.62	99.55	98.76	98	96.59	95.72	94.67
BACT_391|gi|229504664|ref|NZ_ACIO01001016.1|	1196	165.733	100	100	100	100	99.92	98.75	97.32	96.4	94.9	93.9
BACT_1002|gi|224993731|ref|NZ_ACFY01000040.1|	91883	140.656	99.28	99.1	98.99	98.87	98.85	98.75	98.73	98.72	98.69	98.59
BACT_332|gi|218293880|ref|NZ_ACCK01000416.1|	1118	340.545	99.02	99.02	99.02	98.75	98.75	98.75	98.75	98.75	98.75	98.75
BACT_191|gi|223713172|gb|ACDR01000005.1|	12246	2224.48	99.93	99.88	99.85	99.64	99.55	98.74	98.24	98.15	98.01	97.89
BACT_190|gi|226331968|gb|ACIB01000088.1|	1576	100.152	100	100	99.94	99.68	99.56	98.73	91.24	86.68	82.36	75.44
BACT_3015|gi|302861082|gb|GL383992.1|	45504	205.526	99.38	99.35	99.3	99.2	99.16	98.71	98.36	98.17	98.02	97.94
BACT_397|gi|207998275|ref|NZ_ABWO01000099.1|	4337	100.891	100	100	99.98	99.72	99.49	98.69	96.73	88.82	84.11	81.53
BACT_1024|gi|226332946|gb|ACII01000073.1|	13180	121.611	99.89	99.64	99.29	99.13	99	98.69	98.67	98.66	98.66	98.58
BACT_1022|gi|197302896|ref|NZ_ABOU02000036.1|	60513	88.023	98.79	98.77	98.75	98.71	98.7	98.69	98.63	98.52	97.83	94.22
BACT_1313|gi|298388262|ref|NZ_GG774754.1|	682	139.268	100	100	100	99.85	99.85	98.68	96.77	94.72	89	82.26
BACT_851|gi|209953352|ref|NZ_ABYH01000200.1|	4410	162.913	99.98	99.93	99.75	99.46	99.27	98.68	98.25	97.62	96.85	96.37
BACT_1002|gi|224993729|ref|NZ_ACFY01000038.1|	9857	164.918	99.31	99.2	99.16	98.99	98.9	98.68	98.09	97.77	97.6	97.36
BACT_1320|gi|294775731|ref|NZ_ADKO01000029.1|	43195	2109.6	99.92	99.84	99.63	99.41	99.34	98.67	98.27	97.99	97.55	97.33
BACT_332|gi|218292550|ref|NZ_ACCK01000079.1|	27824	65.1086	99.16	99.13	99.06	98.86	98.85	98.67	98.08	95.17	84.04	65.12
BACT_175|gi|221217257|ref|NZ_ACBW01000195.1|	9143	478.699	99.04	99.04	98.95	98.91	98.86	98.67	98.53	98.38	98.21	98.04
BACT_186|gi|261889167|gb|ACPQ01000127.1|	821	458.14	100	99.88	99.88	99.63	99.15	98.66	98.05	96.95	95.49	94.88
BACT_852|gi|145218750|ref|NZ_AAXE02000076.1|	11053	1513.31	99.93	99.86	99.6	99.16	99.04	98.66	98.42	98.13	97.96	97.73
BACT_3007|gi|222822905|gb|EQ973271.1|	4333	288.84	99.93	99.82	99.54	99.22	99.15	98.66	98.29	97.81	97.48	97.21
BACT_1311|gi|294647063|ref|NZ_ADMP01000230.1|	1471	419.95	100	99.8	99.73	99.46	99.39	98.64	97.82	96.6	95.79	94.77
BACT_1320|gi|294776568|ref|NZ_ADKO01000061.1|	1592	150.435	100	100	100	100	100	98.62	97.36	94.28	90.7	88.32
BACT_366|gi|223713187|gb|ACDJ01000052.1|	2243	101.333	100	100	100	99.55	99.38	98.62	97.55	96.3	92.15	89.3
BACT_184|gi|226332094|gb|ACIC01000226.1|	1380	294.919	99.86	99.71	99.64	99.42	99.2	98.62	97.46	96.59	95.72	95.51
BACT_332|gi|218294147|ref|NZ_ACCK01000470.1|	649	47.1079	100	100	99.85	99.85	99.85	98.61	94.45	71.03	42.22	12.63
BACT_191|gi|223713098|gb|ACDR01000079.1|	45685	1800.23	99.87	99.78	99.68	99.33	99.21	98.61	98.09	97.69	97.41	97.17
BACT_1002|gi|224993859|ref|NZ_ACFY01000168.1|	28020	185.626	99.13	98.93	98.63	98.62	98.62	98.6	98.6	98.55	98.55	98.51
BACT_191|gi|223713073|gb|ACDR01000104.1|	26838	2124.36	99.17	99.16	99.12	99.06	98.96	98.59	97.98	97.49	97	96.72
BACT_1311|gi|294648001|ref|NZ_ADMP01000293.1|	914	257.365	100	99.89	99.45	99.23	99.23	98.58	97.7	96.83	96.17	95.08
BACT_1022|gi|197301561|ref|NZ_ABOU02000014.1|	75778	98.9172	98.78	98.75	98.7	98.67	98.66	98.58	98.51	98.46	98.2	96.61
BACT_184|gi|226332243|gb|ACIC01000077.1|	84189	219.055	99.92	99.8	99.49	99.16	99.05	98.57	98.28	97.99	97.63	97.26
BACT_1024|gi|226333000|gb|ACII01000019.1|	20153	108.087	100	99.93	99.88	99.61	99.45	98.55	97.5	96.5	95.22	94.27
BACT_1001|gi|239934753|ref|NZ_ABYJ02000018.1|	2343	102.349	99.79	99.79	99.79	99.79	99.15	98.55	97.78	97.78	97.78	97.78
BACT_1321|gi|294805899|ref|NZ_ADKP01000012.1|	5496	67.2793	99.73	99.73	99.71	99.51	99.4	98.54	95.6	86.88	70.67	56.6
BACT_1320|gi|294776900|ref|NZ_ADKO01000071.1|	157281	2172.63	99.54	99.33	99.2	99.01	98.94	98.54	98.35	98.19	98.07	97.99
BACT_332|gi|218293861|ref|NZ_ACCK01000414.1|	5142	61.3788	99.36	99.24	98.54	98.54	98.54	98.54	98.29	94.19	75.38	56.94
BACT_1321|gi|294806068|ref|NZ_ADKP01000025.1|	2298	499.832	99.87	99.87	99.78	99.3	99	98.52	98.26	98.04	97.87	97.43
BACT_1024|gi|226332943|gb|ACII01000076.1|	1075	120.511	100	100	99.44	99.44	99.44	98.51	97.21	96.09	82.7	78.6
BACT_332|gi|218294139|ref|NZ_ACCK01000466.1|	10101	52.566	99.39	99.3	99.22	99.22	99.21	98.51	95.75	76.79	43.17	21.29
BACT_1321|gi|294807974|ref|NZ_ADKP01000103.1|	1797	386.301	99.94	99.89	99.67	98.89	98.72	98.5	98.05	94.49	91.82	88.09
BACT_390|gi|219723348|ref|NZ_ABHD02000042.1|	2053	229.47	99.95	99.95	99.95	99.22	99.03	98.49	97.76	97.47	96.74	96.05
BACT_851|gi|209953359|ref|NZ_ABYH01000207.1|	1514	611.507	100	100	100	99.54	99.47	98.48	97.49	96.9	96.3	93.2
BACT_1024|gi|226332859|gb|ACII01000160.1|	1318	187.278	100	99.92	99.54	99.47	99.17	98.48	97.8	96.81	96.05	94.76
BACT_538|gi|223045175|ref|NZ_ACEP01000125.1|	725	116.957	100	100	100	99.86	99.72	98.48	97.1	95.72	92.41	90.07
BACT_184|gi|226332286|gb|ACIC01000034.1|	3160	114.523	99.97	99.84	99.75	99.34	99.24	98.48	97.63	96.71	96.04	94.84
BACT_191|gi|223713117|gb|ACDR01000060.1|	81048	1440.82	99.95	99.93	99.84	99.53	99.33	98.48	97.7	97.14	96.55	96.13
BACT_1024|gi|226332994|gb|ACII01000025.1|	30750	94.6385	99.93	99.92	99.59	99.12	98.91	98.47	98.46	98.34	98.05	96.93
BACT_1311|gi|294646583|ref|NZ_ADMP01000206.1|	1178	193.904	99.92	99.66	99.49	98.9	98.81	98.47	98.39	97.28	96.35	95.67
BACT_1022|gi|197301905|ref|NZ_ABOU02000023.1|	46892	98.7735	98.87	98.78	98.56	98.53	98.52	98.46	98.43	98.4	98.08	96.33
BACT_391|gi|229504922|ref|NZ_ACIO01001273.1|	645	401.04	100	100	99.84	99.53	99.38	98.45	97.36	96.9	93.49	86.2
BACT_184|gi|226332073|gb|ACIC01000247.1|	834	323.002	100	100	100	99.16	99.16	98.44	97.84	97.12	96.52	95.92
BACT_853|gi|256541660|gb|ACPW01000073.1|	631	221.439	100	100	100	99.52	99.52	98.42	98.1	97.31	95.56	94.45
BACT_545|gi|253795349|ref|NZ_ACOP02000019.1|	441	375.256	100	100	100	100	100	98.41	96.15	95.46	94.33	92.74
BACT_1321|gi|294805908|ref|NZ_ADKP01000013.1|	4289	145.961	99.88	99.86	99.7	99.39	99.3	98.41	96.9	96.29	96.04	95.36
BACT_397|gi|207998449|ref|NZ_ABWO01000273.1|	1124	139.7	99.82	99.64	99.11	98.84	98.58	98.4	98.22	97.78	97.15	95.2
BACT_391|gi|229504604|ref|NZ_ACIO01000956.1|	1737	521.76	100	100	99.77	99.54	99.37	98.39	98.04	97.12	96.32	95.51
BACT_1321|gi|294809075|ref|NZ_ADKP01000160.1|	1302	145.584	100	100	100	100	99.46	98.39	96.16	94.62	93.32	92.09
BACT_1024|gi|226332934|gb|ACII01000085.1|	8578	275.012	100	100	99.95	99.93	99.58	98.38	96.84	95.35	92.71	91.69
BACT_892|gi|227365628|ref|NZ_ACKS01000089.1|	1532	4813.15	100	100	100	99.93	99.93	98.37	97	94.52	94.45	94.45
BACT_1022|gi|197301657|ref|NZ_ABOU02000017.1|	173536	80.6056	99.01	98.92	98.74	98.65	98.55	98.37	98.23	97.86	94.72	82.52
BACT_893|gi|260101268|ref|NZ_ACBX02000072.1|	854	1476.88	100	100	99.88	98.48	98.48	98.36	97.89	97.66	97.42	96.14
BACT_1024|gi|226332918|gb|ACII01000101.1|	4012	133.583	100	100	99.7	99.28	98.98	98.35	98.06	97.81	97.68	96.78
BACT_184|gi|226332227|gb|ACIC01000093.1|	35056	281.4	99.48	99.35	99.04	98.65	98.59	98.35	97.94	97.48	97.04	96.75
BACT_1024|gi|226333012|gb|ACII01000007.1|	8181	81.1107	99.94	99.62	99.17	98.5	98.37	98.34	97.87	97.36	95.55	89.99
BACT_184|gi|226332212|gb|ACIC01000108.1|	81064	236.606	99.8	99.76	99.68	99.36	99.19	98.34	97.44	96.51	95.45	94.08
BACT_194|gi|163805995|ref|NZ_ABFZ02000021.1|	85502	3791.42	98.44	98.4	98.34	98.34	98.34	98.34	98.34	98.34	98.34	98.34
BACT_1321|gi|294807822|ref|NZ_ADKP01000094.1|	2033	137.852	100	99.8	99.66	99.21	99.02	98.33	97.29	96.21	94.69	92.67
BACT_391|gi|229504642|ref|NZ_ACIO01000994.1|	1261	107.121	100	100	99.84	99.84	99.76	98.33	97.86	97.15	96.11	94.13
BACT_184|gi|226332298|gb|ACIC01000022.1|	42345	240.419	98.53	98.43	98.38	98.38	98.37	98.33	98.29	98	97.56	97.01
BACT_192|gi|270297122|ref|NZ_GG730111.1|	1491	264.181	100	100	99.93	99.46	99.33	98.32	96.18	95.77	95.17	94.43
BACT_3007|gi|222822901|gb|EQ973275.1|	2493	62.6157	100	100	100	100	100	98.32	74.33	25.27	15.08	8.9
BACT_184|gi|226332155|gb|ACIC01000165.1|	5169	176.179	99.81	99.79	99.71	99.42	99.11	98.32	97.49	96.79	96.03	94.82
BACT_184|gi|226332290|gb|ACIC01000030.1|	17708	197.519	99.96	99.91	99.72	99.45	99.29	98.31	97.06	95.84	94.65	92.76
BACT_184|gi|226332185|gb|ACIC01000135.1|	5275	156.14	99.96	99.85	99.79	99.55	99.26	98.31	97.44	96.8	96.17	95.73
BACT_397|gi|207998441|ref|NZ_ABWO01000265.1|	760	343.659	100	100	100	100	99.47	98.29	97.5	95.92	94.87	94.08
BACT_391|gi|229504662|ref|NZ_ACIO01001014.1|	1096	291.241	100	100	100	100	100	98.27	97.17	96.53	95.53	94.8
BACT_391|gi|229504937|ref|NZ_ACIO01001288.1|	519	215.002	100	100	100	100	100	98.27	96.92	95.57	94.41	93.26
BACT_1002|gi|224993869|ref|NZ_ACFY01000178.1|	4155	174.481	98.51	98.46	98.32	98.29	98.29	98.27	98.27	98.27	98.27	98.27
BACT_191|gi|223713070|gb|ACDR01000107.1|	65128	1597.95	99.3	99.18	99	98.75	98.67	98.26	97.82	97.48	97.15	96.73
BACT_369|gi|197282615|gb|ABQR01000075.1|	2909	257.688	99.93	99.9	99.9	99.76	98.49	98.25	95.84	90.41	86.39	84.08
BACT_191|gi|223713013|gb|ACDR01000164.1|	3953	38.677	99.9	99.9	99.9	99.9	99.9	98.25	82.32	48.14	11.56	2.5
BACT_1315|gi|298378122|ref|NZ_GG774788.1|	626	294.388	100	100	100	99.84	99.84	98.24	96.96	95.53	94.25	92.49
BACT_1311|gi|294644209|ref|NZ_ADMP01000069.1|	3854	155.257	100	99.9	99.69	99.3	99.01	98.24	97.15	96.68	95.74	95.07
BACT_1320|gi|294776204|ref|NZ_ADKO01000047.1|	66895	2095.38	99.61	99.5	99.37	99.11	98.96	98.24	97.61	97.1	96.73	96.37
BACT_1002|gi|224993718|ref|NZ_ACFY01000027.1|	2375	194.817	99.75	99.07	98.44	98.36	98.36	98.23	97.89	97.89	97.89	97.89
BACT_186|gi|261889177|gb|ACPQ01000117.1|	1573	302.798	100	99.49	99.43	98.98	98.86	98.22	97.58	97.39	96.95	96.19
BACT_1312|gi|293371482|ref|NZ_ADMO01000079.1|	563	113.119	100	100	100	100	99.82	98.22	96.09	94.85	92.72	89.52
BACT_1002|gi|224993700|ref|NZ_ACFY01000009.1|	8252	168.23	99.6	99.29	99.08	98.63	98.22	98.22	97.71	97.2	97.2	97.2
BACT_1024|gi|226332954|gb|ACII01000065.1|	5973	148.945	100	99.93	99.56	98.84	98.73	98.21	98.19	97.86	97.86	97.22
BACT_191|gi|223713009|gb|ACDR01000168.1|	5376	2439.1	99.44	99.4	99.39	99.29	99.14	98.21	98.1	97.47	97.25	96.89
BACT_332|gi|218294077|ref|NZ_ACCK01000456.1|	1394	44.5753	98.49	98.49	98.49	98.49	98.21	98.21	96.48	61.55	36.23	8.75
BACT_1024|gi|226333008|gb|ACII01000011.1|	25222	105.62	99.93	99.79	99.74	99.73	99.43	98.2	98.07	97.91	97.71	97.18
BACT_391|gi|229504088|ref|NZ_ACIO01000444.1|	2336	108.319	99.91	99.83	99.57	99.23	99.14	98.2	95.89	90.45	83.9	77.31
BACT_1024|gi|226332833|gb|ACII01000186.1|	832	147.469	99.76	99.4	98.68	98.44	98.44	98.2	95.79	92.91	92.91	90.62
BACT_175|gi|221217328|ref|NZ_ACBW01000266.1|	656	285.273	100	99.85	99.7	99.54	99.39	98.17	97.87	97.87	97.87	97.87
BACT_1320|gi|294776446|ref|NZ_ADKO01000056.1|	15438	1951.85	99.68	99.53	99.37	98.81	98.69	98.15	97.89	97.82	97.73	97.67
BACT_184|gi|226332143|gb|ACIC01000177.1|	3977	141.504	100	99.95	99.9	99.72	99.52	98.14	96.43	94.77	93.24	91.88
BACT_1002|gi|224993834|ref|NZ_ACFY01000143.1|	39342	166.538	99.16	98.72	98.48	98.32	98.18	98.12	98.06	98.03	97.87	97.78
BACT_851|gi|209953675|ref|NZ_ABYH01000523.1|	734	457.383	100	100	99.86	99.59	99.32	98.09	97.14	96.46	95.5	94.69
BACT_371|gi|223982367|ref|NZ_ACCJ01000522.1|	1777	332.445	100	100	100	98.42	98.37	98.09	96.17	94.2	93.42	93.42
BACT_186|gi|261889180|gb|ACPQ01000114.1|	2493	57.8937	100	100	100	100	100	98.07	50.22	19.53	15.84	10.91
BACT_175|gi|221217303|ref|NZ_ACBW01000241.1|	1596	208.801	100	100	100	100	100	98.06	96.05	94.92	92.73	90.16
BACT_1022|gi|197304039|ref|NZ_ABOU02000056.1|	4788	73.7736	100	100	99.75	99.71	99.48	98.06	97.41	96.55	93.63	79.39
BACT_893|gi|260101262|ref|NZ_ACBX02000066.1|	7278	7211.6	99.05	98.78	98.6	98.47	98.47	98.06	98.02	98.02	97.95	97.93
BACT_3015|gi|302858920|gb|GL384004.1|	2205	1289.48	98.59	98.55	98.5	98.46	98.41	98.05	98	97.64	97.32	96.96
BACT_1311|gi|294645632|ref|NZ_ADMP01000149.1|	4180	1261.91	99.98	99.95	99.71	99.5	99.43	98.04	96.63	96.34	96.03	95.74
BACT_366|gi|223713188|gb|ACDJ01000051.1|	712	95.9157	100	100	100	99.58	99.3	98.03	95.51	93.54	91.57	83.57
BACT_184|gi|226332180|gb|ACIC01000140.1|	69422	214.871	99.75	99.6	99.5	99.15	98.91	98.03	96.75	95.77	94.55	93.25
BACT_1001|gi|239934954|ref|NZ_ABYJ02000201.1|	1251	174.548	99.84	99.84	99.76	99.28	99.2	98	96.32	95.12	93.53	91.05
BACT_1311|gi|294647700|ref|NZ_ADMP01000279.1|	5952	146.102	99.21	99.06	99.03	98.72	98.69	98	97.18	96.15	95.25	93.99
BACT_1320|gi|294775527|ref|NZ_ADKO01000022.1|	60489	1958.39	98.7	98.65	98.57	98.43	98.41	97.99	97.71	97.57	97.35	97.09
BACT_220|gi|223955940|ref|NZ_DS990246.1|	5235	98.4019	100	100	99.9	99.58	99.41	97.98	96.94	95.78	92.34	83.8
BACT_186|gi|261889196|gb|ACPQ01000098.1|	1831	103.377	99.95	99.95	99.73	99.62	99.34	97.98	96.12	90.39	85.47	82.47
BACT_332|gi|218294009|ref|NZ_ACCK01000443.1|	30384	47.8932	99.35	98.98	98.75	98.59	98.58	97.98	95.46	72.23	30.58	9.97
BACT_184|gi|226332315|gb|ACIC01000005.1|	59610	207.26	99.91	99.77	99.49	99	98.89	97.97	97.33	96.84	96.2	95.65
BACT_1022|gi|197303894|ref|NZ_ABOU02000053.1|	21160	131.272	99.06	98.74	98.48	98.25	98.22	97.96	97.87	97.55	93.53	78.64
BACT_193|gi|223712855|gb|ACDI01000109.1|	582	96.89	100	100	100	100	100	97.94	95.88	93.3	87.46	83.51
BACT_1321|gi|294810486|ref|NZ_ADKP01000227.1|	4813	72.7552	99.96	99.85	99.46	99.09	98.98	97.94	97.28	95.51	89.96	78.75
BACT_1312|gi|293370731|ref|NZ_ADMO01000058.1|	1063	378.249	100	100	99.72	99.25	99.06	97.93	96.9	96.43	96.05	95.39
BACT_1320|gi|294776461|ref|NZ_ADKO01000057.1|	29377	1350.17	99.79	99.73	99.66	99.22	98.77	97.93	97.06	96.44	95.88	95.58
BACT_191|gi|223713023|gb|ACDR01000154.1|	2491	2448.69	100	100	99.68	98.72	98.47	97.91	97.35	97.15	97.07	96.91
BACT_852|gi|145218696|ref|NZ_AAXE02000022.1|	815	338.015	100	100	99.88	99.51	99.26	97.91	96.81	95.83	94.72	93.87
BACT_535|gi|210137486|ref|NZ_ABYT01000046.1|	2108	58.0769	100	100	99.81	99.81	99.76	97.91	84.96	60.63	34.87	21.92
BACT_1001|gi|239935079|ref|NZ_ABYJ02000259.1|	8468	236.716	99.46	99.44	99.23	98.98	98.82	97.91	96.89	95.85	94.95	94.11
BACT_1024|gi|226332930|gb|ACII01000089.1|	7142	191.416	98.31	98.26	98.21	97.96	97.93	97.91	97.91	97.91	97.91	97.91
BACT_1021|gi|146386251|ref|NZ_AAYG02000035.1|	19301	42.5756	99.98	99.98	99.98	99.73	99.45	97.89	85.47	49.69	17.69	6.9
BACT_851|gi|209953316|ref|NZ_ABYH01000164.1|	3076	148.561	99.97	99.84	99.54	99.02	98.8	97.89	96.75	95.22	93.37	90.05
BACT_851|gi|209953351|ref|NZ_ABYH01000199.1|	2943	368.37	99.93	99.86	99.8	99.15	98.71	97.89	96.43	95.28	93.37	91.3
BACT_191|gi|223713055|gb|ACDR01000122.1|	5316	1414.22	99.92	99.92	99.7	99.49	99.34	97.86	96.14	95.45	94.49	94.19
BACT_184|gi|226332253|gb|ACIC01000067.1|	27800	211.883	99.95	99.79	99.51	99.21	98.9	97.85	96.6	95.57	94.54	93.62
BACT_1002|gi|224993746|ref|NZ_ACFY01000055.1|	22681	141.896	97.99	97.89	97.86	97.85	97.85	97.85	97.63	97.63	97.56	97.23
BACT_1311|gi|294643998|ref|NZ_ADMP01000058.1|	1618	427.248	100	100	100	99.69	99.01	97.84	97.4	96.91	96.48	95.49
BACT_1002|gi|224993870|ref|NZ_ACFY01000179.1|	1154	167.911	100	98.96	98.35	98.01	98.01	97.83	97.49	97.05	96.71	95.49
BACT_397|gi|207998178|ref|NZ_ABWO01000002.1|	2395	210.534	99.92	99.92	99.75	98.91	98.66	97.83	96.83	94.66	93.19	91.9
BACT_191|gi|223713128|gb|ACDR01000049.1|	10034	1694.38	99.25	98.79	98.78	98.39	98.29	97.8	97.43	97.22	96.84	96.53
BACT_184|gi|226332285|gb|ACIC01000035.1|	9921	128.922	100	99.99	99.94	99.86	99.75	97.77	95.34	91.5	89.5	86.72
BACT_184|gi|226332284|gb|ACIC01000036.1|	6804	120.608	100	99.99	99.85	99.53	99.35	97.77	95.36	93.39	91.21	87.62
BACT_1001|gi|239934773|ref|NZ_ABYJ02000037.1|	666	192.977	100	100	100	98.5	97.75	97.75	97.3	93.69	90.84	86.94
BACT_1311|gi|294644516|ref|NZ_ADMP01000086.1|	2482	137.899	100	99.88	99.6	99.36	99.03	97.74	96.62	95.33	94.16	93.15
BACT_191|gi|223713101|gb|ACDR01000076.1|	2835	3568.82	99.05	99.05	98.62	98.55	98.52	97.74	95.03	94.99	94.85	94.85
BACT_53|gi|163813818|ref|NZ_ABFK02000016.1|	626692	1371.47	98.24	98.14	98.01	97.88	97.84	97.74	97.65	97.6	97.55	97.41
BACT_1316|gi|299149501|ref|NZ_GG774968.1|	528	123.153	100	100	100	100	100	97.73	94.13	91.29	88.45	85.23
BACT_1002|gi|224993756|ref|NZ_ACFY01000065.1|	15740	151.966	99.28	98.74	98.52	97.99	97.99	97.73	97.5	97.5	97.5	97.36
BACT_3008|gi|153859568|ref|NZ_AAYH02000023.1|	4760	233.418	98.74	98.61	98.4	98.24	98.13	97.73	97.04	96.37	95.74	95.19
BACT_1321|gi|294808787|ref|NZ_ADKP01000150.1|	1046	200.274	99.9	99.81	99.43	98.28	98.18	97.71	97.42	96.18	95.51	95.03
BACT_397|gi|207998468|ref|NZ_ABWO01000292.1|	656	70.2088	97.71	97.71	97.71	97.71	97.71	97.71	97.71	96.8	95.73	77.59
BACT_1024|gi|226332931|gb|ACII01000088.1|	5481	194.505	100	100	100	99.73	99.67	97.7	97.17	96.81	96.75	96.5
BACT_391|gi|229504816|ref|NZ_ACIO01001168.1|	870	127.201	100	100	100	99.43	99.08	97.7	96.67	94.83	92.76	91.38
BACT_184|gi|226332254|gb|ACIC01000066.1|	7717	167.879	99.99	99.97	99.9	99.75	99.61	97.69	95.96	94.6	93.49	91.88
BACT_1313|gi|298388214|ref|NZ_GG774734.1|	1667	205.821	100	99.52	99.34	99.1	98.98	97.66	96.94	96.04	95.56	94.6
BACT_1311|gi|294643815|ref|NZ_ADMP01000044.1|	638	176.647	100	100	100	100	99.69	97.65	94.98	92.95	88.87	86.05
BACT_1453|gi|282859767|ref|NZ_ADFO01000093.1|	550	356.885	99.82	99.64	99.45	99.27	99.09	97.64	96.36	96.36	96.36	96.36
BACT_3008|gi|154200046|gb|DS362234.1|	108754	381.556	99.78	99.56	99.4	99.13	98.96	97.63	96.63	95.9	94.91	93.89
BACT_1139|gi|260590206|ref|NZ_ACBY02000049.1|	582	167.909	100	99.83	99.83	98.11	97.59	97.59	93.3	90.72	87.97	82.3
BACT_1024|gi|226332843|gb|ACII01000176.1|	1613	164.78	100	100	100	100	100	97.58	95.23	92.75	89.71	87.97
BACT_1024|gi|226332971|gb|ACII01000048.1|	5366	232.482	99.72	99.39	99.35	98.4	98.27	97.58	96.83	95.62	94.37	93.74
BACT_1311|gi|294645669|ref|NZ_ADMP01000153.1|	6095	83.1834	99.87	99.69	99.44	99.05	98.82	97.56	95.06	87.43	78.28	71.12
BACT_1313|gi|298388197|ref|NZ_GG774729.1|	2366	54.9768	99.79	99.79	99.79	99.45	99.28	97.55	95.52	88.93	66.02	35.55
BACT_3008|gi|153859678|ref|NZ_AAYH02000033.1|	108754	385.534	99.63	99.52	99.43	99.25	99.1	97.55	96.66	95.95	95.06	94.15
BACT_893|gi|260101221|ref|NZ_ACBX02000025.1|	2430	5115.65	97.74	97.74	97.61	97.61	97.57	97.53	97.49	96.67	96.09	95.8
BACT_332|gi|218292407|ref|NZ_ACCK01000050.1|	2460	53.8894	99.8	99.67	99.67	98.21	98.17	97.52	96.06	91.79	77.64	28.01
BACT_1002|gi|224993779|ref|NZ_ACFY01000088.1|	26124	153.603	97.69	97.65	97.62	97.6	97.6	97.5	97.49	97.45	97.29	97.19
BACT_893|gi|260101209|ref|NZ_ACBX02000013.1|	593	3988.49	100	99.16	99.16	97.81	97.81	97.47	96.8	96.46	96.12	95.78
BACT_192|gi|298484515|ref|NZ_GG774850.1|	2297	129.929	99.83	99.83	99.83	99.52	99.43	97.47	95.6	93.6	88.81	84.24
BACT_184|gi|226332177|gb|ACIC01000143.1|	24450	1143.7	99.98	99.88	99.7	99.33	99.15	97.46	96.43	95.45	94.33	92.83
BACT_192|gi|226200794|ref|NZ_ACGA01000022.1|	13713	37.1037	100	100	100	100	100	97.43	64.13	22.74	8.61	6.59
BACT_1002|gi|224993696|ref|NZ_ACFY01000005.1|	3735	165.281	97.43	97.43	97.43	97.43	97.43	97.43	97.43	97.43	97.43	97.43
BACT_3015|gi|302858707|gb|GL384028.1|	503	123.177	100	100	100	99.8	99.6	97.42	92.45	86.88	84.49	83.9
BACT_852|gi|145218752|ref|NZ_AAXE02000078.1|	852	538.004	98.59	98.24	98.12	97.89	97.77	97.42	96.24	95.66	94.72	94.37
BACT_184|gi|226332262|gb|ACIC01000058.1|	2855	156.263	99.93	99.86	99.68	99.09	98.81	97.41	96.01	92.89	90.44	89.35
BACT_191|gi|223713094|gb|ACDR01000083.1|	4198	1193.09	99.62	99.4	98.4	98.21	98.09	97.4	96.26	95.9	95.74	95.57
BACT_1024|gi|226332999|gb|ACII01000020.1|	8463	116.589	98.24	97.91	97.67	97.65	97.64	97.4	97.27	96.74	96.01	94.64
BACT_1021|gi|146386242|ref|NZ_AAYG02000026.1|	12160	43.6305	99.38	99.38	99.21	99.18	99.1	97.39	86.27	60.45	23.36	11.13
BACT_391|gi|229501057|ref|NZ_ACIO01000197.1|	35487	257.352	99.94	99.89	99.66	98.94	98.63	97.36	95.19	92.47	90.86	88.68
BACT_191|gi|223713120|gb|ACDR01000057.1|	81080	1575.44	98.58	98.57	98.44	98.01	97.82	97.36	96.87	96.46	96.06	95.55
BACT_191|gi|223713151|gb|ACDR01000026.1|	34223	1765.9	99.8	99.6	99.32	98.81	98.55	97.35	96.61	96.15	95.84	95.53
BACT_332|gi|218292264|ref|NZ_ACCK01000019.1|	2490	44.8992	97.67	97.47	97.35	97.35	97.35	97.35	97.35	84.7	25.18	2.65
BACT_285|gi|57505191|ref|NZ_AAFL01000036.1|	1088	1936.48	98.99	98.9	98.44	98.25	97.7	97.33	96.69	96.32	96.32	96.32
BACT_192|gi|298484539|ref|NZ_GG774860.1|	1530	66.202	100	99.93	99.93	98.95	98.69	97.32	92.35	86.73	81.24	67.97
BACT_1311|gi|294644497|ref|NZ_ADMP01000083.1|	1978	136.596	99.9	99.6	99.34	98.69	98.53	97.32	96.31	95.5	93.17	91.96
BACT_1313|gi|298388178|ref|NZ_GG774724.1|	6122	801.963	98.92	98.92	98.79	98.58	98.42	97.32	96.03	93.99	93.61	93.12
BACT_436|gi|209951423|ref|NZ_ABYQ01000100.1|	111	89.1982	100	100	100	97.3	97.3	97.3	97.3	95.5	90.99	89.19
BACT_184|gi|226332292|gb|ACIC01000028.1|	34411	174.904	99.07	98.69	98.33	97.82	97.72	97.3	96.51	94.75	92.73	90.32
BACT_191|gi|223713056|gb|ACDR01000121.1|	16466	1367.32	100	99.53	99.37	98.78	98.49	97.28	95.92	94.61	93.86	93.2
BACT_332|gi|218292525|ref|NZ_ACCK01000074.1|	33621	55.1879	98.7	98.5	97.83	97.61	97.56	97.28	96.58	89.62	67.98	35.45
BACT_1320|gi|294778544|ref|NZ_ADKO01000110.1|	123085	2184.89	97.95	97.94	97.85	97.71	97.64	97.27	97.01	96.81	96.64	96.46
BACT_332|gi|218292313|ref|NZ_ACCK01000032.1|	14901	59.8337	97.92	97.72	97.7	97.65	97.45	97.27	96.85	94.2	73.99	42.7
BACT_192|gi|298484580|ref|NZ_GG774877.1|	721	122.017	100	99.86	99.17	98.89	98.89	97.23	95.42	93.34	90.85	88.35
BACT_1024|gi|226332877|gb|ACII01000142.1|	16732	131.774	100	99.93	99.82	98.68	98.06	97.22	97.07	96.94	96.61	96.39
BACT_1024|gi|226332932|gb|ACII01000087.1|	33542	179.066	99.99	99.98	99.48	98.66	98.31	97.21	97.03	96.94	96.94	96.81
BACT_1024|gi|226332867|gb|ACII01000152.1|	4954	157.21	98.18	98.18	98.14	97.94	97.48	97.21	97.21	97.21	97.11	96.97
BACT_1321|gi|294808478|ref|NZ_ADKP01000130.1|	15153	71.5182	99.97	99.78	99.62	98.88	98.63	97.2	94.77	89.72	83.67	75.19
BACT_893|gi|260101244|ref|NZ_ACBX02000048.1|	715	6415.75	97.76	97.76	97.62	97.48	97.48	97.2	97.06	96.92	96.92	96.78
BACT_1314|gi|301308920|ref|NZ_GG774979.1|	1067	349.987	100	99.63	98.31	97.84	97.75	97.19	96.44	95.97	95.13	94.66
BACT_3015|gi|302858729|gb|GL384017.1|	1306	227.982	100	100	100	99.46	99.16	97.17	96.17	94.33	90.74	86.22
BACT_332|gi|218292440|ref|NZ_ACCK01000057.1|	9142	52.9837	98.03	97.69	97.43	97.24	97.18	97.17	95.71	84.53	43.34	16.36
BACT_533|gi|218455448|gb|ACAC01000065.1|	1406	94.3506	100	100	99.93	99.43	99.08	97.16	95.52	93.6	92.18	90.18
BACT_191|gi|223713057|gb|ACDR01000120.1|	16084	1177.8	99.63	99.3	99.22	98.66	98.47	97.16	95.88	94.39	93.62	93.02
BACT_369|gi|197282575|gb|ABQR01000115.1|	631	76.1601	100	100	100	100	100	97.15	84.63	58.95	42.95	40.25
BACT_184|gi|226332200|gb|ACIC01000120.1|	44320	220.762	99.98	99.96	99.55	99.05	98.81	97.14	95.68	93.25	90.88	88.26
BACT_186|gi|261889178|gb|ACPQ01000116.1|	1574	94.8215	99.94	99.87	99.87	98.6	98.41	97.14	95.93	93.84	92.25	87.99
BACT_1021|gi|146386259|ref|NZ_AAYG02000043.1|	1186	98.3693	99.92	99.92	99.83	99.24	99.16	97.13	94.52	93.84	88.87	86.26
BACT_852|gi|145218734|ref|NZ_AAXE02000060.1|	937	284.551	97.76	97.76	97.55	97.55	97.55	97.12	95.94	95.2	94.45	94.02
BACT_1321|gi|294805864|ref|NZ_ADKP01000010.1|	3599	72.8652	100	99.94	99.83	98.42	98.08	97.11	95.67	92.78	87.41	75.47
BACT_1002|gi|224993811|ref|NZ_ACFY01000120.1|	1102	155.187	99.91	99.91	99.91	99.55	99.36	97.1	95.1	88.29	80.04	65.43
BACT_1311|gi|294646148|ref|NZ_ADMP01000183.1|	4621	71.053	99.87	99.59	99.22	98.79	98.74	97.1	93.01	87.02	80.78	68.99
BACT_1022|gi|197301423|ref|NZ_ABOU02000007.1|	40040	95.5171	98.57	98.16	97.86	97.46	97.33	97.09	96.88	96.73	95.69	91.63
BACT_192|gi|226200812|ref|NZ_ACGA01000040.1|	789	87.8352	100	100	100	98.48	98.35	97.08	94.8	91.76	87.83	85.93
BACT_191|gi|223713164|gb|ACDR01000013.1|	49435	1397.84	98.63	98.57	98.41	98.21	97.98	97.07	96.51	95.96	95.65	95.44
BACT_191|gi|223713039|gb|ACDR01000138.1|	1257	871.345	100	100	100	100	99.76	97.06	94.99	94.51	92.44	90.77
BACT_1024|gi|226332853|gb|ACII01000166.1|	7801	115.961	100	100	99.37	97.99	97.96	97.04	96.83	96.83	96.63	96.14
BACT_1314|gi|301308918|ref|NZ_GG774978.1|	877	343.255	99.89	99.66	99.32	98.63	98.29	97.04	95.67	95.21	94.75	93.96
BACT_184|gi|226332064|gb|ACIC01000256.1|	603	149.67	100	99.83	98.84	98.34	98.18	97.01	93.53	92.04	90.38	87.23
BACT_3007|gi|222822897|gb|EQ973279.1|	1574	95.5051	100	99.87	99.68	98.86	98.54	97.01	95.55	93.71	93.01	91.3
BACT_191|gi|223712979|gb|ACDR01000198.1|	702	1262.44	99.86	99.72	99.43	98.01	97.86	97.01	95.16	94.3	92.59	90.17
BACT_191|gi|223713076|gb|ACDR01000101.1|	4425	1617.75	98.69	98.69	98.26	97.76	97.22	96.99	96.99	96.9	96.79	96.68
BACT_3006|gi|222822761|gb|EQ973163.1|	1163	340.625	98.62	98.54	98.37	98.11	97.51	96.99	96.04	95.36	94.24	93.29
BACT_851|gi|209953360|ref|NZ_ABYH01000208.1|	3903	126.072	99.97	99.95	99.92	99.49	99.21	96.98	93.13	90.62	87.47	82.71
BACT_184|gi|226332138|gb|ACIC01000182.1|	49471	312.98	99.78	99.71	99.48	98.91	98.71	96.98	95.26	93.99	92.97	91.9
BACT_191|gi|223713142|gb|ACDR01000035.1|	6801	1107.03	99.93	99.78	99.37	98.72	98.53	96.97	96.24	95.02	93.37	92.6
BACT_639|gi|223983694|ref|NZ_ACCF01000066.1|	1614	130.873	99.94	99.69	99.5	98.39	98.27	96.96	96.78	96.1	94.36	92.13
BACT_1455|gi|288927194|ref|NZ_GG739981.1|	2570	274.804	99.84	98.79	98.56	97.2	97.16	96.93	94.24	89.18	82.18	76.96
BACT_3008|gi|153859655|ref|NZ_AAYH02000030.1|	72790	365.613	99.6	99.3	99.12	98.8	98.6	96.93	94.18	92.23	91.42	90.25
BACT_332|gi|218292470|ref|NZ_ACCK01000063.1|	5845	45.5518	100	100	99.06	98.55	98.07	96.92	93.28	72.8	37.26	8.73
BACT_852|gi|145218699|ref|NZ_AAXE02000025.1|	813	194.573	99.88	99.02	98.77	98.4	98.15	96.92	94.59	93.6	91.88	89.54
BACT_1022|gi|197303120|ref|NZ_ABOU02000042.1|	53405	75.9904	99.18	98.87	98.69	98.14	97.84	96.92	96.2	95.66	90.17	75.48
BACT_1319|gi|224485929|ref|NZ_EQ999682.1|	582	93.7285	100	100	99.83	99.14	98.8	96.91	92.96	88.83	84.71	80.76
BACT_191|gi|223713119|gb|ACDR01000058.1|	30540	1071.14	99.93	99.93	99.74	99.08	98.59	96.9	95.54	94.48	93.7	92.84
BACT_184|gi|226332252|gb|ACIC01000068.1|	1509	214.358	99.93	99.6	99.4	97.95	97.81	96.89	95.1	94.17	92.98	91.85
BACT_1024|gi|226332866|gb|ACII01000153.1|	74725	180.488	100	100	99.99	99.95	99.71	96.87	95.62	95.28	95.24	95.17
BACT_3008|gi|154200048|gb|DS362232.1|	72790	362.208	99.46	99.31	99.2	98.83	98.62	96.85	93.56	92.27	91.02	90.11
BACT_1001|gi|239935187|ref|NZ_ABYJ02000304.1|	6164	223.373	98.93	98.91	98.73	98.12	97.36	96.85	96.22	96.14	96.14	95.34
BACT_1002|gi|224993739|ref|NZ_ACFY01000048.1|	31095	197.31	98.55	98.29	98.12	97.86	97.72	96.85	95.54	91.45	83.97	73.11
BACT_1024|gi|226332972|gb|ACII01000047.1|	8331	132.086	100	100	99.88	99.69	99.54	96.82	96.24	95.44	93.91	92.1
BACT_3014|gi|229484720|gb|GG666872.1|	377	123.838	99.73	99.73	99.73	98.67	98.41	96.82	93.63	89.66	86.47	85.68
BACT_5001|gnl|WGS:AECS|M_micronuciformisF0359-1.0_Cont25.1|gb|AECS01000020	1604	1184.01	97.38	97.07	97.01	96.88	96.88	96.82	96.76	96.76	96.57	96.13
BACT_187|gi|261889310|gb|ACPR01000058.1|	1500	487.026	100	99.93	99.8	99	98.33	96.8	94.67	90.6	89.93	89
BACT_186|gi|261889197|gb|ACPQ01000097.1|	17210	58.6343	99.85	99.76	99.67	99.36	99.01	96.8	93.84	84.29	70.1	48.72
BACT_1321|gi|294808325|ref|NZ_ADKP01000125.1|	2346	133.53	98.59	98.51	98.34	97.91	97.74	96.8	95.65	94.63	93.73	93.22
BACT_1002|gi|224993847|ref|NZ_ACFY01000156.1|	66589	134.543	97.98	97.78	97.42	96.99	96.95	96.79	96.74	96.63	96.58	96.5
BACT_3007|gi|222822889|gb|EQ973287.1|	1213	141.083	100	100	99.92	99.59	98.43	96.78	95.55	93.32	91.51	89.69
BACT_186|gi|261889171|gb|ACPQ01000123.1|	1301	151.308	100	99.92	99.62	98.46	98.16	96.77	95.54	92.93	91.39	89.78
BACT_530|gi|209916825|ref|NC_011411.1|	4082	175.103	99.46	98.92	98.14	97.94	97.77	96.77	95.61	94.27	91.4	90.4
BACT_3005|gi|222822991|gb|EQ973409.1|	771	156.403	100	99.87	99.74	98.7	98.7	96.76	94.29	92.74	89.75	86.51
BACT_186|gi|261889268|gb|ACPQ01000026.1|	5493	64.9031	99.69	99.56	99.54	99.04	98.74	96.76	94.68	85.49	70.85	56.38
BACT_424|gi|224983084|ref|NZ_ABVR01000030.1|	45350	92.5968	99.99	99.91	99.78	99.16	98.77	96.75	83.53	53.69	30.7	21.53
BACT_1021|gi|146386244|ref|NZ_AAYG02000028.1|	89409	46.8302	99.69	99.64	99.59	99.3	99.22	96.75	84.4	58.89	31.16	14.28
BACT_192|gi|298484546|ref|NZ_GG774863.1|	1226	1566.77	100	100	100	100	99.35	96.74	93.88	92.66	92.17	91.44
BACT_175|gi|221217343|ref|NZ_ACBW01000281.1|	672	162.515	100	100	100	98.96	98.51	96.73	94.49	91.22	88.84	86.76
BACT_851|gi|209953421|ref|NZ_ABYH01000269.1|	2628	183.372	99.85	99.85	99.24	98.9	98.06	96.73	93.8	91.93	88.89	85.62
BACT_3007|gi|222822879|gb|EQ973297.1|	672	155.501	99.85	99.85	99.26	98.96	98.81	96.73	95.09	93.15	91.22	90.18
BACT_1024|gi|226332998|gb|ACII01000021.1|	33328	103.868	99.72	99.46	97.78	96.94	96.93	96.73	96.72	96.7	96.48	96.06
BACT_395|gi|160931206|ref|NZ_ABCB02000005.1|	26694	43.0627	100	99.82	99.08	98.25	98.22	96.72	85.6	60.4	29.06	10.35
BACT_332|gi|218293909|ref|NZ_ACCK01000420.1|	7128	58.6818	98.96	98.96	98.91	98.6	98.54	96.72	93.66	89.65	76.37	51.08
BACT_851|gi|209953317|ref|NZ_ABYH01000165.1|	1612	121.187	99.63	99.57	99.26	98.45	98.14	96.71	94.42	92.74	90.69	89.95
BACT_418|gi|139439849|ref|NZ_AAVN02000013.1|	44709	183.061	98.77	98.29	97.91	97.46	97.24	96.71	96.1	95.58	95.25	94.59
BACT_1321|gi|294806186|ref|NZ_ADKP01000032.1|	1574	94.9269	99.94	99.94	99.75	98.73	98.41	96.7	94.47	91.49	90.53	86.91
BACT_852|gi|145218747|ref|NZ_AAXE02000073.1|	1421	282.848	98.24	98.1	98.03	97.82	97.61	96.69	96.13	95.5	95.07	94.51
BACT_192|gi|298484430|ref|NZ_GG774839.1|	14392	119.066	99.38	99.17	98.73	97.95	97.67	96.66	94.07	90.61	83.01	71.34
BACT_1311|gi|294643834|ref|NZ_ADMP01000048.1|	5498	65.8463	99.82	99.78	99.51	99.38	98.67	96.65	91.32	76.57	66.55	57.46
BACT_184|gi|226332216|gb|ACIC01000104.1|	13726	191.861	99.55	99.1	98.61	98.02	97.63	96.64	95.4	93.68	92.16	89.27
BACT_184|gi|226332189|gb|ACIC01000131.1|	49904	213.792	99.51	99.18	98.48	97.6	97.26	96.63	95.8	95.13	94.51	93.84
BACT_852|gi|145218790|ref|NZ_AAXE02000116.1|	1541	2834.18	97.66	97.66	96.95	96.82	96.82	96.63	96.3	96.04	95.78	95.72
BACT_538|gi|223045219|ref|NZ_ACEP01000169.1|	1365	54.296	97.07	96.92	96.63	96.63	96.63	96.63	96.48	86.59	70.77	41.68
BACT_1002|gi|224993732|ref|NZ_ACFY01000041.1|	12365	183.79	96.88	96.81	96.64	96.63	96.62	96.62	96.62	96.62	96.62	96.55
BACT_3014|gi|229484723|gb|GG666869.1|	443	52.4221	96.61	96.61	96.61	96.61	96.61	96.61	96.61	95.03	65.46	26.64
BACT_893|gi|260101249|ref|NZ_ACBX02000053.1|	2380	4545.51	99.03	97.56	96.76	96.72	96.72	96.6	96.51	96.01	94.79	93.53
BACT_1321|gi|294807764|ref|NZ_ADKP01000089.1|	673	150.831	100	99.7	99.41	98.66	98.37	96.58	95.25	93.46	91.23	89.6
BACT_852|gi|145218782|ref|NZ_AAXE02000108.1|	136179	619.352	97.48	97.12	96.94	96.8	96.74	96.58	96.44	96.4	96.35	96.3
BACT_1311|gi|294643078|ref|NZ_ADMP01000005.1|	671	161.212	100	99.85	99.4	98.66	98.21	96.57	94.63	92.25	91.21	88.38
BACT_186|gi|261889165|gb|ACPQ01000129.1|	671	144.367	99.7	99.7	99.25	99.11	98.66	96.57	94.78	93	91.36	90.16
BACT_1382|gi|301029594|ref|NZ_GG772328.1|	2246	206.2	99.42	98.71	98.31	97.82	97.46	96.57	95.1	94.57	93.81	93.1
BACT_3007|gi|222822898|gb|EQ973278.1|	1583	77.2925	99.81	99.62	99.49	98.48	98.23	96.53	87.93	77.32	71.38	65.07
BACT_191|gi|223713037|gb|ACDR01000140.1|	836	1648.81	96.89	96.89	96.65	96.65	96.65	96.53	96.53	96.53	96.53	96.41
BACT_186|gi|261889259|gb|ACPQ01000035.1|	2153	59.5114	99.3	99.16	98.98	98.19	97.96	96.52	93.73	82.49	67.35	47.75
BACT_1024|gi|226332909|gb|ACII01000110.1|	61775	161.567	99.07	99.02	98.91	98.1	97.51	96.52	96.35	96.19	96	95.77
BACT_1311|gi|294647140|ref|NZ_ADMP01000241.1|	1059	128.245	100	100	99.72	99.24	98.77	96.51	93.39	91.12	89.14	88.01
BACT_184|gi|226332219|gb|ACIC01000101.1|	155278	209.207	99.24	98.93	98.55	97.78	97.57	96.49	95.67	94.91	94.09	93.36
BACT_1024|gi|226332907|gb|ACII01000112.1|	69886	139.654	100	100	99.6	98.77	98.24	96.48	96.1	95.78	95.57	95.38
BACT_184|gi|226332215|gb|ACIC01000105.1|	92724	166.258	99.35	99.1	98.59	98.13	97.95	96.48	95.02	93.41	91.66	90.25
BACT_1378|gi|300916055|ref|NZ_GG771495.1|	2360	80.7081	99.28	99.24	98.77	98.47	98.39	96.48	95.25	92.29	90.13	86.19
BACT_3005|gi|222823008|gb|EQ973392.1|	1783	201.373	100	99.94	99.72	98.77	97.76	96.47	94.17	93.27	92.32	91.19
BACT_1313|gi|298388222|ref|NZ_GG774738.1|	1441	381.508	99.31	99.31	99.1	98.47	97.99	96.46	95.56	94.93	93.89	91.95
BACT_1002|gi|224993751|ref|NZ_ACFY01000060.1|	36688	185.31	97.53	97.21	96.9	96.63	96.6	96.45	96.3	96.27	96.27	96.2
BACT_184|gi|226332057|gb|ACIC01000263.1|	506	75.5573	100	100	99.8	99.41	99.21	96.44	92.89	83.2	70.75	57.51
BACT_186|gi|261889169|gb|ACPQ01000125.1|	1037	181.639	99.9	99.81	99.42	98.94	98.36	96.43	94.79	93.83	92.96	91.22
BACT_1002|gi|224993795|ref|NZ_ACFY01000104.1|	101882	156.578	97.8	97.16	96.94	96.66	96.61	96.42	96.19	95.86	95.38	95.15
BACT_391|gi|229504871|ref|NZ_ACIO01001223.1|	919	172.793	100	100	99.89	99.24	98.48	96.41	93.8	91.19	89.23	85.64
BACT_1311|gi|294643331|ref|NZ_ADMP01000018.1|	1422	128.307	100	99.93	99.65	99.23	99.23	96.41	94.02	92.62	90.51	89.38
BACT_184|gi|226332101|gb|ACIC01000219.1|	1700	119.838	99.88	99.71	99.47	99.18	98.76	96.41	95.12	94.06	89.94	84.06
BACT_1313|gi|298388257|ref|NZ_GG774752.1|	744	147.054	99.6	99.6	99.6	97.58	97.58	96.37	95.03	93.55	90.19	89.38
BACT_852|gi|145218751|ref|NZ_AAXE02000077.1|	1017	559.224	97.15	97.05	96.85	96.76	96.76	96.36	96.17	95.67	95.08	94.59
BACT_1311|gi|294643337|ref|NZ_ADMP01000020.1|	19411	73.3388	99.81	99.71	99.63	99.19	98.96	96.33	91.57	85.13	76.36	66.53
BACT_1311|gi|294643117|ref|NZ_ADMP01000009.1|	16327	52.071	99.95	99.88	99.71	99.31	99.09	96.31	86.14	71.94	50.59	32.26
BACT_1002|gi|224993840|ref|NZ_ACFY01000149.1|	1191	106.903	99.92	99.92	99.92	99.33	99.08	96.31	94.12	92.44	88.25	81.53
BACT_1320|gi|294778186|ref|NZ_ADKO01000102.1|	24067	1688.31	99.46	98.91	98.1	97.58	97.39	96.29	95.61	94.95	94.31	93.78
BACT_190|gi|226332010|gb|ACIB01000046.1|	13488	74.6782	100	100	99.83	99.21	98.84	96.28	93.97	90.35	85.69	77.19
BACT_851|gi|209953353|ref|NZ_ABYH01000201.1|	3197	143.88	99.78	99.69	99.59	98.94	98.44	96.28	93.74	91.68	90.37	89.18
BACT_1022|gi|197303218|ref|NZ_ABOU02000046.1|	55149	81.0152	97.02	96.97	96.9	96.8	96.71	96.28	95.67	95.31	94.58	88.08
BACT_332|gi|218292467|ref|NZ_ACCK01000062.1|	12265	54.7721	97.26	97.22	97.16	96.89	96.88	96.27	93.84	84.51	69.22	38.81
BACT_1311|gi|294646131|ref|NZ_ADMP01000180.1|	1574	90.2656	99.81	99.56	99.3	98.79	98.03	96.25	93.65	92.88	88.95	87.1
BACT_528|gi|223715015|ref|NZ_ACGN01000001.1|	3109	65.1396	99.94	99.9	99.71	99.42	99.29	96.24	74.72	60.6	50.69	38.28
BACT_1022|gi|197301538|ref|NZ_ABOU02000010.1|	15975	66.5208	98.98	98.65	98.25	97.85	97.5	96.24	94.4	91.31	82.03	60.56
BACT_1002|gi|224993761|ref|NZ_ACFY01000070.1|	559	609.909	98.57	97.85	97.85	97.5	97.32	96.24	95.17	91.23	88.37	87.3
BACT_1002|gi|224993715|ref|NZ_ACFY01000024.1|	19616	178.918	98.08	96.8	96.65	96.48	96.48	96.24	96.09	95.97	95.63	95.61
BACT_893|gi|260101232|ref|NZ_ACBX02000036.1|	13176	7505.17	96.96	96.85	96.68	96.27	96.24	96.23	96.17	96.17	96.17	96.16
BACT_186|gi|261889173|gb|ACPQ01000121.1|	1429	132.309	99.93	99.79	99.72	99.44	99.37	96.22	94.68	93.21	91.46	89.99
BACT_191|gi|223713138|gb|ACDR01000039.1|	4709	1236.55	99.72	99.11	98.87	98.36	97.71	96.22	93.76	92.95	92.19	91.57
BACT_175|gi|221217302|ref|NZ_ACBW01000240.1|	2692	181.266	99.59	99.55	99.37	97.14	96.99	96.21	95.36	94.39	93.16	91.42
BACT_852|gi|145218691|ref|NZ_AAXE02000017.1|	1262	173.941	98.49	98.26	98.18	97.94	97.86	96.2	95.32	94.37	93.9	93.03
BACT_184|gi|226332184|gb|ACIC01000136.1|	73040	487.55	98.06	97.89	97.58	97.14	96.99	96.19	95.87	95.52	95.01	94.75
BACT_184|gi|226332142|gb|ACIC01000178.1|	4894	106.037	99.37	99.37	99.33	98.22	97.77	96.16	94.81	93.18	89.48	84.63
BACT_3014|gi|229484728|gb|GG666864.1|	1012	121.972	100	99.8	99.21	98.32	98.12	96.15	94.57	93.18	92.19	89.62
BACT_1313|gi|298388012|ref|NZ_GG774716.1|	61882	100.045	99.46	99.38	99.12	98.54	98.17	96.12	94.56	92.96	90.31	83.14
BACT_369|gi|197282616|gb|ABQR01000074.1|	1644	314.63	100	100	100	99.76	99.03	96.11	95.62	95.01	92.64	89.17
BACT_1025|gi|138261866|ref|NZ_AAVP02000017.1|	57511	33.2323	99.94	99.9	99.89	99.88	99.88	96.1	61.51	18.73	5.38	1.36
BACT_191|gi|223713148|gb|ACDR01000029.1|	28355	1474.45	99.57	98.85	98.12	97.32	97.14	96.09	95.6	94.84	94.35	93.69
BACT_851|gi|209953518|ref|NZ_ABYH01000366.1|	735	213.678	99.86	99.86	99.05	97.82	97.55	96.05	95.24	94.29	92.52	89.8
BACT_533|gi|218455351|gb|ACAC01000162.1|	2165	72.4647	100	99.91	99.31	98.2	98.11	96.03	93.95	90.44	77.74	51.55
BACT_1337|gi|296531679|ref|NZ_GG770732.1|	603	108.942	100	100	99.17	98.84	98.67	96.02	93.03	89.55	86.57	84.74
BACT_332|gi|218294005|ref|NZ_ACCK01000439.1|	4950	71.1764	97.13	97.09	96.67	96.67	96.67	96.02	96.02	95.58	92.93	81.72
BACT_191|gi|223713129|gb|ACDR01000048.1|	55431	1183.5	99.24	98.76	98.31	97.74	97.46	95.99	94.42	93.24	92.11	91.27
BACT_391|gi|229504740|ref|NZ_ACIO01001092.1|	594	142.454	100	100	100	99.66	99.66	95.96	81.48	75.08	62.96	55.05
BACT_182|gi|213019926|ref|NZ_ABVQ01000013.1|	817	103.597	99.88	99.76	99.63	98.78	98.29	95.96	90.45	86.66	82.62	77.72
BACT_184|gi|226332250|gb|ACIC01000070.1|	67684	269.533	99.69	99.43	98.98	98.08	97.72	95.96	94.81	93.68	92.76	91.89
BACT_1382|gi|301030115|ref|NZ_GG772339.1|	1650	143.407	100	99.27	99.09	98.42	98.12	95.94	93.82	89.64	86.97	85.94
BACT_332|gi|218292579|ref|NZ_ACCK01000089.1|	1400	142.297	100	99.86	99.5	99	98.71	95.93	93.71	91.79	89.43	87.36
BACT_3015|gi|302859456|gb|GL383998.1|	710	175.63	100	100	100	100	100	95.92	93.52	91.69	88.59	85.49
BACT_1001|gi|239934905|ref|NZ_ABYJ02000163.1|	440	65.0705	100	99.77	99.55	98.18	97.73	95.91	90.68	73.18	57.95	43.86
BACT_1311|gi|294645580|ref|NZ_ADMP01000148.1|	63038	64.9166	99.97	99.94	99.8	99.09	98.65	95.9	90.7	75.66	58.76	46.03
BACT_639|gi|223983690|ref|NZ_ACCF01000065.1|	1536	130.655	99.87	99.28	99.02	97.66	97.53	95.9	94.34	91.41	89.71	88.93
BACT_1139|gi|260590207|ref|NZ_ACBY02000050.1|	1439	238.566	97.57	97.43	97.43	96.94	96.59	95.9	94.16	93.61	92.91	92.91
BACT_1002|gi|224993749|ref|NZ_ACFY01000058.1|	89231	200.977	97.33	96.92	96.71	96.41	96.26	95.89	95.55	95.05	94.46	93.91
BACT_194|gi|163805981|ref|NZ_ABFZ02000007.1|	5142	2281.07	97.01	96.75	96.01	96.01	95.99	95.88	95.84	95.76	95.72	95.66
BACT_1314|gi|301311802|ref|NZ_GG775002.1|	1665	749.647	100	99.76	97.78	97.24	96.52	95.86	94.89	93.21	92.25	91.11
BACT_545|gi|253795433|ref|NZ_ACOP02000103.1|	604	78.457	100	100	99.67	98.84	98.18	95.86	93.54	90.07	87.09	84.44
BACT_496|gi|138275205|ref|NZ_AAXB02000032.1|	4042	141.488	98.81	98.81	98.74	98.54	98.32	95.84	93.47	88.89	85.38	82.01
BACT_1313|gi|298388249|ref|NZ_GG774749.1|	865	254.14	98.15	98.15	97.69	97.69	97.69	95.84	94.91	92.72	90.64	89.13
BACT_1022|gi|197302388|ref|NZ_ABOU02000031.1|	33214	80.3884	97.87	97.43	97.27	96.76	96.63	95.79	95.19	94	92.06	85.29
BACT_852|gi|145218785|ref|NZ_AAXE02000111.1|	164825	595.515	96.66	96.56	96.46	96.16	96.1	95.79	95.59	95.42	95.26	95.13
BACT_1024|gi|226332831|gb|ACII01000188.1|	756	193.918	100	100	100	100	99.74	95.77	95.63	95.63	95.5	94.97
BACT_3008|gi|154200055|gb|DS362225.1|	17937	480.906	96.51	96.16	96.12	96.04	96.02	95.76	95.52	95.26	95	94.74
BACT_1311|gi|294644715|ref|NZ_ADMP01000093.1|	18285	74.0137	99.14	98.86	98.63	97.51	97.13	95.73	94.89	91.88	86.09	80.33
BACT_187|gi|261889303|gb|ACPR01000065.1|	535	101.52	100	99.63	99.44	98.69	98.69	95.7	90.84	87.1	85.61	80.19
BACT_184|gi|226332304|gb|ACIC01000016.1|	3160	143.205	99.62	99.56	98.42	97.72	97.5	95.7	93.35	92.18	90.76	88.96
BACT_332|gi|218293886|ref|NZ_ACCK01000417.1|	649	33.8783	100	100	100	96.76	96.76	95.69	73.96	30.97	0	0
BACT_175|gi|221217065|ref|NZ_ACBW01000003.1|	14800	89.1155	96.79	96.75	96.56	96.3	96.19	95.69	95.23	94.89	93.46	91.35
BACT_1002|gi|224993733|ref|NZ_ACFY01000042.1|	17187	137.421	96.14	95.68	95.68	95.68	95.68	95.68	95.67	95.64	95.61	95.58
BACT_184|gi|226332266|gb|ACIC01000054.1|	4731	121.707	100	100	99.89	98.6	98.16	95.67	93.91	91.69	86.58	80.96
BACT_193|gi|223712899|gb|ACDI01000065.1|	11838	731.012	99.92	99.2	98.25	97.27	96.87	95.67	95.25	94.83	94.35	93.94
BACT_1321|gi|294806010|ref|NZ_ADKP01000018.1|	1430	130.58	100	99.79	99.16	98.32	98.04	95.66	93.78	91.89	89.86	86.92
BACT_184|gi|226332110|gb|ACIC01000210.1|	20940	245.76	99.43	98.58	97.87	96.72	96.51	95.66	94.48	93.27	92.45	90.89
BACT_191|gi|223713052|gb|ACDR01000125.1|	79659	1334.42	99.07	98.89	98.46	97.57	97.2	95.64	94.21	93.13	92.06	91.37
BACT_391|gi|229504810|ref|NZ_ACIO01001162.1|	938	146.907	100	100	100	99.36	99.15	95.63	92.54	90.09	89.13	87.42
BACT_130|gi|229164774|ref|NZ_ACLY01000194.1|	1396	101.394	100	100	100	99.5	99.21	95.63	91.69	81.81	72.21	67.69
BACT_1311|gi|294643036|ref|NZ_ADMP01000001.1|	36381	63.6054	99.82	99.61	98.99	98.14	97.91	95.62	92.22	85.53	75.63	57.21
BACT_1022|gi|197302347|ref|NZ_ABOU02000029.1|	9454	67.5019	98.75	98.6	98.18	97.13	96.76	95.61	88.48	82.94	70.71	52.17
BACT_1312|gi|293369487|ref|NZ_ADMO01000029.1|	658	147.043	100	99.85	99.24	98.63	98.48	95.59	93.16	91.03	89.97	86.32
BACT_184|gi|226332205|gb|ACIC01000115.1|	5409	209.976	99.93	99.72	99.43	98.8	98.45	95.56	92.57	87.39	83.64	81.25
BACT_639|gi|223985000|ref|NZ_ACCF01000142.1|	55636	273.978	100	99.97	99.85	99.2	98.56	95.55	94.02	92.51	90.56	89.11
BACT_191|gi|223713016|gb|ACDR01000161.1|	4603	730.9	99.54	99.5	99	98.02	97.63	95.55	94.22	92.83	91.01	89.59
BACT_1022|gi|197303155|ref|NZ_ABOU02000044.1|	15218	69.6978	98.84	98.6	98.23	97.53	97.44	95.54	92.28	87.87	79.67	64.29
BACT_187|gi|261889301|gb|ACPR01000067.1|	515	196.938	100	100	100	99.61	98.64	95.53	93.79	92.82	88.93	82.14
BACT_184|gi|226332270|gb|ACIC01000050.1|	7099	186.806	100	99.99	99.66	99.04	98.77	95.53	93.77	93.25	92.8	91.93
BACT_191|gi|223712973|gb|ACDR01000204.1|	601	899.243	100	99.67	99.5	98.84	98.5	95.51	94.18	93.51	93.34	93.18
BACT_191|gi|223712968|gb|ACDR01000209.1|	512	732.289	100	100	100	98.24	98.05	95.51	94.34	94.14	93.36	92.38
BACT_496|gi|138275479|ref|NZ_AAXB02000044.1|	1493	76.2612	100	99.53	98.86	98.59	98.06	95.51	85.73	75.69	67.98	54.39
BACT_184|gi|226332165|gb|ACIC01000155.1|	3027	158.501	99.77	99.67	99.11	98.15	97.98	95.47	93.89	92.57	91.01	89.3
BACT_1321|gi|294808223|ref|NZ_ADKP01000117.1|	6025	48.4148	100	99.97	99.83	98.92	98.37	95.45	88.41	72.23	45.73	24.17
BACT_1314|gi|301312494|ref|NZ_GG775016.1|	1544	129.604	100	100	99.81	99.09	98.58	95.4	91.13	87.76	85.69	81.93
BACT_1024|gi|226332936|gb|ACII01000083.1|	5795	165.302	99.83	99.43	98.03	96.62	95.79	95.38	95.38	95.38	95.38	95.38
BACT_332|gi|218292545|ref|NZ_ACCK01000078.1|	26347	49.5341	96.28	96.25	96.11	95.84	95.76	95.37	94.34	82.98	49.23	20.66
BACT_1321|gi|294806415|ref|NZ_ADKP01000039.1|	6125	83.3127	99.2	98.76	97.8	97.39	96.96	95.36	93.34	87.98	84.26	80.18
BACT_1313|gi|298388120|ref|NZ_GG774719.1|	17626	76.9487	99.56	99.44	99.11	98.18	97.82	95.35	92.72	90.25	87.93	81.43
BACT_332|gi|218294003|ref|NZ_ACCK01000437.1|	1694	73.7161	95.93	95.81	95.4	95.34	95.34	95.34	93.15	89.55	87.19	81.29
BACT_332|gi|218293854|ref|NZ_ACCK01000413.1|	2850	79.4484	96.25	96.14	96.11	96.07	96.07	95.33	95.05	90.53	84.88	59.02
BACT_184|gi|226332257|gb|ACIC01000063.1|	51150	183.238	99.51	99.3	98.79	98.1	97.69	95.32	93.26	90.9	88.33	85.77
BACT_184|gi|226332111|gb|ACIC01000209.1|	1278	125.264	100	99.84	99.22	97.81	97.5	95.31	93.11	91.78	90.61	88.58
BACT_1312|gi|293371174|ref|NZ_ADMO01000070.1|	11912	130.464	99.56	99.21	98.9	98.35	97.86	95.31	92.41	88.94	84.55	79.79
BACT_3005|gi|222823005|gb|EQ973395.1|	1427	72.8998	100	99.65	96.57	96.57	96.57	95.3	80.45	60.69	35.39	21.02
BACT_186|gi|261889266|gb|ACPQ01000028.1|	18559	60.7801	99.82	99.71	99.49	98.73	98.25	95.29	90.03	80.41	62.95	43.94
BACT_184|gi|226332158|gb|ACIC01000162.1|	58816	255.126	99.08	98.7	98.09	97.32	96.96	95.27	93.4	92.1	90.8	89.53
BACT_1022|gi|197302997|ref|NZ_ABOU02000039.1|	84041	86.1297	95.6	95.5	95.47	95.42	95.39	95.27	95.15	93.46	84.38	62.38
BACT_183|gi|197304087|ref|NZ_ABQC02000007.1|	1561	445.769	98.53	98.4	98.21	97.95	97.37	95.26	92.25	91.74	91.54	91.1
BACT_1311|gi|294645027|ref|NZ_ADMP01000112.1|	653	113.588	99.85	99.85	99.39	98.77	98.47	95.25	92.8	89.43	85.91	83.77
BACT_1021|gi|146386240|ref|NZ_AAYG02000024.1|	22249	82.8317	100	100	100	99.97	99.74	95.24	79.41	60.73	36.64	24.36
BACT_176|gi|208431323|ref|NZ_ABWZ01000096.1|	2489	281.079	100	100	100	98.11	97.83	95.22	93.41	91.56	91.12	88.79
BACT_1002|gi|224993722|ref|NZ_ACFY01000031.1|	85784	313.151	97.73	97.33	96.59	96.3	96.15	95.22	93.44	91	88.99	87.9
BACT_1025|gi|138261535|ref|NZ_AAVP02000005.1|	123596	36.5292	99.63	99.55	99.5	99.41	99.37	95.21	64.21	23.1	6.77	3.76
BACT_1116|gi|228477847|ref|NZ_ACLO01000084.1|	500	421.514	100	99.8	99.2	97.8	97.8	95.2	95	94	93.4	93.2
BACT_397|gi|207998291|ref|NZ_ABWO01000115.1|	4129	313.776	98.64	98.5	98.21	97.14	96.51	95.2	93.22	88.37	84.06	81.5
BACT_191|gi|223713170|gb|ACDR01000007.1|	20938	2113.83	96.37	96.16	96.09	95.88	95.69	95.2	94.91	94.67	94.4	94.13
BACT_184|gi|226332163|gb|ACIC01000157.1|	1829	188.916	99.89	99.84	98.8	98.58	98.41	95.19	91.96	89.99	82.56	78.79
BACT_332|gi|218292308|ref|NZ_ACCK01000031.1|	1425	77.8288	95.79	95.72	95.16	95.16	95.16	95.16	95.16	94.6	93.05	91.02
BACT_1024|gi|226332870|gb|ACII01000149.1|	35533	175.218	99.81	99.7	99.1	98.69	98.34	95.15	94.62	94.54	94.5	94.32
BACT_1024|gi|226332851|gb|ACII01000168.1|	31272	158.806	97.56	97.49	97.29	96.01	95.58	95.14	94.61	93.94	93.37	92.56
BACT_332|gi|218292318|ref|NZ_ACCK01000033.1|	50148	44.3498	96.83	96.73	96.45	96.35	96.35	95.13	86.84	58.8	30.91	12.44
BACT_184|gi|226332222|gb|ACIC01000098.1|	7675	127.878	99.93	99.45	99.15	98.29	97.84	95.11	92.95	90.57	87.35	84.94
BACT_1355|gi|293569555|ref|NZ_ABQI01000079.1|	1367	414.928	99.2	98.68	97.37	95.61	95.54	95.1	93.78	93.64	93.56	93.42
BACT_852|gi|145218762|ref|NZ_AAXE02000088.1|	440706	650.942	95.65	95.53	95.39	95.2	95.16	95.06	95.03	95.01	94.97	94.96
BACT_332|gi|218292243|ref|NZ_ACCK01000012.1|	34290	43.5615	97.45	97.4	97.06	96.58	96.4	95.05	88.31	63.97	26.18	9.2
BACT_1321|gi|294810044|ref|NZ_ADKP01000209.1|	22220	56.1967	99.96	99.92	99.85	99.06	98.27	95.04	89.01	81.96	69.3	46.63
BACT_851|gi|209953658|ref|NZ_ABYH01000506.1|	605	99.0876	99.5	99.34	99.01	98.35	97.85	95.04	92.56	90.08	87.93	83.47
BACT_1001|gi|239935857|ref|NZ_ABYJ02000363.1|	927	212.955	98.06	97.63	97.41	96.33	96.12	95.04	93.96	92.66	86.52	83.28
BACT_175|gi|221217209|ref|NZ_ACBW01000147.1|	20368	786.427	97.34	97.04	96.74	95.9	95.81	95.03	94.44	93.85	93.4	92.83
BACT_893|gi|260101240|ref|NZ_ACBX02000044.1|	47770	7450.04	95.5	95.43	95.27	95.08	95.05	95.03	95.02	95.02	95.01	95.01
BACT_852|gi|145218781|ref|NZ_AAXE02000107.1|	281544	950.575	95.46	95.4	95.24	95.16	95.14	95.03	94.95	94.92	94.89	94.86
BACT_191|gi|223713167|gb|ACDR01000010.1|	185124	1470.13	97.72	97.39	96.96	96.39	96.13	95.01	94.05	93.26	92.56	91.98
BACT_191|gi|223712986|gb|ACDR01000191.1|	800	456.668	100	100	99.88	99.88	99.75	95	88.88	87.75	86	84.5
BACT_1311|gi|294647616|ref|NZ_ADMP01000272.1|	15684	57.8132	99.92	99.92	99.65	99.05	98.69	95	91.62	82.56	68.22	48.06
BACT_175|gi|221217134|ref|NZ_ACBW01000072.1|	958	474.394	100	100	100	98.54	97.81	94.99	92.38	91.02	87.37	84.86
BACT_1311|gi|294644203|ref|NZ_ADMP01000068.1|	6960	49.7309	99.64	99.45	98.23	97	96.9	94.99	92.26	71.78	54.17	30.22
BACT_852|gi|145218688|ref|NZ_AAXE02000014.1|	858	569.687	99.42	98.95	98.83	98.14	97.67	94.99	91.72	91.14	89.86	85.55
BACT_546|gi|160942540|ref|NZ_ABED02000007.1|	7326	117.979	100	100	99.84	98.69	98.4	94.98	92.32	87.66	79.55	69.57
BACT_1311|gi|294644637|ref|NZ_ADMP01000089.1|	2192	236.536	99.82	99.77	99.68	98.68	98.18	94.98	88.64	86.95	82.71	79.65
BACT_1463|gi|289426605|ref|NZ_ADJL01000007.1|	516	1343.4	98.45	98.45	97.87	97.48	97.09	94.96	93.41	90.31	84.69	84.3
BACT_852|gi|145218784|ref|NZ_AAXE02000110.1|	3628	1940.99	96.89	96.42	95.78	95.07	95.04	94.96	94.87	94.82	94.79	94.74
BACT_3015|gi|302859744|gb|GL383996.1|	120618	201.94	95.9	95.75	95.55	95.18	95.14	94.92	94.73	94.61	94.41	94.15
BACT_1312|gi|293370121|ref|NZ_ADMO01000042.1|	1826	207.097	99.84	99.34	99.07	97.81	97.26	94.91	93.21	91.89	89.92	88.94
BACT_391|gi|229504683|ref|NZ_ACIO01001035.1|	1471	98.4738	100	99.8	96.6	96.33	96.13	94.9	91.84	85.25	69	62.75
BACT_186|gi|261889282|gb|ACPQ01000012.1|	11120	35.8969	99.98	99.79	99.65	99.31	99.13	94.89	63.9	28.63	8.52	1.69
BACT_194|gi|163805983|ref|NZ_ABFZ02000009.1|	24919	3390.86	95.28	95.26	95.26	95.21	95.19	94.89	93.97	93.12	91.44	89.47
BACT_332|gi|218294154|ref|NZ_ACCK01000471.1|	3946	316.415	96.98	96.81	95.24	94.93	94.91	94.88	94.88	94.88	94.88	94.88
BACT_1022|gi|197303921|ref|NZ_ABOU02000055.1|	121567	96.1122	96.12	95.77	95.32	95.09	95.03	94.86	94.57	94.02	93.57	92.15
BACT_1312|gi|293371840|ref|NZ_ADMO01000089.1|	4040	58.3772	100	99.93	99.41	98.71	98.04	94.85	91.51	85.42	74.5	54.53
BACT_184|gi|226332267|gb|ACIC01000053.1|	3401	145.34	99.94	99.85	99.5	98.38	96	94.8	93.56	91.59	88.92	87.06
BACT_1002|gi|224993824|ref|NZ_ACFY01000133.1|	5889	173.977	97.67	97.4	96.65	96.3	96.04	94.8	93.94	93.09	92.29	91.36
BACT_391|gi|229504917|ref|NZ_ACIO01001268.1|	653	147.268	100	100	100	98.16	97.4	94.79	93.11	89.28	86.22	84.23
BACT_1002|gi|224993804|ref|NZ_ACFY01000113.1|	69762	208.511	97.93	96.95	96.4	96.11	95.89	94.79	93.76	92.33	90.94	89.48
BACT_184|gi|226332154|gb|ACIC01000166.1|	112584	229.222	99.3	98.79	98.21	97.18	96.52	94.78	93.84	93.07	92.21	91.29
BACT_332|gi|218292449|ref|NZ_ACCK01000058.1|	10157	64.6039	97.1	96.87	96.52	95.53	95.52	94.75	93.76	92.96	88.62	70.8
BACT_1024|gi|226332990|gb|ACII01000029.1|	52486	107.102	99.92	99.81	99.35	98.02	97.24	94.74	93.14	91.59	90.52	88.27
BACT_393|gi|224228061|ref|NZ_ABYI02000054.1|	817	183.703	98.16	98.16	98.16	97.8	96.45	94.74	93.02	92.17	90.94	87.88
BACT_424|gi|224983071|ref|NZ_ABVR01000017.1|	815	77.9276	100	100	99.63	98.65	98.65	94.72	82.58	75.09	55.58	42.45
BACT_332|gi|218292285|ref|NZ_ACCK01000026.1|	3348	46.7133	98.57	98.42	97.16	97.13	97.13	94.71	91.25	79.03	44.32	11.47
BACT_1320|gi|294777728|ref|NZ_ADKO01000084.1|	23628	1879.99	99.39	98.54	97.91	96.78	96.25	94.7	93.51	92.56	91.62	90.75
BACT_1002|gi|224993704|ref|NZ_ACFY01000013.1|	12596	157.462	98.83	96.56	95.24	95.05	95.02	94.7	94.7	94.59	94.4	94.38
BACT_1321|gi|294808310|ref|NZ_ADKP01000124.1|	17203	52.9837	99.89	99.85	99.73	98.69	98.33	94.69	83.01	71.96	52.19	34.24
BACT_1024|gi|226332923|gb|ACII01000096.1|	6914	113.181	99.38	99.29	98.89	97.9	97.06	94.68	92.31	89.47	87.79	86.19
BACT_332|gi|218292397|ref|NZ_ACCK01000046.1|	3196	45.8758	97.62	97.62	97.4	97.09	97.09	94.65	86.33	66.86	43.15	19.68
BACT_397|gi|207998479|ref|NZ_ABWO01000303.1|	652	81.319	100	100	99.69	96.32	96.01	94.63	83.74	78.22	70.4	59.82
BACT_184|gi|226332132|gb|ACIC01000188.1|	11948	78.2261	97.58	97.09	95.99	95.44	95.25	94.62	94.45	94.26	93.92	91.3
BACT_1315|gi|298378094|ref|NZ_GG774775.1|	1593	199.34	99.94	97.49	96.36	95.92	95.79	94.6	92.66	89.58	85.12	80.92
BACT_192|gi|298484005|ref|NZ_GG774826.1|	65258	111.728	99.62	99.04	98.5	97.72	97.19	94.6	90.75	86.58	80.43	74.07
BACT_545|gi|253795426|ref|NZ_ACOP02000096.1|	574	78.2143	98.78	98.78	98.78	98.43	98.43	94.6	91.29	85.54	83.1	80.31
BACT_3006|gi|222822754|gb|EQ973170.1|	739	87.9093	99.86	99.59	98.78	97.56	96.89	94.59	91.61	88.9	86.6	81.73
BACT_1001|gi|239934882|ref|NZ_ABYJ02000140.1|	497	136.525	100	100	99.4	96.78	96.58	94.57	92.76	89.34	87.53	85.11
BACT_184|gi|226332136|gb|ACIC01000184.1|	11305	110.458	98.32	98.23	97.84	97.4	97.06	94.57	90.33	86.89	80.74	73.28
BACT_194|gi|163805978|ref|NZ_ABFZ02000004.1|	1049	1008.63	94.76	94.76	94.76	94.66	94.66	94.57	94.18	93.61	93.52	93.42
BACT_851|gi|209953167|ref|NZ_ABYH01000015.1|	7341	1173.44	96.34	95.63	95.53	95.27	95.22	94.56	94.44	94.29	93.87	93.16
BACT_3007|gi|222822895|gb|EQ973281.1|	1428	129.635	99.65	99.58	99.23	97.76	97.27	94.54	93	91.67	89.36	86.34
BACT_1022|gi|197302951|ref|NZ_ABOU02000037.1|	30582	86.8236	95.62	95.58	95.19	94.97	94.87	94.54	94.4	94.02	91.05	83.03
BACT_893|gi|260101239|ref|NZ_ACBX02000043.1|	8950	7097.17	96.56	96.44	95.64	94.95	94.7	94.53	94.4	94.31	94.23	94.17
BACT_192|gi|298484493|ref|NZ_GG774844.1|	3573	123.462	98.74	98.57	97.84	96.7	96.45	94.51	92.89	91.35	89.56	87.74
BACT_191|gi|223713109|gb|ACDR01000068.1|	37566	1110.48	95.93	95.86	95.78	95.42	95.29	94.5	93.75	93.1	92.6	92.24
BACT_191|gi|223713116|gb|ACDR01000061.1|	41267	1003.29	97.15	96.52	96.24	95.91	95.76	94.48	93.66	92.92	92.2	91.59
BACT_184|gi|226332127|gb|ACIC01000193.1|	20647	212.08	99.23	98.56	97.92	96.96	96.45	94.47	92.95	92	91.11	90.12
BACT_3015|gi|302858735|gb|GL384014.1|	1552	192.389	97.29	97.1	96.97	95.94	95.88	94.46	88.21	83.44	79.45	77.26
BACT_851|gi|209953318|ref|NZ_ABYH01000166.1|	1004	102.632	99.9	99.8	99.2	97.01	96.31	94.42	92.53	88.15	86.16	83.47
BACT_186|gi|261889212|gb|ACPQ01000082.1|	985	75.2721	99.9	99.59	99.09	98.27	98.17	94.42	89.44	84.97	80.1	72.49
BACT_192|gi|298484543|ref|NZ_GG774862.1|	1342	287.145	100	99.63	99.48	98.66	98.36	94.41	91.13	88.38	86.74	79.88
BACT_1375|gi|301051438|ref|NZ_GG774203.1|	769	29.9766	99.87	99.35	99.09	98.05	97.53	94.41	56.57	2.99	0	0
BACT_428|gi|213966529|ref|NZ_ABZU01000039.1|	2702	69.6358	99.74	99.67	99.48	98.26	97.71	94.41	90.56	86.2	73.35	61.81
BACT_1002|gi|224993856|ref|NZ_ACFY01000165.1|	81154	146.776	96.78	95.94	94.96	94.54	94.51	94.35	94.1	93.92	93.7	93.57
BACT_391|gi|229504903|ref|NZ_ACIO01001254.1|	653	191.228	100	99.85	98.93	97.86	97.24	94.33	90.96	86.68	77.34	76.72
BACT_397|gi|207998317|ref|NZ_ABWO01000141.1|	670	132.542	99.85	99.85	98.66	97.31	97.01	94.33	92.09	89.4	87.61	83.13
BACT_1311|gi|294645637|ref|NZ_ADMP01000151.1|	3774	693.418	99.07	98.57	98.01	96.32	95.42	94.33	93.03	92.1	91.28	90.91
BACT_332|gi|218292365|ref|NZ_ACCK01000040.1|	8409	64.2754	94.52	94.42	94.34	94.34	94.34	94.33	94.1	90.93	74.68	49.33
BACT_1321|gi|294808476|ref|NZ_ADKP01000129.1|	704	92.1818	99.86	99.72	97.59	97.16	96.73	94.32	83.1	78.69	73.72	70.03
BACT_191|gi|223713157|gb|ACDR01000020.1|	5646	647.269	99.73	99.54	98.49	97.66	97.11	94.31	91.23	89.16	86.84	85.49
BACT_192|gi|298484541|ref|NZ_GG774861.1|	1455	146.91	99.86	99.52	98.76	98.28	98.21	94.3	90.31	87.77	87.08	86.25
BACT_1314|gi|301312515|ref|NZ_GG775025.1|	666	130.288	100	99.4	98.95	98.05	97.3	94.29	91.89	89.34	86.04	82.88
BACT_3005|gi|222822996|gb|EQ973404.1|	910	98.4264	99.45	98.68	98.46	97.69	97.58	94.29	88.9	83.3	80.99	74.4
BACT_1311|gi|294647562|ref|NZ_ADMP01000265.1|	18093	61.6734	99.81	99.63	99.46	98.14	97.56	94.26	87.13	76.59	62.69	45.86
BACT_184|gi|226332075|gb|ACIC01000245.1|	887	162.135	100	100	99.44	97.86	96.96	94.25	91.43	88.5	85.23	83.77
BACT_1311|gi|294645030|ref|NZ_ADMP01000113.1|	780	99.7551	99.87	99.23	99.23	97.95	97.82	94.23	89.74	83.97	81.54	79.74
BACT_3008|gi|153859692|ref|NZ_AAYH02000034.1|	78826	413.481	97.58	97.43	97.26	96.76	96.35	94.22	92.59	91.16	88.95	85.62
BACT_893|gi|260101220|ref|NZ_ACBX02000024.1|	2302	6052.07	97.52	95.83	94.96	94.22	94.22	94.22	94.18	94.14	93.96	93.92
BACT_1314|gi|301308916|ref|NZ_GG774977.1|	553	496.769	100	99.46	99.1	98.37	98.19	94.21	93.31	92.41	91.68	91.68
BACT_192|gi|298484550|ref|NZ_GG774865.1|	1054	117.963	100	100	99.91	98.86	98.2	94.21	88.43	85.96	83.87	77.42
BACT_1302|gi|295398780|ref|NZ_ADNT01000126.1|	518	79.1737	99.81	99.61	99.42	97.68	97.68	94.21	88.8	86.68	83.01	77.8
BACT_391|gi|229504316|ref|NZ_ACIO01000671.1|	1757	328.58	99.72	99.32	98.92	97.95	97.32	94.19	91.06	90.04	87.99	84.97
BACT_1321|gi|294806658|ref|NZ_ADKP01000048.1|	10627	56.7157	99.18	98.92	98.1	97.62	97.29	94.18	88.91	80.86	69.75	53.09
BACT_3008|gi|154200045|gb|DS362235.1|	78826	414.753	97.64	97.5	97.21	96.75	96.49	94.15	92.84	91.46	89.33	85.96
BACT_536|gi|160914081|ref|NZ_ABAW02000005.1|	8857	261.972	100	99.72	98.86	98.67	98.58	94.1	92.39	89.79	87.66	85.34
BACT_184|gi|226332291|gb|ACIC01000029.1|	24592	160.761	99.78	99.12	98.25	97.27	96.67	94.09	92.33	90.84	88.85	86.15
BACT_191|gi|223713176|gb|ACDR01000001.1|	152036	1425.52	95.98	95.78	95.51	95.16	94.99	94.07	93.36	92.76	92.23	91.71
BACT_533|gi|218455447|gb|ACAC01000066.1|	6216	53.2143	99.79	99.63	99.37	98.1	97.73	94.06	88.85	80.57	59.22	30.47
BACT_3015|gi|302859380|gb|GL383999.1|	88615	233.743	94.31	94.29	94.14	94.09	94.09	94.06	93.96	93.85	93.75	93.69
BACT_191|gi|223713123|gb|ACDR01000054.1|	18131	790.255	99.66	99.17	98.79	97.24	96.63	94.05	91.94	90.5	89.38	88.1
BACT_1002|gi|224993845|ref|NZ_ACFY01000154.1|	91768	127.869	95.22	95.04	94.63	94.32	94.26	94.02	93.86	93.76	93.51	93.35
BACT_391|gi|229504819|ref|NZ_ACIO01001171.1|	651	159.455	100	100	100	99.54	99.23	94.01	89.4	89.4	89.09	87.71
BACT_391|gi|229504878|ref|NZ_ACIO01001230.1|	767	146.847	100	100	99.35	98.83	98.31	94	92.7	90.22	87.61	82.66
BACT_184|gi|226332178|gb|ACIC01000142.1|	7413	119.42	98.41	96.59	95.78	95.21	95.06	93.94	92.15	89.42	87.02	83.3
BACT_1312|gi|293372900|ref|NZ_ADMO01000123.1|	1301	235.371	99.77	99.62	99.39	98.69	95.93	93.93	91.24	90.85	90.47	90.32
BACT_332|gi|218292539|ref|NZ_ACCK01000076.1|	8527	49.9126	97.3	96.49	96.27	95.68	95.66	93.93	89.36	79.23	53.98	23.99
BACT_1311|gi|294645019|ref|NZ_ADMP01000111.1|	6837	62.8518	99.5	99.37	99.09	98.58	98.07	93.92	87.16	79.86	70.34	54.92
BACT_366|gi|223713186|gb|ACDJ01000053.1|	1148	111.008	100	100	99.48	98.69	97.82	93.9	91.46	87.11	85.37	80.66
BACT_3005|gi|222823017|gb|EQ973383.1|	5239	142.435	99.64	99.62	99.41	98.72	97.54	93.89	90.3	83.74	78.55	74.59
BACT_1024|gi|226332997|gb|ACII01000022.1|	46067	98.1669	99.62	99.34	97.3	94.57	94.19	93.89	93.84	93.74	93.59	93.06
BACT_1381|gi|301015159|ref|NZ_GG772219.1|	1440	81.8972	99.31	98.96	98.82	97.71	97.57	93.89	82.36	62.78	53.75	48.96
BACT_332|gi|218293780|ref|NZ_ACCK01000402.1|	25361	43.6541	95.94	95.81	95.49	95.01	94.9	93.88	88.29	66.36	34.47	11.45
BACT_1321|gi|294808116|ref|NZ_ADKP01000110.1|	1057	63.1306	99.91	99.24	98.86	96.59	95.46	93.85	81.36	74.46	66.6	54.87
BACT_1312|gi|293369224|ref|NZ_ADMO01000017.1|	4341	225.936	98.36	98.09	97.49	96.73	96.61	93.85	93.07	92.84	92.51	91.98
BACT_1024|gi|226332920|gb|ACII01000099.1|	85969	131.776	99.36	98.04	95.51	94.13	93.98	93.84	93.77	93.74	93.71	93.64
BACT_191|gi|223713155|gb|ACDR01000022.1|	2631	4254.41	94.53	94.45	94.41	94.41	93.84	93.84	93.58	93.39	93.35	93.2
BACT_1321|gi|294809156|ref|NZ_ADKP01000164.1|	1815	58.3906	99.89	99.39	98.4	96.8	96.64	93.83	88.76	70.74	50.91	44.52
BACT_533|gi|218455391|gb|ACAC01000122.1|	713	112.64	99.58	99.44	99.16	97.76	97.62	93.83	88.92	84.01	69	61.99
BACT_190|gi|226331969|gb|ACIB01000087.1|	1619	62.0994	100	99.75	99.63	99.32	99.07	93.82	91.29	89.01	80.17	62.51
BACT_184|gi|226332085|gb|ACIC01000235.1|	1002	93.3463	100	99.8	99.2	97.7	96.71	93.81	91.52	90.02	88.42	85.03
BACT_1311|gi|294645519|ref|NZ_ADMP01000144.1|	840	125.377	99.88	99.64	99.52	99.29	99.17	93.81	89.76	86.07	83.21	79.05
BACT_184|gi|226332166|gb|ACIC01000154.1|	2295	200.003	99.83	99.65	99.08	98.04	97.6	93.81	92.11	89.59	87.28	84.44
BACT_184|gi|226332187|gb|ACIC01000133.1|	43298	211.028	95.87	95.52	95.14	94.9	94.78	93.81	92.95	92.39	91.6	90.17
BACT_191|gi|223713075|gb|ACDR01000102.1|	3337	661.116	100	99.97	98.38	96.01	94.37	93.8	93.35	92.54	91.94	90.68
BACT_391|gi|229501079|ref|NZ_ACIO01000219.1|	8403	361.234	98.67	98.61	98.05	96.03	95.85	93.79	91.32	89.63	87.14	84.54
BACT_187|gi|261889304|gb|ACPR01000064.1|	580	148.103	97.76	93.79	93.79	93.79	93.79	93.79	93.62	90.34	87.41	84.14
BACT_391|gi|229504697|ref|NZ_ACIO01001049.1|	981	80.5637	99.9	99.69	99.08	97.35	97.04	93.78	88.89	79.2	62.9	55.76
BACT_192|gi|298484560|ref|NZ_GG774868.1|	965	159.731	97.72	96.89	96.79	96.27	95.96	93.78	92.12	89.84	86.63	84.87
BACT_371|gi|223982463|ref|NZ_ACCJ01000618.1|	786	285.961	100	100	98.09	95.17	94.15	93.77	93.51	90.08	83.97	79.39
BACT_418|gi|139439702|ref|NZ_AAVN02000011.1|	74115	130.379	94.91	94.77	94.44	94.11	94.05	93.76	93.38	92.89	92.44	92.09
BACT_1321|gi|294808546|ref|NZ_ADKP01000134.1|	909	148.911	100	99.45	99.34	97.91	97.58	93.73	91.42	87.02	84.05	81.96
BACT_1315|gi|298378051|ref|NZ_GG774770.1|	22275	2244.13	98.32	96.93	96.46	95.7	95.49	93.73	90.89	87.8	86.36	85.49
BACT_1311|gi|294647016|ref|NZ_ADMP01000227.1|	22794	59.5716	99.9	99.78	99.58	98.5	97.81	93.7	87.22	79.95	70.33	53.61
BACT_3007|gi|222822881|gb|EQ973295.1|	713	159.363	99.86	99.3	99.16	98.04	97.9	93.69	90.46	87.94	85.83	84.43
BACT_1311|gi|294644013|ref|NZ_ADMP01000062.1|	633	96.5529	100	99.68	99.37	98.26	96.68	93.68	92.26	88.94	85.94	81.2
BACT_1321|gi|294808157|ref|NZ_ADKP01000114.1|	22463	214.694	99.85	99.81	99.44	97.36	96.35	93.63	90	85.7	80.59	74.95
BACT_397|gi|207998461|ref|NZ_ABWO01000285.1|	516	75.7054	100	100	99.22	97.67	97.29	93.6	92.05	85.27	68.02	58.91
BACT_184|gi|226332263|gb|ACIC01000057.1|	27875	201.828	99.01	98.13	96.98	95.94	95.46	93.59	91.29	90.06	88.83	87.27
BACT_1024|gi|226332950|gb|ACII01000069.1|	22729	127.709	99.84	99.11	98.33	95.31	94.38	93.55	93.47	93.38	93.31	93.08
BACT_184|gi|226332125|gb|ACIC01000195.1|	5609	161.48	99.73	98.4	97.13	95.61	95.17	93.55	91.94	90.09	87.54	84.9
BACT_184|gi|226332133|gb|ACIC01000187.1|	55799	167.975	99.21	98.72	98.08	97.01	96.32	93.51	90.91	88.1	85.27	82.32
BACT_186|gi|261889161|gb|ACPQ01000133.1|	569	109.353	100	99.47	99.3	96.84	96.13	93.5	89.1	85.06	78.56	73.11
BACT_1311|gi|294644786|ref|NZ_ADMP01000097.1|	6684	49.5088	99.97	99.93	99.85	98.65	98.22	93.48	81.49	72.74	50.16	30.18
BACT_1024|gi|226332893|gb|ACII01000126.1|	30560	174.366	100	100	99.96	98.9	97.23	93.47	93.29	93.21	93.17	93.1
BACT_1321|gi|294809813|ref|NZ_ADKP01000201.1|	45485	60.6462	99.72	99.66	99.42	98.84	98.41	93.47	81.14	70.28	61.11	50.28
BACT_545|gi|253795435|ref|NZ_ACOP02000105.1|	551	117.711	99.46	99.09	96.91	94.56	94.56	93.47	90.74	86.03	82.4	75.32
BACT_184|gi|226332171|gb|ACIC01000149.1|	51660	130.956	99.35	98.93	98.59	97.89	97.5	93.43	89.17	84.72	79.99	75.9
BACT_1376|gi|300934825|ref|NZ_GG772553.1|	1444	38.9564	99.93	99.93	99.58	97.78	96.4	93.42	77.15	47.85	19.67	7.83
BACT_3005|gi|222822995|gb|EQ973405.1|	849	71.7691	99.53	98.94	97.64	96.82	96.58	93.4	90.34	85.63	77.27	67.73
BACT_639|gi|223986980|ref|NZ_ACCF01000282.1|	1375	140.938	100	100	97.96	94.18	94.04	93.38	92.8	92.29	92	91.27
BACT_1311|gi|294646926|ref|NZ_ADMP01000221.1|	3379	43.2666	99.82	99.38	98.91	97.43	97.13	93.37	82.04	66.2	33.62	12.84
BACT_183|gi|197304089|ref|NZ_ABQC02000009.1|	2197	928.235	96.4	96.36	96.18	95.4	95.13	93.35	90.9	90.67	90.49	90.35
BACT_3008|gi|153859435|ref|NZ_AAYH02000012.1|	1487	140.812	97.11	97.11	96.7	95.63	95.23	93.34	92	89.91	87.63	85.21
BACT_852|gi|145218676|ref|NZ_AAXE02000002.1|	286067	676.156	94.3	94.15	93.84	93.6	93.56	93.33	93.2	93.1	93.01	92.92
BACT_191|gi|223713110|gb|ACDR01000067.1|	23116	1141.3	98.95	98.31	97.44	96.25	95.65	93.32	91.7	90.32	89.38	88.7
BACT_852|gi|145218725|ref|NZ_AAXE02000051.1|	1842	899.533	95.93	95.66	93.65	93.65	93.65	93.32	92.67	92.24	91.37	91.15
BACT_1320|gi|294777362|ref|NZ_ADKO01000081.1|	490426	2490.33	94.32	94.13	93.94	93.7	93.61	93.32	93.02	92.8	92.58	92.34
BACT_184|gi|226332135|gb|ACIC01000185.1|	30280	143.569	99.46	99	98.42	97.72	97.11	93.3	90.58	86.97	84.18	81.15
BACT_1311|gi|294646152|ref|NZ_ADMP01000184.1|	775	83.5613	100	99.61	98.71	98.06	96.39	93.29	90.58	86.58	82.32	79.48
BACT_1050|gi|227365537|ref|NZ_ACKT01000055.1|	1310	927.142	95.5	95.42	95.19	94.96	94.96	93.28	92.44	89.85	87.94	85.42
BACT_852|gi|145218723|ref|NZ_AAXE02000049.1|	1883	397.87	94.32	94.16	93.89	93.63	93.57	93.26	93.04	92.94	92.51	92.09
BACT_1001|gi|239934840|ref|NZ_ABYJ02000100.1|	7483	95.7508	99.97	99.84	99.37	98.62	98.08	93.24	85.98	81.73	77.95	73.19
BACT_189|gi|261890139|gb|ACPS01000076.1|	3358	461.108	98.48	96.63	96.49	95.24	95	93.24	92.08	91.04	89.07	87.7
BACT_1320|gi|294775573|ref|NZ_ADKO01000023.1|	66143	2741.3	95.68	95.25	94.71	93.99	93.75	93.24	92.68	92.03	91.75	91.46
BACT_191|gi|223712969|gb|ACDR01000208.1|	531	392.283	100	100	100	100	100	93.22	89.27	86.44	81.92	77.02
BACT_1002|gi|224993820|ref|NZ_ACFY01000129.1|	1129	145.475	99.65	99.65	98.32	97.17	96.81	93.18	88.04	81.84	80.87	80.07
BACT_1311|gi|294648003|ref|NZ_ADMP01000294.1|	45511	60.5802	99.73	99.62	99.37	98.99	98.63	93.16	79.93	71.47	61.96	52.26
BACT_184|gi|226332157|gb|ACIC01000163.1|	16707	183.301	99.68	99.12	97.74	95.53	95.15	93.16	91.67	90.59	89.48	87.86
BACT_1379|gi|301014630|ref|NZ_GG773748.1|	12484	37.1825	99.07	98.81	98.69	97.38	97	93.15	76.63	44.3	14.35	1.56
BACT_332|gi|218292464|ref|NZ_ACCK01000061.1|	19754	47.0694	96.86	96.5	95.95	94.93	94.63	93.14	90.07	76.81	45.42	17.69
BACT_853|gi|256541667|gb|ACPW01000066.1|	1194	181.579	100	100	98.32	97.15	95.81	93.13	90.2	86.35	83.17	80.07
BACT_1321|gi|294807807|ref|NZ_ADKP01000092.1|	8920	69.441	99.41	99.06	98.82	97.05	96.55	93.13	88.82	85.8	82	76.13
BACT_424|gi|224983078|ref|NZ_ABVR01000024.1|	6113	35.1081	99.25	98.3	97.87	96.45	96.06	93.13	75.95	27.94	9.6	2.9
BACT_191|gi|223713005|gb|ACDR01000172.1|	2218	655.661	98.15	97.79	96.57	94.32	94.23	93.1	91.75	89.72	88.32	87.6
BACT_332|gi|218292560|ref|NZ_ACCK01000083.1|	38340	48.205	96.92	96.4	95.97	95.62	95.16	93.1	90	78.63	48.39	19.83
BACT_1025|gi|138261946|ref|NZ_AAVP02000020.1|	25388	32.395	100	99.98	99.96	99.89	99.84	93.05	54.32	17.89	6.18	3.07
BACT_1311|gi|294645943|ref|NZ_ADMP01000171.1|	7137	34.6012	99.72	99.61	99.17	98.32	97.39	93.04	60.31	26.54	15.44	7.57
BACT_851|gi|209953600|ref|NZ_ABYH01000448.1|	919	86.0544	99.35	99.02	98.26	95.97	95.76	93.04	90.75	86.94	84.44	80.63
BACT_3008|gi|153859638|ref|NZ_AAYH02000029.1|	43383	341.576	96.72	96.1	95.4	94.47	94.1	93.04	92.09	90.84	89.17	87.79
BACT_397|gi|207998451|ref|NZ_ABWO01000275.1|	760	44.0263	99.87	99.61	99.61	99.47	99.34	93.03	82.11	61.71	40.26	18.55
BACT_186|gi|261889245|gb|ACPQ01000049.1|	66484	119.132	99.4	99.11	98.57	96.58	96.16	93.03	88.71	82.98	76.82	69.74
BACT_397|gi|207998463|ref|NZ_ABWO01000287.1|	673	87.6597	100	100	100	100	99.11	93.02	85.88	80.83	66.57	61.07
BACT_191|gi|223713144|gb|ACDR01000033.1|	5099	1402.62	98.96	98.61	97.41	96.08	95.69	92.98	91.65	91.37	91.1	90.61
BACT_1321|gi|294809508|ref|NZ_ADKP01000180.1|	2363	491.861	98.48	98.43	97.63	94.75	94.29	92.98	91.62	90.77	88.32	87.26
BACT_1319|gi|224485920|ref|NZ_EQ999673.1|	3356	450.34	98.81	97.91	95.92	94.82	94.52	92.97	91.21	88.2	86.86	85.25
BACT_184|gi|226332225|gb|ACIC01000095.1|	73471	200.558	98.11	97.42	96.46	95.05	94.5	92.97	91.49	90.04	88.36	85.64
BACT_184|gi|226332302|gb|ACIC01000018.1|	13410	116.383	99.28	98.77	97.76	96.52	95.82	92.95	90.53	88.46	86.29	84.06
BACT_3006|gi|222822751|gb|EQ973173.1|	579	92.1468	100	100	99.48	98.45	97.75	92.92	89.12	86.18	82.56	80.48
BACT_184|gi|226332147|gb|ACIC01000173.1|	58439	192.144	98.97	98.62	97.76	96.37	95.66	92.92	90.42	88.1	85.91	83.61
BACT_1321|gi|294809532|ref|NZ_ADKP01000185.1|	2766	384.015	98.16	96.57	95.91	95.08	94.97	92.91	90.38	86.01	76.75	70.75
BACT_1002|gi|224993780|ref|NZ_ACFY01000089.1|	47913	183.241	93.91	93.65	93.47	93.37	93.29	92.91	92.68	92.31	92	91.75
BACT_1314|gi|301312487|ref|NZ_GG775014.1|	1677	177.882	99.88	98.81	97.91	96.6	94.81	92.9	90.04	82.95	82.23	81.34
BACT_184|gi|226332090|gb|ACIC01000230.1|	1195	158.21	99.92	99.92	97.49	95.73	95.65	92.89	91.21	88.2	86.36	85.36
BACT_852|gi|145218722|ref|NZ_AAXE02000048.1|	1350	249.554	94.52	94.07	93.78	93.33	93.19	92.89	92.37	91.93	91.04	90.15
BACT_391|gi|229504762|ref|NZ_ACIO01001114.1|	1045	74.8029	100	99.81	99.04	96.75	96.65	92.82	89.38	86.22	78.28	74.55
BACT_852|gi|145218777|ref|NZ_AAXE02000103.1|	376564	633.26	93.74	93.54	93.26	92.94	92.88	92.81	92.78	92.75	92.75	92.74
BACT_545|gi|253795347|ref|NZ_ACOP02000017.1|	415	84.0337	99.52	98.8	98.55	97.59	96.87	92.77	90.36	87.47	81.69	77.83
BACT_639|gi|223984997|ref|NZ_ACCF01000141.1|	2165	106.62	100	100	100	99.82	99.82	92.75	66.37	41.34	28.13	27.53
BACT_1313|gi|298388216|ref|NZ_GG774735.1|	1586	369.378	98.68	98.55	98.11	95.71	94.89	92.75	91.99	90.98	89.72	89.22
BACT_851|gi|209953673|ref|NZ_ABYH01000521.1|	648	67.9306	98.61	98.15	98.15	97.07	95.99	92.75	91.05	87.96	77.01	62.5
BACT_3008|gi|154200041|gb|DS362239.1|	219521	378.926	97.54	96.99	96.36	95.12	94.66	92.74	90.64	88.15	86.1	84.67
BACT_174|gi|183603037|ref|NZ_ABIY02000085.1|	6305	1090.2	94.16	93.88	93.61	93.13	93.08	92.7	92.51	92.1	91.88	91.63
BACT_187|gi|261889363|gb|ACPR01000005.1|	11265	102.995	98.41	97.24	95.89	94.82	94.49	92.69	90.76	88.5	82.45	76.76
BACT_3008|gi|153859752|ref|NZ_AAYH02000038.1|	219521	379.259	97.55	97.02	96.37	95.32	94.8	92.68	90.56	88.1	85.79	84.47
BACT_1311|gi|294646622|ref|NZ_ADMP01000210.1|	14189	58.934	99.68	99.44	99.06	98.13	97.44	92.67	84.16	74.59	60.9	45.57
BACT_3008|gi|154200049|gb|DS362231.1|	43383	339.808	96.6	95.84	95.29	94.26	93.95	92.67	91.8	90.88	89.35	87.72
BACT_1312|gi|293369477|ref|NZ_ADMO01000027.1|	627	101.74	99.68	99.52	98.72	96.97	96.49	92.66	89.63	86.28	83.57	80.22
BACT_176|gi|208431301|ref|NZ_ABWZ01000074.1|	30243	734.039	95.55	95.28	94.66	94.08	93.86	92.65	91.99	91.39	91.04	90.72
BACT_424|gi|224983083|ref|NZ_ABVR01000029.1|	38470	33.9217	97.83	97.44	96.84	96.38	96.22	92.62	61.27	25.62	10.18	4.71
BACT_1311|gi|294646635|ref|NZ_ADMP01000212.1|	4232	65.673	99.88	99.69	99.67	98.58	98.11	92.6	89.63	84.5	70.51	55.79
BACT_391|gi|229504468|ref|NZ_ACIO01000822.1|	1905	121.001	99.11	99.06	98.69	98.58	98.16	92.6	84.57	81.05	77.27	72.18
BACT_1321|gi|294807369|ref|NZ_ADKP01000073.1|	3040	50.6036	99.08	98.91	98.49	97.73	97.3	92.6	88.19	76.84	49.8	32.6
BACT_1139|gi|260590208|ref|NZ_ACBY02000051.1|	1810	211.188	98.23	97.29	97.18	96.46	96.13	92.6	91.05	87.35	85.58	82.32
BACT_75|gi|163805930|ref|NZ_ABGD02000036.1|	38832	123.752	99.6	99.44	99.32	97.35	96.8	92.58	87.77	82.12	76.09	68.35
BACT_176|gi|208431335|ref|NZ_ABWZ01000108.1|	3358	314.058	99.2	97.89	95.8	94.46	94.22	92.58	90.23	87.31	85.62	83.38
BACT_191|gi|223713136|gb|ACDR01000041.1|	82953	1140.27	98.49	97.68	96.64	95.44	94.91	92.55	90.9	89.27	88.13	87.36
BACT_220|gi|223955943|ref|NZ_DS990249.1|	2587	65.1975	100	100	98.69	94.97	94.55	92.54	90.26	85.12	72.63	66.64
BACT_496|gi|138275222|ref|NZ_AAXB02000033.1|	2840	153.52	97.54	97.5	95.99	94.82	94.33	92.54	90.53	88.8	87.43	86.9
BACT_391|gi|229504562|ref|NZ_ACIO01000914.1|	1606	56.8144	100	99.81	99.44	97.82	97.26	92.53	89.79	82.81	63.08	39.1
BACT_1025|gi|138261703|ref|NZ_AAVP02000010.1|	94310	36.66	99.08	98.85	98.46	97.63	97.23	92.53	61.73	23.63	9.86	6.49
BACT_1311|gi|294647719|ref|NZ_ADMP01000281.1|	1189	92.7031	100	100	99.07	97.39	96.05	92.51	83.68	78.47	66.69	61.56
BACT_391|gi|229504089|ref|NZ_ACIO01000445.1|	7439	41.8238	98.67	98.52	98.4	96.48	96.2	92.51	82.71	43.35	21.8	13.31
BACT_1002|gi|224993714|ref|NZ_ACFY01000023.1|	41526	131.859	94.89	93.57	92.78	92.66	92.57	92.49	92.4	92.16	92.1	91.87
BACT_192|gi|298484598|ref|NZ_GG774886.1|	542	110.471	100	98.71	97.42	95.94	95.2	92.44	87.08	82.66	77.31	69.74
BACT_193|gi|223712864|gb|ACDI01000100.1|	3356	457.198	98.75	98.45	97.14	95.59	94.7	92.43	90.2	88.38	87.22	85.88
BACT_3008|gi|153859769|ref|NZ_AAYH02000039.1|	224649	376.629	98.86	98.63	98.28	97.04	96.02	92.41	91.01	89.85	88.9	88.15
BACT_3008|gi|154200040|gb|DS362240.1|	224649	375.578	98.84	98.58	98.11	96.92	95.99	92.41	90.98	89.85	88.99	88.31
BACT_1024|gi|226332857|gb|ACII01000162.1|	30988	156.085	96.74	95.32	93.46	93.07	92.85	92.41	92.3	92.13	91.95	91.95
BACT_391|gi|229504939|ref|NZ_ACIO01001290.1|	566	194.869	100	99.12	98.23	96.64	95.94	92.4	90.28	87.81	85.51	82.51
BACT_184|gi|226332268|gb|ACIC01000052.1|	37232	169.72	98.88	97.99	97.16	96.06	95.39	92.39	89.14	86.02	82.41	79.35
BACT_397|gi|207998366|ref|NZ_ABWO01000190.1|	14040	186.738	96.03	95.99	95.68	94.06	93.68	92.39	88.68	86.11	79.62	72.55
BACT_194|gi|163805987|ref|NZ_ABFZ02000013.1|	72902	3255.93	93.01	92.81	92.58	92.49	92.49	92.39	92.29	92.27	92.15	92.09
BACT_184|gi|226332195|gb|ACIC01000125.1|	37215	258.687	98.23	97.45	96.53	94.63	93.81	92.36	91.08	90.35	89.42	88.78
BACT_332|gi|218294115|ref|NZ_ACCK01000463.1|	2157	58.4599	98.47	98.38	98.38	98.15	97.96	92.35	90.45	86.79	72.28	50.58
BACT_184|gi|226332264|gb|ACIC01000056.1|	32396	129.013	99.4	98.85	98.17	96.3	95.59	92.3	88.34	84.37	79.61	76
BACT_191|gi|223713090|gb|ACDR01000087.1|	15328	702.286	99.73	99.14	98.25	96.66	96.05	92.28	89.78	88.33	86.92	85.73
BACT_397|gi|207998407|ref|NZ_ABWO01000231.1|	1151	51.6377	99.83	99.74	99.57	99.04	97.74	92.27	86.79	79.32	63.34	39.44
BACT_1001|gi|239934755|ref|NZ_ABYJ02000020.1|	2469	88.066	93.32	93.32	92.55	92.43	92.35	92.26	92.14	91.54	91.33	90.12
BACT_639|gi|223986973|ref|NZ_ACCF01000279.1|	852	32.1268	100	99.53	98.59	97.42	96.6	92.25	72.65	11.5	2.35	2.35
BACT_332|gi|218292478|ref|NZ_ACCK01000065.1|	40878	57.7432	94.55	94.23	94.02	93.43	93.28	92.25	90.45	86.66	72.89	45.3
BACT_125|gi|229199707|ref|NZ_ACLS01000167.1|	657	63.172	99.09	98.78	98.48	95.89	95.28	92.24	88.74	85.54	79	68.49
BACT_391|gi|229504824|ref|NZ_ACIO01001176.1|	643	85.7947	100	100	100	97.82	96.73	92.22	81.18	73.56	66.41	58.94
BACT_1321|gi|294808133|ref|NZ_ADKP01000113.1|	27617	50.716	99.92	99.71	99.54	98.79	98.09	92.22	84.14	68.01	48.63	32.65
BACT_191|gi|223712981|gb|ACDR01000196.1|	719	390.453	99.86	97.64	94.16	93.88	93.88	92.21	91.38	89.99	88.46	86.65
BACT_1002|gi|224993716|ref|NZ_ACFY01000025.1|	5722	201.879	100	100	99.84	98.55	97.55	92.19	87.1	81.67	77.61	74.17
BACT_1321|gi|294809517|ref|NZ_ADKP01000182.1|	8129	59.0765	100	99.69	99.47	99.04	98.57	92.19	83.5	71.34	59.56	45.65
BACT_538|gi|223045213|ref|NZ_ACEP01000163.1|	1648	75.9381	99.88	99.51	98.3	98.18	96.91	92.17	91.26	89.02	85.98	77
BACT_397|gi|207998421|ref|NZ_ABWO01000245.1|	574	89.8101	100	100	99.65	95.47	95.47	92.16	88.15	84.15	81.53	79.79
BACT_1311|gi|294643557|ref|NZ_ADMP01000036.1|	6179	52.5146	99.79	99.58	99.08	97.04	96.46	92.15	85.76	70.14	47.29	30.89
BACT_546|gi|160942531|ref|NZ_ABED02000006.1|	9202	76.1037	99.38	99.21	99.11	98.77	98.16	92.14	81.69	69	54.97	44.06
BACT_1312|gi|293369261|ref|NZ_ADMO01000020.1|	8889	276.811	99.44	99.34	99.06	98.28	98.21	92.13	85.39	77.65	72.03	65.02
BACT_282|gi|226334758|ref|NZ_ABWN01000039.1|	6736	199.364	97.46	95.81	94.89	94.46	94.09	92.12	91.81	91.6	91.39	91.09
BACT_533|gi|218455345|gb|ACAC01000168.1|	4513	73.2712	99.8	99.58	99.4	97.92	97.43	92.11	88.83	82.98	79.81	72.83
BACT_545|gi|253795417|ref|NZ_ACOP02000087.1|	2459	102.495	99.67	99.67	97.23	95.57	94.79	92.11	91.54	90.4	85.93	74.26
BACT_1321|gi|294807307|ref|NZ_ADKP01000068.1|	13839	45.1398	99.62	99.49	99.08	97.82	97.07	92.11	85.74	63.62	37.32	13.92
BACT_893|gi|260101222|ref|NZ_ACBX02000026.1|	13616	6650.13	93.4	92.93	92.76	92.46	92.2	92.1	91.75	91.65	91.5	91.37
BACT_332|gi|218292508|ref|NZ_ACCK01000071.1|	24604	52.1173	93.3	93.03	92.99	92.82	92.81	92.09	91.09	85.82	64.51	31.74
BACT_186|gi|261889246|gb|ACPQ01000048.1|	45486	59.6609	99.79	99.73	99.46	98.84	98.43	92.03	78.95	70.35	61.44	51.7
BACT_1022|gi|197303624|ref|NZ_ABOU02000050.1|	169090	82.3743	96.38	95.35	94.43	93.36	93.01	92.02	91.38	90.95	89.44	82.22
BACT_184|gi|226332160|gb|ACIC01000160.1|	39387	241.595	98.92	98.12	96.76	94.7	93.99	92	91.21	90.77	90.25	89.78
BACT_191|gi|223713115|gb|ACDR01000062.1|	47678	1211.79	94.27	94.14	93.89	93.47	93.19	92	91.07	90.42	89.88	89.3
BACT_1314|gi|301310791|ref|NZ_GG774988.1|	798	684.739	92.48	92.23	92.23	92.11	92.11	91.98	91.6	91.48	90.48	89.97
BACT_852|gi|145218760|ref|NZ_AAXE02000086.1|	796	1583.21	96.73	94.85	94.47	94.1	93.47	91.96	91.46	89.82	86.43	84.92
BACT_1321|gi|294810205|ref|NZ_ADKP01000215.1|	2063	48.1362	99.22	98.79	98.16	97.14	95.01	91.95	84.92	64.08	47.84	31.65
BACT_1312|gi|293372178|ref|NZ_ADMO01000107.1|	10395	61.2154	99.99	99.88	99.69	99.55	99.52	91.93	76.08	66.96	55.66	49.54
BACT_1311|gi|294647738|ref|NZ_ADMP01000285.1|	3706	1462.98	99.16	99.11	97.98	96.3	95.25	91.93	89.61	88.34	86.83	85.48
BACT_1321|gi|294809720|ref|NZ_ADKP01000194.1|	30254	51.6928	99.94	99.63	99.03	98.25	97.55	91.92	81.17	69.13	53.53	36.3
BACT_186|gi|261889267|gb|ACPQ01000027.1|	125254	57.9643	98.91	98.37	97.67	95.88	95.18	91.92	85.15	73.03	58.03	42.87
BACT_186|gi|261889279|gb|ACPQ01000015.1|	42560	55.3873	99.68	99.45	99.02	97.77	97.13	91.84	84.42	71.84	55.81	41.44
BACT_184|gi|226332211|gb|ACIC01000109.1|	55574	182.549	98.55	97.92	96.89	95.53	94.82	91.81	89.2	87.18	85.27	83.4
BACT_1312|gi|293371080|ref|NZ_ADMO01000067.1|	842	455.669	93.35	93.35	92.99	92.76	92.64	91.69	90.62	90.62	90.5	89.43
BACT_184|gi|226332247|gb|ACIC01000073.1|	103331	225.339	98.97	98.28	97.32	95.74	94.89	91.66	88.8	86.55	84.23	82.12
BACT_172|gi|146386195|ref|NZ_AAXG02000046.1|	1645	1655.6	94.53	94.29	92.1	91.98	91.91	91.61	91.43	90.88	90.09	89.3
BACT_184|gi|226332305|gb|ACIC01000015.1|	11650	118.148	99.86	99.43	98.68	97.19	96.25	91.6	88.16	84.77	81.6	78.8
BACT_852|gi|145218769|ref|NZ_AAXE02000095.1|	678	478.108	92.33	92.04	91.89	91.89	91.89	91.59	90.86	90.71	89.97	89.23
BACT_1002|gi|224993740|ref|NZ_ACFY01000049.1|	891	165.098	100	99.21	94.28	92.26	92.26	91.58	91.13	90.35	89.23	87.54
BACT_188|gi|222295264|ref|NZ_ABZY01000071.1|	12216	867.946	99.03	98.59	97.42	95.5	94.36	91.58	88.91	87.28	86.44	85.86
BACT_1314|gi|301309268|ref|NZ_GG774983.1|	27202	262.692	94.28	93.19	92.68	92.39	92.3	91.56	91.19	90.71	90.22	89.79
BACT_424|gi|224983065|ref|NZ_ABVR01000011.1|	757	114.992	99.08	98.55	96.57	95.9	95.64	91.55	88.24	84.15	81.51	77.68
BACT_176|gi|208431337|ref|NZ_ABWZ01000110.1|	626	153.165	100	100	99.68	98.88	97.6	91.53	84.19	78.91	71.09	68.69
BACT_224|gi|255747199|ref|NZ_ABYU02000015.1|	13365	266.006	99.97	99.63	98.6	96.38	94.74	91.53	87.15	83.52	79.24	76.1
BACT_3008|gi|153859443|ref|NZ_AAYH02000013.1|	1557	135.255	97.56	94.35	94.03	93.77	93.26	91.46	89.72	87.67	85.48	84.33
BACT_3008|gi|153859806|ref|NZ_AAYH02000041.1|	231831	436.041	98.35	97.75	96.76	95.33	94.7	91.44	88.89	87.2	85.47	84.25
BACT_535|gi|210137487|ref|NZ_ABYT01000047.1|	1260	241.867	100	100	99.84	98.81	98.65	91.43	82.94	69.76	60.4	53.73
BACT_533|gi|218455346|gb|ACAC01000167.1|	1249	83.4171	99.76	99.44	99.12	96.4	95.36	91.43	87.27	81.1	77.9	72.62
BACT_186|gi|261889247|gb|ACPQ01000047.1|	42108	55.2913	99.06	98.54	97.91	96.73	95.99	91.43	83.97	73.64	56.74	39.35
BACT_1312|gi|293370344|ref|NZ_ADMO01000051.1|	9885	342.874	98.22	96.9	96.06	94.79	94.42	91.43	88.38	85.58	81.25	74.68
BACT_852|gi|145218697|ref|NZ_AAXE02000023.1|	123266	622.923	92.16	92.06	91.77	91.49	91.46	91.43	91.37	91.27	91.19	91.16
BACT_191|gi|223712998|gb|ACDR01000179.1|	1305	525.506	97.62	96.86	95.33	94.18	93.26	91.42	90.88	90.11	89.66	89.35
BACT_1313|gi|298387620|ref|NZ_GG774712.1|	187398	149.977	98.41	97.77	96.95	95.64	94.91	91.4	88.21	84.84	81.1	77.41
BACT_1311|gi|294646587|ref|NZ_ADMP01000208.1|	7507	58.213	99.91	99.68	99.03	97.75	97.14	91.38	74.16	61.42	54.6	46.09
BACT_1311|gi|294645105|ref|NZ_ADMP01000116.1|	30092	51.043	99.83	99.61	99.06	98.42	97.73	91.37	79.42	67.62	52.41	34.34
BACT_9|gi|224815805|ref|NZ_ACGB01000071.1|	1690	1200.56	91.89	91.83	91.6	91.48	91.48	91.36	91.3	91.12	91.07	91.01
BACT_545|gi|253795335|ref|NZ_ACOP02000005.1|	439	46.0911	100	98.41	94.99	94.08	93.85	91.34	87.93	62.41	35.99	20.5
BACT_1023|gi|138311273|ref|NZ_AAVO02000053.1|	1166	166.346	92.54	92.54	91.77	91.6	91.51	91.34	90.22	89.37	87.48	84.99
BACT_852|gi|145218748|ref|NZ_AAXE02000074.1|	2328	1176.06	96.09	93.86	93.26	93.08	92.78	91.32	91.24	91.19	91.11	90.98
BACT_192|gi|298484518|ref|NZ_GG774851.1|	2105	586.832	99.62	99.62	98.95	97.1	95.53	91.31	89.26	86.46	85.23	84.18
BACT_1321|gi|294809506|ref|NZ_ADKP01000179.1|	597	71.402	100	99.33	97.82	96.15	95.14	91.29	84.92	76.05	70.35	67.67
BACT_191|gi|223712995|gb|ACDR01000182.1|	1109	538.137	100	99.91	96.12	94.41	93.78	91.25	89	87.38	85.48	84.94
BACT_3008|gi|154200038|gb|DS362242.1|	231831	434.556	98.49	98.03	96.97	95.21	94.31	91.24	88.76	87.2	85.48	84.16
BACT_852|gi|145218692|ref|NZ_AAXE02000018.1|	661	376.051	98.79	98.03	92.28	92.13	91.98	91.23	90.02	89.56	88.2	87.59
BACT_1315|gi|298378133|ref|NZ_GG774793.1|	524	116.25	100	99.81	99.43	99.05	99.05	91.22	79.77	75.76	71.18	65.65
BACT_424|gi|224983024|ref|NZ_ABVR01000007.1|	649	93.9199	99.69	99.23	98.61	98.15	96.76	91.22	86.9	81.51	76.27	73.81
BACT_186|gi|261889261|gb|ACPQ01000033.1|	13277	43.4524	99.99	99.88	99.74	98.81	98.45	91.2	77.57	54	28.79	14.02
BACT_1002|gi|224993694|ref|NZ_ACFY01000003.1|	108570	155.269	93.56	93.06	92.35	91.63	91.48	91.2	91.05	90.99	90.89	90.86
BACT_1025|gi|138261975|ref|NZ_AAVP02000023.1|	17059	34.3513	96.24	96.14	95.73	95.73	95.7	91.18	64.68	32.79	11.16	2.9
BACT_332|gi|218293939|ref|NZ_ACCK01000424.1|	23330	51.2629	92.68	92.54	92.01	91.77	91.75	91.18	90.36	84.65	61.61	29.52
BACT_538|gi|223045157|ref|NZ_ACEP01000107.1|	577	48.7764	100	100	99.65	98.44	98.27	91.16	88.04	82.32	59.27	19.76
BACT_184|gi|226332259|gb|ACIC01000061.1|	115178	170.258	97.54	96.83	95.7	94.31	93.68	91.13	89.26	87.46	85.92	84.1
BACT_1321|gi|294806354|ref|NZ_ADKP01000036.1|	5652	58.7362	98.48	97.98	97.43	95.79	95.01	91.12	85.85	80.71	69.9	51.03
BACT_1002|gi|224993784|ref|NZ_ACFY01000093.1|	27339	182.985	92.44	91.95	91.62	91.42	91.4	91.12	90.9	90.79	90.67	90.54
BACT_332|gi|218292391|ref|NZ_ACCK01000045.1|	11625	41.7018	95.11	94.65	94.28	93.67	93.38	91.11	83.97	63.24	29.42	10.08
BACT_1311|gi|294643494|ref|NZ_ADMP01000032.1|	7796	60.1411	99.86	99.53	99.36	98.81	97.91	91.05	85.77	77	65.75	46.16
BACT_893|gi|260101201|ref|NZ_ACBX02000005.1|	202229	6903.57	91.9	91.72	91.53	91.31	91.21	91.02	90.81	90.74	90.71	90.67
BACT_53|gi|163813812|ref|NZ_ABFK02000010.1|	1190	561.456	94.62	94.29	94.2	93.87	93.7	91.01	90.25	89.58	89.16	88.82
BACT_545|gi|253795418|ref|NZ_ACOP02000088.1|	22175	454.103	98.6	97.64	95.77	93.86	93.24	90.99	89.15	86.31	83.13	80.18
BACT_1002|gi|224993813|ref|NZ_ACFY01000122.1|	6454	940.87	91.73	91.52	91.08	91.06	91.06	90.97	90.8	90.67	90.52	90.39
BACT_1313|gi|298387871|ref|NZ_GG774714.1|	117922	159.997	95.84	95.36	94.59	93.53	93.05	90.96	88.82	87.06	85.36	83.23
BACT_191|gi|223713054|gb|ACDR01000123.1|	25474	1348.78	93.18	93.13	92.96	92.63	92.47	90.96	90.48	90	89.4	88.83
BACT_1024|gi|226332864|gb|ACII01000155.1|	72085	145.385	93.04	92.71	92.55	92.31	92.11	90.96	89.9	89.43	89.22	89.06
BACT_191|gi|223713137|gb|ACDR01000040.1|	5763	850.599	99.44	98.89	97.52	95.96	94.85	90.92	88.46	87.12	85.98	85.41
BACT_545|gi|253795424|ref|NZ_ACOP02000094.1|	649	69.9353	100	99.85	99.54	96.92	94.76	90.91	88.14	76.27	69.34	60.09
BACT_191|gi|223713160|gb|ACDR01000017.1|	6596	764.475	98.95	98.07	95.36	93.68	93.37	90.9	88.87	87.23	86.52	85.64
BACT_3015|gi|302858751|gb|GL384008.1|	2707	5718.99	99.78	99.3	98.12	96.31	95.49	90.88	86.11	82.53	81.31	81.31
BACT_53|gi|163813809|ref|NZ_ABFK02000007.1|	1268	578.709	91.96	91.25	91.09	91.01	91.01	90.85	90.62	90.62	90.46	90.46
BACT_1311|gi|294647658|ref|NZ_ADMP01000276.1|	13314	42.0635	99.81	99.78	99.71	99.18	98.17	90.84	73.52	47.57	28.11	14.2
BACT_332|gi|218292270|ref|NZ_ACCK01000021.1|	32561	52.016	93.65	93.31	92.83	91.96	91.83	90.83	89.61	84.17	64.55	33
BACT_190|gi|226331976|gb|ACIB01000080.1|	3468	238.882	98.62	98.1	96.8	94.58	93.05	90.8	88.61	86.53	84.49	82.7
BACT_186|gi|261889202|gb|ACPQ01000092.1|	12629	63.5273	99.47	99.07	98.11	96.63	95.92	90.78	85.03	77	65.86	51.63
BACT_332|gi|218294085|ref|NZ_ACCK01000459.1|	3044	44.2842	96.25	96.16	95.53	95.5	95.47	90.77	84.69	72.86	43.4	9.95
BACT_852|gi|145218776|ref|NZ_AAXE02000102.1|	520808	634.293	91.95	91.71	91.43	91.19	91.08	90.75	90.42	90.14	89.99	89.87
BACT_397|gi|207998247|ref|NZ_ABWO01000071.1|	6069	103.411	99.8	99.74	99.7	98.7	97.22	90.74	85.52	81.86	76.87	70.77
BACT_191|gi|223712972|gb|ACDR01000205.1|	583	352.151	96.57	96.4	94.51	91.42	91.25	90.74	90.39	89.88	89.19	88.85
BACT_3015|gi|302858733|gb|GL384015.1|	1445	1516.53	100	100	100	98.62	97.72	90.73	88.79	87.13	87.13	87.13
BACT_1024|gi|226332900|gb|ACII01000119.1|	20708	124.536	100	99.93	98.93	96	94.42	90.73	90.18	89.82	89.46	88.98
BACT_852|gi|145218728|ref|NZ_AAXE02000054.1|	1446	311.34	99.79	99.45	99.03	97.1	95.44	90.73	89.9	89	88.45	87.55
BACT_1321|gi|294809758|ref|NZ_ADKP01000197.1|	42763	55.1852	98.69	98.33	97.5	95.51	94.71	90.72	84.39	72.74	55.81	40.92
BACT_391|gi|229504573|ref|NZ_ACIO01000925.1|	1196	115.587	96.4	96.4	94.98	92.22	91.64	90.72	89.3	88.88	88.21	87.37
BACT_1025|gi|138261901|ref|NZ_AAVP02000018.1|	51351	32.7927	99.22	99.22	98.97	98.77	98.6	90.7	50.21	19.84	8.4	6.33
BACT_192|gi|298484532|ref|NZ_GG774857.1|	1690	123.848	99.76	99.53	98.34	94.14	91.72	90.65	90.06	89.7	89.05	86.92
BACT_496|gi|138274808|ref|NZ_AAXB02000011.1|	92828	36.7432	99.7	99.57	99.56	99.31	98.84	90.65	67.17	38.72	16.26	6.24
BACT_1351|gi|293389817|ref|NZ_GG739741.1|	567	73.7302	99.29	98.59	96.65	95.24	94.53	90.65	84.3	80.25	74.96	70.9
BACT_1321|gi|294806061|ref|NZ_ADKP01000024.1|	6685	48.8609	100	99.79	98.97	98.32	97.13	90.61	83.64	66.18	44.83	31.62
BACT_172|gi|146386211|ref|NZ_AAXG02000062.1|	2067	385.874	92.07	91.97	91.87	91.73	91.49	90.61	89.7	87.52	86.36	83.99
BACT_1321|gi|294806362|ref|NZ_ADKP01000037.1|	4707	69.191	99.96	99.87	99.75	99	98.26	90.55	83.79	80.14	77.84	70.94
BACT_186|gi|261889205|gb|ACPQ01000089.1|	29332	55.8665	99.71	99.56	98.99	96.94	95.85	90.54	83.2	71.95	58.31	43.81
BACT_1313|gi|298388221|ref|NZ_GG774737.1|	1529	290.868	99.67	96.21	95.42	93.59	92.67	90.52	90.39	86.66	84.5	79.99
BACT_332|gi|218293792|ref|NZ_ACCK01000404.1|	5941	48.9365	92.78	92.68	92.21	91.85	91.6	90.51	87.43	82.04	57.03	29.54
BACT_852|gi|145218753|ref|NZ_AAXE02000079.1|	964	212.456	98.44	97.1	96.16	92.43	91.6	90.46	78.73	72.3	70.85	69.19
BACT_395|gi|160931430|ref|NZ_ABCB02000011.1|	58025	52.0987	95.25	93.6	92.92	92.31	91.95	90.46	88.15	77.25	52.74	28.39
BACT_1311|gi|294647689|ref|NZ_ADMP01000278.1|	11367	55.7724	99.95	99.92	99.53	97.88	96.82	90.45	83.11	70.26	59.11	44.9
BACT_1321|gi|294806511|ref|NZ_ADKP01000041.1|	16895	57.0299	99.31	99.12	98.57	97.47	96.48	90.44	82.79	75.12	63.1	48.61
BACT_191|gi|223713095|gb|ACDR01000082.1|	114374	928.098	95.29	94.95	94.18	93.11	92.68	90.44	88.86	87.66	86.58	85.53
BACT_186|gi|261889216|gb|ACPQ01000078.1|	57142	50.971	99.2	98.89	98.52	97.26	96.5	90.42	81.49	68.36	52.25	35.36
BACT_397|gi|207998419|ref|NZ_ABWO01000243.1|	717	93.0683	100	100	100	98.33	97.35	90.38	87.73	83.82	79.5	76.57
BACT_3008|gi|154200037|gb|DS362243.1|	247236	287.144	94.11	93.91	93.62	93.12	92.82	90.38	87.22	83.82	81.96	80.85
BACT_1002|gi|224993806|ref|NZ_ACFY01000115.1|	17755	171.303	97.05	93.07	91.1	90.6	90.48	90.31	90.26	90.23	90.19	90.06
BACT_332|gi|218292250|ref|NZ_ACCK01000015.1|	35009	52.9258	91.35	91.25	90.66	90.57	90.54	90.31	89.89	85.55	68.77	40.51
BACT_3008|gi|153859835|ref|NZ_AAYH02000042.1|	247236	288.093	94.13	93.92	93.57	93.02	92.67	90.3	87.21	83.91	81.98	80.89
BACT_1378|gi|300908007|ref|NZ_GG771333.1|	2544	76.4689	99.06	98.62	97.33	95.17	93.75	90.29	86.91	85.02	83.18	77.44
BACT_1312|gi|293371453|ref|NZ_ADMO01000077.1|	23188	65.2594	99.79	99.05	98.21	96.9	96.36	90.27	80.47	68.66	56.02	43.49
BACT_1311|gi|294643074|ref|NZ_ADMP01000003.1|	882	97.119	98.64	97.96	97.73	96.26	94.78	90.25	79.37	72.9	64.74	59.75
BACT_184|gi|226332308|gb|ACIC01000012.1|	2509	226.016	95.62	95.58	94.7	91.55	91.03	90.24	88.12	86.73	84.97	83.5
BACT_3015|gi|302859846|gb|GL383995.1|	1119016	233.995	90.79	90.73	90.59	90.46	90.41	90.24	90.14	90.01	89.91	89.81
BACT_1021|gi|146386250|ref|NZ_AAYG02000034.1|	30129	32.7136	100	99.97	99.97	99.64	99.05	90.2	55.18	23.63	8.11	3.36
BACT_332|gi|218292520|ref|NZ_ACCK01000073.1|	54539	43.86	93.04	92.65	92.48	92.03	91.71	90.19	85.25	70.03	38.87	13.53
BACT_1002|gi|224993819|ref|NZ_ACFY01000128.1|	1147	81.0488	99.74	99.13	98.26	95.73	93.9	90.15	84.57	79.16	76.81	72.89
BACT_175|gi|221217169|ref|NZ_ACBW01000107.1|	9381	4046.14	92.21	91.7	90.7	90.15	90.15	90.15	90.15	90.15	90.15	90.09
BACT_1313|gi|298388255|ref|NZ_GG774751.1|	801	69.5493	99.75	99.75	98.13	96.25	94.88	90.14	85.39	80.65	76.03	61.92
BACT_184|gi|226332199|gb|ACIC01000121.1|	37824	138.348	97.05	96.62	95.91	94.5	93.81	90.13	87.33	83.63	77.79	66.94
BACT_851|gi|209953354|ref|NZ_ABYH01000202.1|	586	213.067	99.49	99.15	98.29	95.39	93.86	90.1	85.84	82.94	76.11	71.67
BACT_496|gi|138275541|ref|NZ_AAXB02000045.1|	1270	83.5874	98.19	97.64	97.56	95.83	95.28	90.08	88.27	80.16	66.22	55.98
BACT_545|gi|253795408|ref|NZ_ACOP02000078.1|	978	154.502	96.83	96.11	94.27	93.35	92.23	90.08	84.25	82.82	81.39	79.55
BACT_3008|gi|153859419|ref|NZ_AAYH02000010.1|	1490	162.007	93.83	93.83	93.09	91.01	90.74	90.07	86.91	84.43	82.75	80.87
BACT_1311|gi|294645194|ref|NZ_ADMP01000122.1|	31313	51.3868	99.56	99.19	98.87	97.52	96.66	90.06	78.44	63.51	47.82	35.99
BACT_1001|gi|239934979|ref|NZ_ABYJ02000217.1|	5700	92.6781	100	99.91	99.23	97.37	96.68	90.05	80.44	70.47	66.14	61.56
BACT_3006|gi|222822769|gb|EQ973155.1|	4941	717.47	96.44	95.18	94.03	92.23	91.78	90.02	87.39	85.39	84.34	83.95
BACT_332|gi|218292379|ref|NZ_ACCK01000043.1|	41543	42.4155	91.7	91.63	91.2	90.87	90.69	90.01	85.28	62.94	27.02	9.92
BACT_1315|gi|298378084|ref|NZ_GG774771.1|	5419	283.381	94.13	92.95	92.03	91.42	91.25	90	87.56	85.26	83.48	81.49
